# Supplementary material for: The Efficiency of Biobased Carbonization Agent and Intumescent Flame Retardant on Flame Retardancy of Biopolymer Composites and Investigation of Their Melt-Spinnability
Source: Molecules. 2019 Apr 17;24(8):1513. doi: 10.3390/molecules24081513 (PMC6515164; doi:10.3390/molecules24081513)
Supplement: Supplementary file 1 [file molecules-24-01513-s001.zip]

Archive with 4 entries (3 files):
- Supplementary material/
- Supplementary material/Cone calorimetry.xlsm
- Supplementary material/Mass residue %.xlsx
- Supplementary material/TGA Curves with data.xlsx
