# Supplementary material for: The Efficiency of Biobased Carbonization Agent and Intumescent Flame Retardant on Flame Retardancy of Biopolymer Composites and Investigation of Their Melt-Spinnability
Source: Molecules. 2019 Apr 17;24(8):1513. doi: 10.3390/molecules24081513 (PMC6515164; doi:10.3390/molecules24081513)
Supplement: Supplementary file 1 [file molecules-24-01513-s001.zip › Supplementary material/Cone calorimetry.xlsm]

## Sheet: chill-1_35kW_pl1_red.csv
chill-1_35kW_pl1_red.csv	t[s]	HRR[kW/m2]	dm/dt[g/m2/s]	THR[MJ/m2]	Extinction coefficient (k) [1/m]	Total smoke production [m2/m2]	dCO/dt[g/s]	dCO2/dt[g/s]	Sample mass [g]	Mass fraction[-]	TML[g/m2]	EHC[kJ/g]	TCO/TML[g/g]	TCO2/TML[g/g]	SEA[m2/g]
	1	3.27297	0.0243318	0.00331581	-0.0535968	0	3.8204e-05	0.00195897	35.0007	1	0.0260377	127.346	0.13842	7.09773	0
	2	3.66848	0.000212264	0.00678654	0.0113943	0.0135204	3.3975e-05	0.00192379	35.0004	0.999992	-0.0253774	-267.425	-0.268324	-14.4341	-0.532775
	3	2.91636	-0.116376	0.010079	0.0197622	0.0501594	-7.74054e-06	0.00198925	35.0009	1.00001	-0.143868	-70.057	-0.0422548	-3.8505	-0.348649
	4	2.48914	0.0435142	0.0127817	0.00599643	0.0804499	-4.64442e-05	0.00208081	35.0022	1.00004	0.0372642	343.003	0.0455553	20.1337	2.15891
	5	2.52709	0.10706	0.0152898	-0.0131275	0.087622	-3.39253e-05	0.00195715	35.0003	0.999989	0.005	3057.96	-0.300584	186.981	17.5244
	6	2.49099	-0.706454	0.0177989	-0.0165442	0.087622	-1.18159e-05	0.00171685	35.0006	0.999998	-0.119151	-149.381	0.021969	-9.20572	-0.735386
	7	2.73574	4.59063	0.0204122	-0.0429365	0.087622	-2.18344e-05	0.0018014	35.0019	1.00004	7.08226	2.88216	-0.000660449	0.178871	0.012372
	8	2.86345	1.13871	0.0232118	-0.0372013	0.087622	2.43309e-05	0.00173205	34.9256	0.997855	1.56783	14.8051	-0.00151936	0.912225	0.0558874
	9	3.32868	-4.84237	0.0263079	0.00280381	0.0909003	6.9281e-05	0.00164193	34.984	0.999525	-0.163679	-160.728	-0.0253779	-9.68427	-0.555357
	10	3.39288	-0.431981	0.0296687	-0.0427029	0.0941787	9.28658e-05	0.00159855	35.0024	1.00005	0.0216981	1367.34	0.595202	80.0033	4.34041
	11	3.24921	0.188145	0.0329897	-0.0854062	0.0941787	7.30726e-05	0.00157818	35.0004	0.999993	-0.103019	-320.23	-0.192279	-18.2957	-0.914189
	12	3.39253	-0.173805	0.0363106	-0.0313822	0.0941787	5.74352e-05	0.00167784	35.0017	1.00003	-0.204623	-177.451	-0.123285	-9.98468	-0.460256
	13	3.47171	0.135786	0.0397427	0.0313587	0.131035	6.30898e-05	0.00175074	35.0028	1.00006	0.111415	356.708	0.279843	19.8201	1.17609
	14	2.99197	0.206061	0.0429745	-0.00731533	0.167891	5.63458e-05	0.00179524	34.9995	0.999966	0.107736	398.888	0.338739	22.069	1.55836
	15	2.51888	-0.129371	0.04573	0.0242337	0.195845	2.12961e-05	0.00166924	34.9995	0.999967	-0.0768868	-594.77	-0.50078	-32.9718	-2.54719
	16	2.61181	-0.147319	0.0482953	-0.0632434	0.2238	-2.00368e-05	0.00166495	35.0015	1.00002	-0.158585	-304.539	-0.230874	-16.9762	-1.41123
	17	2.90472	-0.0967296	0.0510536	-0.0295935	0.2238	-3.49156e-05	0.00163982	35.0023	1.00005	-0.251321	-203.141	-0.132576	-11.3276	-0.890496
	18	3.00828	0.0326101	0.0540101	-0.0327828	0.2238	-1.41245e-05	0.00140907	35.0033	1.00008	-0.126981	-425.339	-0.251901	-23.4664	-1.76247
	19	2.92744	0.012217	0.0569779	-0.0582116	0.2238	1.45355e-05	0.00130345	35.002	1.00004	-0.215377	-264.549	-0.154882	-14.4062	-1.03911
	20	2.75165	0.0489465	0.0598175	-0.0125139	0.2238	2.65902e-05	0.0012585	35.0029	1.00007	-0.0176415	-3390.72	-2.03307	-182.608	-12.686
	21	2.73342	0.0924135	0.06256	-0.0298162	0.2238	-4.10889e-06	0.00127608	35.0008	1.00001	0.0360377	1735.96	0.984492	92.7326	6.21016
	22	2.97451	0.508042	0.065414	-0.0293858	0.2238	-4.634e-05	0.00127688	35.0003	0.999989	0.775377	84.3641	0.0401187	4.46535	0.288634
	23	2.79365	0.00533019	0.0682981	-0.0379202	0.2238	-2.98163e-05	0.00129259	34.9924	0.999765	0.0322642	2116.84	0.876957	111.092	6.9365
	24	2.56212	-0.616706	0.070976	-0.0327548	0.2238	-1.6651e-05	0.00137772	35.0003	0.99999	-0.111792	-634.89	-0.239045	-33.2245	-2.00193
	25	2.72798	0.271423	0.073621	-0.0508737	0.2238	-6.59948e-05	0.00128752	35.0018	1.00003	0.339151	217.074	0.0604377	11.3098	0.659884
	26	2.85402	0.784371	0.076412	-0.0163329	0.2238	-4.59753e-05	0.00130074	34.9971	0.999897	-0.0266038	-2872.22	-0.607441	-148.792	-8.41235
	27	2.92084	-5.85729	0.0792994	-0.00329864	0.2238	-4.87051e-05	0.00145522	35.0009	1.00001	-8.69868	-9.11626	-0.00132956	-0.470843	-0.0257281
	28	2.54002	-1.37935	0.0820299	0.0333576	0.263448	-6.32644e-05	0.0016208	35.0929	1.00263	-2.12698	-38.5663	-0.00263146	-1.99749	-0.12386
	29	2.44633	5.26499	0.084523	-0.010092	0.303096	-5.08523e-05	0.0016705	35.0232	1.00064	0.0883019	957.205	0.00905614	49.8994	3.4325
	30	2.66026	4.65082	0.0870763	-0.0283355	0.303096	-2.47016e-05	0.00160674	34.9997	0.999973	7.08934	12.2827	-0.000215911	0.642907	0.0427538
	31	2.52621	5.17755	0.0896696	-0.00348278	0.303096	3.02979e-05	0.00174622	34.9255	0.997853	9.22208	9.72336	0.000143962	0.512089	0.0328663
	32	3.13299	1.01993	0.0924992	0.0194418	0.326086	5.78067e-05	0.00179924	34.9029	0.997207	8.81264	10.4962	0.000769472	0.555142	0.037002
	33	3.55158	-5.16389	0.0958415	0.0294815	0.383652	2.62183e-05	0.00188141	34.9072	0.997331	1.63557	58.5983	0.00565829	3.0997	0.234568
	34	3.26326	0.307256	0.0992489	0.00457526	0.423617	-1.93915e-05	0.00197578	34.9833	0.999505	8.36396	11.8663	0.000887752	0.628428	0.0506479
	35	2.61762	0.357193	0.102189	0.017295	0.449487	-5.15606e-05	0.00194241	34.912	0.997467	1.94557	52.5242	0.00131629	2.79579	0.231032
	36	2.78263	-1.49134	0.104889	0.00213851	0.472459	-5.53948e-05	0.00176268	34.98	0.999411	7.00632	14.9707	-0.000380371	0.80009	0.0674333
	37	1.86475	5.03668	0.107213	0.0128885	0.489968	-2.21564e-05	0.00173504	34.9264	0.997878	8.67047	12.3653	-0.000548439	0.665405	0.05651
	38	1.47053	-3.95888	0.108881	0.045372	0.557793	4.8417e-05	0.00164908	34.9087	0.997374	1.72302	63.1919	-0.000108873	3.4387	0.32373
	39	1.49468	-1.14601	0.110363	-0.0383897	0.610599	7.67113e-05	0.0016077	34.9824	0.999478	7.18575	15.3586	0.000981014	0.845647	0.0849736
	40	1.57883	4.76031	0.1119	0.0287813	0.644418	6.36248e-05	0.00141842	34.9245	0.997824	8.88075	12.6003	0.00146966	0.699313	0.0725634
	41	1.62933	0.494874	0.113504	0.0486327	0.736338	6.03695e-05	0.0013847	34.9065	0.99731	8.80868	12.8855	0.00212823	0.719865	0.0835923
	42	1.89327	-0.235896	0.115266	-0.00729942	0.794439	8.16959e-05	0.00143982	34.9073	0.997332	8.76792	13.1463	0.00301714	0.738703	0.0906074
	43	4.5193	0.209693	0.118472	-0.0235056	0.794439	0.000131576	0.0014075	34.9077	0.997345	9.11387	12.9991	0.00426458	0.725233	0.0871681
	44	8.15727	0.0282469	0.12481	0.013971	0.810997	0.000222697	0.00190681	34.904	0.99724	8.80594	14.1734	0.0067995	0.771021	0.0920966
	45	16.4102	-1.04557	0.137094	0.0536961	0.890677	0.000308484	0.0038044	34.9073	0.997333	8.77387	15.6252	0.0101413	0.814745	0.101515
	46	28.4438	5.65808	0.159521	0.054632	1.01828	0.000347809	0.00712742	34.9077	0.997343	18.5947	8.57882	0.00654973	0.420596	0.0547617
	47	45.9458	7.00431	0.196716	0.0698239	1.16546	0.0003797	0.0113528	34.8036	0.994369	19.5271	10.074	0.00807142	0.455362	0.0596844
	48	63.1987	-8.39689	0.251288	0.0376223	1.29237	0.000416204	0.0181358	34.7937	0.994086	10.7799	23.3108	0.0182632	0.983572	0.119887
	49	85.0141	15.19	0.325394	0.0691009	1.41652	0.000456716	0.0266193	34.8864	0.996735	47.018	6.92063	0.00510362	0.278916	0.0301272
	50	104.155	27.8343	0.419979	0.112545	1.62666	0.000487362	0.0358755	34.5023	0.985761	56.242	7.46735	0.0050841	0.293349	0.0289226
	51	124.449	-2.18086	0.534281	-0.0492031	1.75686	0.000475929	0.0437292	34.4045	0.982967	49.2125	10.8566	0.00672266	0.41908	0.0356995
	52	143.258	-1.89992	0.668135	0.0409986	1.80411	0.000489858	0.0543821	34.479	0.985096	54.5058	12.2581	0.00691765	0.472507	0.0330994
	53	155.163	3.79711	0.817345	0.0336667	1.88936	0.000462064	0.0625064	34.4229	0.983493	55.9273	14.6144	0.00752125	0.565934	0.0337825
	54	163.815	4.45419	0.976834	-0.00165707	1.92737	0.0004246	0.0699544	34.4078	0.983062	64.3951	15.1694	0.00715426	0.593999	0.0299303
	55	176.183	10.8728	1.14683	0.0265813	1.95671	0.000466211	0.077879	34.3181	0.980498	74.8769	15.3163	0.00674015	0.608969	0.0261323
	56	188.485	4.58695	1.32917	0.151985	2.15549	0.000525554	0.0868949	34.207	0.977323	75.6297	17.5747	0.00732863	0.711299	0.0285006
	57	199.644	6.77744	1.52323	0.255119	2.613	0.000587503	0.0962263	34.199	0.977095	90.7609	16.7829	0.00671751	0.692736	0.0287899
	58	206.285	19.7408	1.7262	0.0757209	2.98599	0.000639854	0.103396	34.0386	0.972513	110.137	15.6731	0.00608377	0.659428	0.0271115
	59	213.637	11.12	1.93616	0.0244219	3.09827	0.000669726	0.110693	33.8332	0.966645	114.049	16.9765	0.00642907	0.728372	0.027166
	60	221.326	8.08572	2.15364	-0.00143042	3.12562	0.000686305	0.117944	33.7917	0.96546	128.498	16.7601	0.00621003	0.733062	0.0243243
	61	222.428	14.4316	2.37552	0.129358	3.26865	0.000648177	0.121896	33.6386	0.961084	140.618	16.8934	0.00610964	0.751657	0.0232449
	62	234.515	7.71626	2.60399	0.0205322	3.43501	0.000620135	0.130876	33.5101	0.957414	149.509	17.4169	0.00613761	0.78954	0.0229752
	63	245.508	25.18	2.844	0.190501	3.67981	0.000654589	0.139815	33.4159	0.954721	189.543	15.0045	0.00516707	0.692367	0.0194141
	64	246.69	38.3801	3.0901	0.166949	4.09296	0.000686979	0.143953	32.9915	0.942597	217.739	14.1918	0.00479563	0.665083	0.0187976
	65	248.545	17.0922	3.33772	0.0774549	4.37245	0.000705975	0.148128	32.6926	0.934058	225.891	14.7758	0.00491739	0.702943	0.0193565
	66	255.769	7.05495	3.58987	0.0593335	4.52845	0.000741065	0.155736	32.6062	0.931589	235.184	15.2641	0.00502036	0.737639	0.019255
	67	259.389	9.43283	3.84745	0.209756	4.83785	0.00071525	0.160348	32.5077	0.928774	244.445	15.7396	0.0051062	0.771576	0.0197912
	68	254.148	8.74948	4.10422	0.0990471	5.18979	0.000687422	0.159991	32.4095	0.92597	252.975	16.2238	0.00519037	0.805223	0.0205151
	69	262.41	6.84101	4.3625	0.161868	5.486	0.000705029	0.1682	32.3191	0.923386	263.226	16.5732	0.00524091	0.834146	0.0208414
	70	264.135	27.9194	4.62577	0.0233721	5.6982	0.000685113	0.171152	32.2105	0.920282	303.344	15.2493	0.00476087	0.777058	0.0187846
	71	258.587	27.2112	4.88713	0.148075	5.88807	0.000680715	0.16862	31.7852	0.908132	312.363	15.6457	0.004829	0.805548	0.0188501
	72	266.038	5.97235	5.14945	0.0943069	6.15636	0.000690063	0.174579	31.6896	0.905401	319.532	16.1156	0.00492439	0.839017	0.0192668
	73	276.084	3.00556	5.42051	0.112614	6.39048	0.00069412	0.18341	31.6136	0.903229	321.064	16.883	0.00510485	0.888907	0.0199041
	74	280.283	8.61237	5.69869	-0.0408097	6.51947	0.000704957	0.189113	31.5974	0.902765	336.885	16.9158	0.00506252	0.900118	0.0193522
	75	274.655	12.7506	5.97616	0.0528666	6.57882	0.000691823	0.186878	31.4297	0.897974	347.841	17.1807	0.00509069	0.92245	0.0189133
	76	287.861	23.0824	6.25742	0.132329	6.79219	0.000718996	0.197088	31.3135	0.894656	380.746	16.4346	0.00482889	0.891564	0.0178392
	77	285.785	25.1435	6.54424	0.090953	7.04997	0.000709041	0.196349	30.9647	0.88469	394.961	16.5693	0.00482446	0.906375	0.0178498
	78	293.853	13.3646	6.83406	-0.0376061	7.15375	0.000767704	0.202179	30.8141	0.880385	412.122	16.5826	0.0047993	0.914915	0.0173583
	79	302.305	23.0279	7.13214	0.0695366	7.23565	0.000822127	0.209541	30.6322	0.875188	438.474	16.2658	0.00468775	0.905012	0.0165019
	80	302.276	21.3688	7.43443	0.0592135	7.38677	0.000843075	0.211534	30.3528	0.867207	452.514	16.4292	0.00471807	0.921033	0.0163238
	81	296.754	9.93061	7.73394	0.0604221	7.52485	0.000814868	0.209625	30.204	0.862955	461.672	16.752	0.00479099	0.945599	0.0162991
	82	304.259	12.3833	8.03445	0.112827	7.72377	0.000788873	0.214816	30.1069	0.860182	478.535	16.7897	0.00477768	0.954626	0.0161404
	83	307.888	18.8567	8.34052	0.137291	8.01205	0.000781107	0.218287	29.9282	0.855075	498.042	16.7466	0.00473851	0.958584	0.0160871
	84	319.693	20.2686	8.65431	0.108724	8.29854	0.00079438	0.227042	29.7214	0.849167	517.198	16.7331	0.00470791	0.964494	0.0160452
	85	317.415	14.248	8.97287	0.0872687	8.52787	0.0007978	0.226972	29.5184	0.843366	527.75	17.0021	0.00475639	0.985783	0.0161589
	86	323.248	11.9418	9.2932	0.099526	8.74486	0.000787699	0.231622	29.4065	0.84017	545.22	17.0449	0.00474028	0.994274	0.0160391
	87	330.088	27.6725	9.61987	0.140873	9.02656	0.000807225	0.237713	29.2213	0.834879	578.917	16.617	0.00459591	0.975137	0.0155921
	88	331.87	25.9323	9.95084	0.0640494	9.26719	0.000842805	0.239842	28.8641	0.824674	594.465	16.7392	0.00460946	0.987696	0.0155891
	89	331.199	13.3681	10.2824	-0.0433498	9.34204	0.000856839	0.240817	28.6993	0.819966	610.52	16.842	0.00462064	0.998933	0.0153018
	90	341.185	22.8266	10.6186	0.0284979	9.37557	0.000835423	0.248736	28.5291	0.815103	637.629	16.6532	0.0045478	0.993266	0.0147038
	91	349.689	20.419	10.964	0.0998209	9.52811	0.000849315	0.256508	28.2418	0.806893	650.309	16.8597	0.00458233	1.01111	0.0146517
	92	357.226	13.1046	11.3175	-0.0271765	9.64712	0.000888233	0.261511	28.1074	0.803053	667.749	16.9487	0.00458814	1.02165	0.0144472
	93	347.786	22.8144	11.67	8.71612e-06	9.64713	0.000864686	0.255178	27.9225	0.797771	694.229	16.81	0.00453064	1.01736	0.0138962
	94	354.379	24.6652	12.0211	0.160369	9.8325	0.000883384	0.260789	27.6418	0.789752	715.21	16.8077	0.00451425	1.02191	0.0137477
	95	361.422	18.8082	12.379	0.19693	10.2469	0.000909296	0.266983	27.4194	0.783397	734.019	16.8646	0.00451544	1.03004	0.01396
	96	364.232	23.5404	12.7418	0.0572136	10.5419	0.000920786	0.269096	27.2201	0.777701	760.371	16.7573	0.0044732	1.02773	0.0138642
	97	368.082	19.112	13.1079	-0.0221973	10.6079	0.000933185	0.272106	26.9407	0.769721	773.027	16.9566	0.00451385	1.04411	0.0137226
	98	388.71	17.2949	13.4863	-0.0916886	10.6079	0.00098506	0.28727	26.8066	0.765888	797.931	16.9016	0.00448943	1.04549	0.0132943
	99	398.379	28.7585	13.8799	-0.00550938	10.6079	0.000960826	0.295959	26.5426	0.758346	826.96	16.7842	0.00444145	1.04255	0.0128276
	100	382.96	24.8304	14.2705	-0.0083405	10.6079	0.000944927	0.286034	26.2349	0.749554	846.732	16.8537	0.00444301	1.05007	0.0125281
	101	382.164	17.8072	14.6531	0.0598809	10.676	0.000943003	0.286598	26.0253	0.743566	865.47	16.9308	0.00444961	1.05858	0.0123355
	102	397.481	23.205	15.0429	-0.028525	10.7441	0.000929921	0.298775	25.8267	0.737891	892.329	16.8581	0.00441399	1.0583	0.0120405
	103	405.462	24.71	15.4444	0.042011	10.7937	0.00092736	0.305991	25.542	0.729757	913.278	16.911	0.00440854	1.06563	0.0118187
	104	398.634	17.8663	15.8465	-0.0476771	10.8434	0.000950856	0.30224	25.3199	0.723412	932.675	16.9903	0.00441303	1.07404	0.0116261
	105	402.911	30.9077	16.2472	0.0356829	10.8844	0.000971814	0.305772	25.1143	0.717538	973.847	16.6835	0.0043206	1.05826	0.0111767
	106	417.294	39.3943	16.6573	-0.045165	10.9254	0.000977076	0.316305	24.6779	0.705069	1005.99	16.5582	0.00427418	1.05411	0.0108603
	107	427.627	26.7163	17.0798	0.104842	11.0493	0.000982754	0.32427	24.3372	0.695335	1027.05	16.6299	0.00427679	1.06227	0.0107583
	108	418.023	14.4057	17.5022	-0.00778843	11.1732	0.000945246	0.318267	24.1139	0.688955	1037.73	16.8658	0.00431872	1.08028	0.010767
	109	393.425	12.8994	17.9328	0.0701451	11.2577	0.00098687	0.340465	24.0007	0.685722	1054.91	16.9994	0.00433666	1.09314	0.0106718
	110	371.476	15.4878	18.3829	0.0780597	11.4377	0.00103046	0.350232	23.8186	0.68052	1074.02	17.1159	0.00434998	1.10444	0.0106494
	111	351.705	40.3445	18.829	0.184716	11.7478	0.000964424	0.336808	23.616	0.67473	1131.55	16.64	0.00420923	1.07637	0.010382
	112	334.302	50.7571	19.2612	0.0883515	12.0625	0.000926919	0.332697	23.0062	0.657307	1166.77	16.5082	0.00415714	1.07079	0.0103384
	113	315.673	27.1068	19.6963	0.0162998	12.1816	0.000939962	0.344729	22.6329	0.646643	1187.77	16.5827	0.0041583	1.07924	0.0102559
	114	294.544	14.1089	20.1498	0.0571424	12.2698	0.000981425	0.364037	22.4103	0.640283	1198.44	16.8133	0.00419852	1.09828	0.0102382
	115	276.487	12.8974	20.6073	0.0412599	12.3872	0.000956212	0.353899	22.2972	0.637051	1215.63	16.952	0.00421337	1.11022	0.01019
	116	266.245	17.5742	21.0593	0.201195	12.6687	0.00100355	0.356	22.115	0.631846	1234.88	17.0537	0.00422433	1.1201	0.010259
	117	249.173	27.5103	21.5182	0.0457788	12.9554	0.0010185	0.363067	21.9109	0.626013	1268.44	16.9644	0.00418833	1.11747	0.0102137
	118	243.487	28.8411	21.9824	-0.125037	13.0088	0.000987567	0.363111	21.5552	0.615852	1290.81	17.0299	0.00418792	1.12465	0.010078
	119	233.194	23.1471	22.4567	-0.0117659	13.0088	0.0010439	0.378693	21.3181	0.609077	1316.92	17.0524	0.00417966	1.12947	0.00987818
	120	216.155	27.9782	22.9406	-0.0251975	13.0088	0.00104702	0.379667	21.0413	0.601168	1345	17.0562	0.00416585	1.13252	0.00967197
	121	203.288	23.6933	23.4298	0.07666	13.1	0.00105351	0.389716	20.7437	0.592665	1366.23	17.1493	0.00417387	1.14184	0.00958845
	122	192.828	25.3096	23.9189	0.220556	13.4446	0.00104359	0.381024	20.5186	0.586236	1400.93	17.0736	0.00414075	1.13921	0.00959691
	123	186.3	50.963	24.4016	-0.0666392	13.698	0.00106136	0.381834	20.1508	0.575726	1460.65	16.706	0.00404001	1.1173	0.00937803
	124	173.639	46.7977	24.8994	-0.178499	13.698	0.00110866	0.406151	19.5178	0.557641	1488.8	16.7245	0.00403388	1.12191	0.00920071
	125	165.753	21.5115	25.4098	-0.101261	13.698	0.00107928	0.401501	19.2194	0.549116	1507.6	16.8545	0.00405111	1.13304	0.00908598
	126	151.362	12.7835	25.917	-0.0130384	13.698	0.00105694	0.3994	19.0201	0.543422	1518.39	17.0687	0.00408798	1.1498	0.00902138
	127	139.92	17.2856	26.4309	-0.0314705	13.698	0.00108748	0.413517	18.9057	0.540152	1544.01	17.1183	0.00408659	1.15599	0.0088717
	128	131.259	27.8563	26.9532	-0.125298	13.698	0.00111998	0.416053	18.6341	0.532394	1572.68	17.1384	0.00407929	1.15988	0.00870998
	129	121.532	32.49	27.492	-0.0450204	13.698	0.00122316	0.442895	18.3303	0.523712	1607.61	17.1012	0.00406244	1.16067	0.00852074
	130	112.374	33.5343	28.0354	-0.0997813	13.698	0.00117197	0.425826	17.96	0.513134	1637.28	17.1232	0.00405634	1.16417	0.00836631
	131	101.706	22.5275	28.5848	-0.146896	13.698	0.00124254	0.45288	17.6455	0.504147	1658.41	17.2363	0.00407533	1.1751	0.00825971
	132	90.7104	35.8256	29.1542	0.124547	13.8499	0.00126798	0.458602	17.4215	0.497748	1708.79	17.0613	0.00402519	1.16577	0.00810507
	133	84.3851	49.0608	29.7182	0.0382251	14.0467	0.00122452	0.447389	16.8875	0.48249	1749.78	16.984	0.00399693	1.16259	0.00802769
	134	75.1054	33.9663	30.2834	0.00881427	14.1022	0.00128418	0.466096	16.453	0.470078	1779.46	17.0183	0.00399833	1.1679	0.007925
	135	68.3313	32.1317	30.8479	0.0506339	14.1716	0.00126815	0.451462	16.1384	0.461088	1816.19	16.985	0.00398335	1.16774	0.00780293
	136	60.8076	38.7996	31.4007	-0.107118	14.2303	0.0012739	0.451326	15.7491	0.449965	1854.49	16.9322	0.00396587	1.16657	0.0076734
	137	56.3369	33.8024	31.9559	-0.0902909	14.2303	0.00128468	0.458172	15.343	0.438364	1884.44	16.9578	0.00396717	1.17097	0.00755146
	138	50.5924	31.1651	32.517	-0.0547817	14.2303	0.00130484	0.464146	15.0256	0.429295	1919.84	16.9373	0.00395812	1.17219	0.00741219
	139	46.4756	41.8485	33.0766	-0.131421	14.2303	0.00129517	0.459009	14.6503	0.418572	1965.02	16.8327	0.00392931	1.16728	0.0072418
	140	41.1586	40.9003	33.6394	0.0851194	14.3287	0.00130188	0.471361	14.1715	0.404891	1996.96	16.8453	0.00392797	1.17087	0.00717526
	141	37.6965	21.2818	34.2268	0.00972991	14.439	0.00136803	0.501981	13.8329	0.395219	2010.52	17.0239	0.00396566	1.18653	0.0071817
	142	33.6525	12.9484	34.8351	-0.0300247	14.4508	0.00138388	0.505476	13.6891	0.391111	2028.48	17.173	0.00399491	1.19953	0.00712396
	143	30.8087	25.0366	35.4603	0.0279945	14.486	0.00147264	0.528943	13.4987	0.385671	2061.84	17.1984	0.00399765	1.20432	0.00702577
	144	28.6497	42.3206	36.0825	0.114939	14.6569	0.0013991	0.501458	13.1451	0.375567	2107.11	17.1241	0.00397441	1.2009	0.00695592
	145	25.9618	35.0507	36.6854	-0.222739	14.7925	0.00137417	0.50143	12.6653	0.361858	2131.71	17.2094	0.00398935	1.20923	0.00693927
	146	22.3773	25.3546	37.3116	-0.0369691	14.7925	0.00146074	0.545424	12.4045	0.354408	2166.82	17.2195	0.00398832	1.21339	0.00682684
	147	19.428	54.6629	37.9543	-0.0822498	14.7925	0.00140913	0.532973	12.0324	0.343776	2235.24	16.98	0.00392571	1.19874	0.00661787
	148	17.6747	60.1223	38.5878	-0.13885	14.7925	0.00140321	0.531803	11.3071	0.323055	2279.36	16.9292	0.00390779	1.19755	0.00648976
	149	16.8497	35.9371	39.2159	0.047049	14.8483	0.00139453	0.524197	10.8394	0.309691	2310.61	16.9721	0.00391188	1.20275	0.00642613
	150	15.2454	26.623	39.8469	-0.126535	14.904	0.001435	0.538403	10.5082	0.300228	2338.56	17.0391	0.00392303	1.2101	0.00637318
	151	14.6315	38.6332	40.4735	0.0303659	14.9392	0.0013799	0.52031	10.212	0.291765	2389.3	16.9395	0.0038942	1.20495	0.00625253
	152	12.9454	58.3066	41.1037	0.0846792	15.0767	0.00143903	0.54806	9.67411	0.276398	2445.25	16.8096	0.00386061	1.19852	0.00616572
	153	11.8055	38.1604	41.7538	0.183362	15.4033	0.00144264	0.557066	9.08099	0.259452	2464.5	16.9421	0.00388568	1.21048	0.00625008
	154	11.2195	14.7294	42.4175	0.172261	15.8438	0.00148508	0.576303	8.87698	0.253623	2482.24	17.0884	0.00391435	1.22374	0.00638287
	155	11.293	19.0863	43.0812	0.128329	16.2171	0.00146626	0.564264	8.68894	0.248251	2508.44	17.1745	0.00392862	1.23218	0.00646503
	156	10.5544	46.1268	43.7407	-0.0203211	16.374	0.00153198	0.577272	8.41124	0.240317	2567.72	17.0349	0.0038942	1.22494	0.00637688
	157	10.0817	45.8805	44.3883	-0.113829	16.374	0.0014815	0.551563	7.78286	0.222363	2594.81	17.1066	0.00390741	1.2322	0.00631031
	158	9.50565	21.5745	45.0283	-0.0245383	16.374	0.00158786	0.574471	7.49571	0.214159	2622.63	17.1691	0.00392307	1.23979	0.00624335
	159	9.02533	50.8362	45.6763	0.158002	16.5718	0.00162438	0.57859	7.20073	0.205731	2688.89	16.9871	0.0038834	1.22955	0.00616307
	160	8.66101	46.7949	46.3122	0.110904	16.9068	0.00160251	0.568847	6.49845	0.185667	2710.33	17.0873	0.00390845	1.23962	0.00623791
	161	8.21899	17.6456	46.9332	-0.0222093	17.044	0.00162187	0.572881	6.27117	0.179173	2734.83	17.1613	0.00392939	1.24828	0.00623221
	162	8.12876	34.5792	47.5416	-0.0820291	17.044	0.00165151	0.567621	6.0115	0.171754	2778.4	17.1111	0.00392384	1.24797	0.00613446
	163	7.87702	44.8503	48.1149	0.221821	17.309	0.00160892	0.528636	5.5496	0.158557	2818.51	17.071	0.00392185	1.24791	0.00614119
	164	6.61468	31.0579	48.6502	0.373339	18.0197	0.0016873	0.51831	5.12443	0.14641	2841.61	17.1206	0.00394599	1.25497	0.00634137
	165	6.29705	23.0684	49.1719	0.207671	18.7268	0.00192436	0.535014	4.87957	0.139414	2867.82	17.1461	0.00397323	1.2611	0.00652997
	166	6.20442	28.772	49.6739	0.484215	19.5917	0.00209381	0.515698	4.6018	0.131477	2896.02	17.1525	0.00400275	1.26562	0.00676505
	167	5.59462	19.428	50.1402	0.612992	20.9445	0.00230042	0.490132	4.30284	0.122936	2908.52	17.2391	0.00406016	1.27608	0.00720108
	168	5.01784	16.9093	50.5798	0.913858	22.832	0.00282223	0.48032	4.17035	0.119151	2934.1	17.2386	0.00411551	1.2804	0.0077816
	169	4.86709	32.0492	51.0043	0.936523	25.1695	0.00346768	0.476378	3.89925	0.111405	2969.5	17.1761	0.00417661	1.28027	0.008476
	170	4.92393	34.1293	51.4101	1.36735	28.1323	0.00403366	0.463803	3.52395	0.100682	2999.28	17.1408	0.00426201	1.28214	0.00937969
	171	4.94383	25.1482	51.7925	1.52262	31.8662	0.0048169	0.445064	3.20828	0.0916635	3020.45	17.1473	0.00438259	1.28706	0.0105502
	172	4.68648	20.3325	52.1541	1.73936	36.114	0.00565	0.430429	2.98387	0.0852519	3039.92	17.1564	0.00452986	1.29217	0.0118799
	173	5.0299	14.4029	52.4971	1.7827	40.7437	0.00650914	0.415465	2.77748	0.0793551	3050.64	17.2085	0.00471523	1.30048	0.0133558
	174	5.07879	13.8376	52.8221	1.42802	44.9824	0.00712313	0.401753	2.66383	0.076108	3067.99	17.2172	0.00490761	1.30548	0.0146619
	175	4.67124	14.7747	53.1272	1.38403	48.6595	0.00746895	0.378862	2.47999	0.0708554	3078.92	17.2551	0.00511903	1.31245	0.0158041
	176	4.71245	9.25675	53.4127	1.26402	52.0758	0.00779012	0.363278	2.36408	0.0675438	3088.85	17.2921	0.0053405	1.31933	0.0168593
	177	4.49196	11.6575	53.6841	1.25949	55.3443	0.00807967	0.354453	2.2588	0.064536	3106.5	17.2812	0.00555554	1.3226	0.0178157
	178	4.28346	34.0383	53.9418	0.94797	58.2046	0.00786353	0.336638	2.0718	0.0591932	3148.68	17.1315	0.00571671	1.31496	0.0184854
	179	3.87957	22.8244	54.1881	1.01296	60.762	0.00776908	0.33365	1.62461	0.0464166	3149.1	17.2075	0.0059487	1.32479	0.0192951
	180	4.20736	-0.135825	54.4265	0.556839	62.8454	0.00741587	0.325782	1.62024	0.0462916	3155.76	17.2467	0.00615782	1.33173	0.0199145
	181	4.1476	8.98081	54.6511	0.397886	64.1074	0.00674176	0.306524	1.54955	0.0442721	3164.78	17.2686	0.00634126	1.33707	0.0202565
	182	3.55628	5.0223	54.8609	0.409265	65.1516	0.00613164	0.292805	1.45403	0.0415431	3166.35	17.3262	0.0065208	1.34513	0.0205763
	183	3.39288	3.47392	55.0589	0.533394	66.364	0.00565378	0.283284	1.43736	0.0410667	3173.5	17.3496	0.00667417	1.35052	0.0209119
	184	3.13741	9.32621	55.2485	0.534678	67.7527	0.00536472	0.278276	1.36157	0.0389012	3183.86	17.3527	0.00681141	1.35437	0.02128
	185	2.43786	9.9277	55.4285	0.344542	68.9037	0.00501371	0.266872	1.25171	0.0357624	3192.98	17.3595	0.0069401	1.35839	0.0215798
	186	3.36595	9.60447	55.5981	0.209389	69.6302	0.00486611	0.261854	1.15507	0.0330015	3203.06	17.3578	0.00706157	1.36183	0.0217386
	187	3.62305	10.0893	55.7567	0.232105	70.2085	0.00460197	0.248073	1.0482	0.029948	3211.84	17.3598	0.00717745	1.36539	0.0218593
	188	3.69414	5.32281	55.9023	0.283198	70.8734	0.00446512	0.237444	0.955194	0.0272907	3213.64	17.3953	0.00730449	1.3716	0.0220539
	189	4.06428	-0.912311	56.0379	0.207674	71.5062	0.00444279	0.230212	0.936036	0.0267434	3213.76	17.4369	0.00743465	1.37831	0.02225
	190	4.44514	8.73438	56.1643	0.169907	71.9947	0.00443891	0.221883	0.934839	0.0267092	3229.37	17.3917	0.00752838	1.37812	0.0222937
	191	4.01595	10.5298	56.2813	0.247632	72.5348	0.00440172	0.213587	0.769312	0.0219799	3232.85	17.4092	0.00764872	1.38287	0.0224368
	192	3.85367	4.05756	56.3883	0.152057	73.0514	0.00428809	0.205025	0.732415	0.0209258	3240.06	17.4035	0.00775656	1.38577	0.0225463
	193	3.85128	9.53942	56.4845	0.164189	73.4572	0.00404388	0.194567	0.65603	0.0187434	3250.56	17.3769	0.00784887	1.38694	0.0225983
	194	3.25139	9.2695	56.5721	0.232709	73.9698	0.00387055	0.191114	0.544705	0.0155627	3256.57	17.3717	0.00794652	1.38991	0.022714
	195	3.27387	1.03404	56.6518	0.209995	74.5404	0.00353431	0.178962	0.481046	0.0137439	3253.68	17.4116	0.00805604	1.39634	0.0229095
	196	3.32909	-3.39253	56.7235	0.198249	75.0614	0.00323951	0.171709	0.511624	0.0146176	3252.62	17.4394	0.00815264	1.40177	0.0230772
	197	3.78515	3.59233	56.7881	-0.000591627	75.3147	0.00290799	0.162747	0.522912	0.0149401	3259.67	17.4214	0.00821915	1.40345	0.023105
	198	3.41651	5.227	56.8467	0.00657419	75.3232	0.00272354	0.161337	0.448103	0.0128027	3261.4	17.4302	0.00829358	1.40737	0.0230954
	199	3.01171	-0.293813	56.9002	-0.0690371	75.3317	0.00247014	0.154689	0.429823	0.0122804	3261.21	17.4475	0.00836551	1.41193	0.0230993
	200	3.0316	4.44075	56.9487	-0.134636	75.3317	0.0022598	0.149026	0.431786	0.0123365	3268.46	17.4237	0.0084122	1.4131	0.0230481
	201	3.24471	1.0991	56.9925	-0.132938	75.3317	0.00201255	0.139189	0.355003	0.0101428	3262.85	17.4671	0.00848483	1.41955	0.0230877
	202	3.33763	-5.36888	57.0319	-0.128579	75.3317	0.00188586	0.134564	0.414406	0.01184	3261.33	17.4873	0.00854336	1.42411	0.0230985
	203	3.82929	4.28061	57.0676	-0.0678956	75.3317	0.00171173	0.128622	0.430588	0.0123023	3268.6	17.4594	0.00857376	1.42465	0.0230471
	204	3.89714	1.24769	57.0998	-0.0983814	75.3317	0.00157633	0.123814	0.353545	0.0101011	3263.02	17.4991	0.00863398	1.43067	0.0230865
	205	3.46123	-5.37493	57.1296	-0.191041	75.3317	0.0014758	0.120422	0.412609	0.0117886	3261.45	17.5166	0.00868083	1.43484	0.0230976
	206	3.47671	3.63318	57.1569	-0.234763	75.3317	0.00144349	0.117804	0.42928	0.0122649	3268.67	17.4863	0.00870333	1.43507	0.0230466
	207	3.30222	5.8016	57.181	-0.180109	75.3317	0.00140356	0.112697	0.352777	0.0100792	3270.15	17.4857	0.00873986	1.43767	0.0230361
	208	2.51217	-4.35079	57.2019	-0.286645	75.3317	0.00135604	0.108188	0.33703	0.00962925	3263.03	17.5303	0.00879816	1.44394	0.0230864
	209	1.87148	-0.602209	57.2205	-0.287191	75.3317	0.00130307	0.103405	0.412572	0.0117876	3268.53	17.5065	0.00882095	1.44449	0.0230476
	210	1.82013	0.677138	57.2378	-0.220056	75.3317	0.00125398	0.100808	0.354219	0.0101204	3262.92	17.5419	0.00887237	1.44989	0.0230872
	211	1.70852	-5.33772	57.2538	-0.241055	75.3317	0.00119211	0.0962595	0.413688	0.0118194	3261.19	17.5561	0.00891158	1.45345	0.0230995
	212	1.43451	3.47512	57.2687	-0.197087	75.3317	0.00118079	0.0948963	0.43209	0.0123452	3268.31	17.5224	0.00892624	1.45302	0.0230491
	213	1.43842	5.24252	57.2825	-0.195363	75.3317	0.00113657	0.09128	0.356582	0.0101879	3269.93	17.518	0.00895461	1.45493	0.0230377
	214	1.59161	0.352068	57.2949	-0.319176	75.3317	0.0011084	0.0895954	0.339406	0.00969713	3269.96	17.5216	0.0089865	1.4575	0.0230375
	215	1.50404	0.0358333	57.3064	-0.24493	75.3317	0.00106695	0.0867438	0.339065	0.00968739	3270.18	17.5239	0.00901667	1.45991	0.0230359
	216	1.73223	-0.0555975	57.3177	-0.233157	75.3317	0.00102558	0.0841223	0.336737	0.00962088	3269.89	17.5289	0.00904706	1.46246	0.023038
	217	1.48268	-0.10353	57.3286	-0.318405	75.3317	0.00100953	0.0824507	0.339788	0.00970805	3270.05	17.5314	0.00907575	1.46477	0.0230369
	218	1.73458	0.19331	57.3389	-0.259038	75.3317	0.000961308	0.079286	0.338118	0.00966033	3270.16	17.534	0.00910317	1.46701	0.0230361
	219	1.72881	-0.0403381	57.3487	-0.229642	75.3317	0.000929119	0.0775418	0.336944	0.00962679	3270.01	17.5378	0.0091304	1.46931	0.0230372
	220	1.36295	0.519395	57.358	-0.165077	75.3317	0.000901535	0.0753506	0.338574	0.00967336	3270.03	17.5405	0.00915634	1.47148	0.023037
	221	1.28463	-4.64653	57.3668	-0.203904	75.3317	0.000866418	0.0742094	0.338305	0.00966568	3262.79	17.5821	0.00920172	1.47689	0.0230881
	222	1.14599	-1.22679	57.3753	-0.250243	75.3317	0.000823713	0.0723081	0.415073	0.011859	3268.18	17.5557	0.00921031	1.47654	0.02305
	223	1.23877	4.77837	57.3834	-0.217938	75.3317	0.00072296	0.0691906	0.357897	0.0102254	3269.94	17.5488	0.00922621	1.47774	0.0230376
	224	0.583185	0.546588	57.3914	-0.247325	75.3317	0.000659439	0.068641	0.339262	0.00969302	3269.91	17.5514	0.00924534	1.47974	0.0230379
	225	0.462988	-0.10125	57.3987	-0.225305	75.3317	0.000627116	0.0661221	0.339626	0.00970342	3270.02	17.553	0.00926311	1.48159	0.0230371
	226	0.96548	0.084489	57.4051	-0.354128	75.3317	0.000666129	0.0643221	0.338431	0.00966928	3270.03	17.5549	0.00928231	1.48345	0.023037
	227	0.979308	-0.0855818	57.4114	-0.219856	75.3317	0.000693737	0.0650025	0.33837	0.00966753	3269.88	17.5577	0.00930275	1.48539	0.0230381
	228	0.261195	-0.151619	57.4173	-0.20385	75.3317	0.000679518	0.0634724	0.339961	0.00971299	3269.78	17.56	0.00932263	1.48726	0.0230388
	229	0.161397	0.612846	57.4226	-0.285088	75.3317	0.000628981	0.0611104	0.34098	0.0097421	3269.87	17.5611	0.00934052	1.48899	0.0230381
	230	0.101727	-4.61862	57.4275	-0.25018	75.3317	0.000596486	0.0605486	0.340025	0.00971482	3262.62	17.6016	0.00937851	1.49404	0.0230893
	231	0.815269	-1.20767	57.4324	-0.249177	75.3317	0.000585567	0.0596697	0.416836	0.0119094	3268.05	17.5739	0.00937985	1.49329	0.023051
	232	1.52618	4.71262	57.4374	-0.170976	75.3317	0.000595485	0.0574851	0.35932	0.0102661	3269.71	17.5665	0.00939226	1.49419	0.0230393
	233	1.51685	1.28944	57.4422	-0.258521	75.3317	0.00062	0.056183	0.341725	0.00976339	3270.01	17.5664	0.0094093	1.49567	0.0230372
	234	1.47965	-4.62427	57.447	-0.199668	75.3317	0.00058346	0.0544812	0.338582	0.00967359	3262.8	17.6067	0.00944695	1.50055	0.023088
	235	1.72335	-1.16945	57.4521	-0.190696	75.3317	0.000601406	0.0541961	0.414949	0.0118555	3268.28	17.5787	0.00944848	1.4996	0.0230494
	236	1.87492	5.34424	57.457	-0.246365	75.3317	0.000595336	0.0529327	0.356905	0.0101971	3269.92	17.5714	0.00946092	1.50038	0.0230378
	237	1.82613	-4.12598	57.4617	-0.225969	75.3317	0.00056287	0.052035	0.339555	0.00970139	3262.78	17.6113	0.0094979	1.50516	0.0230882
	238	1.74507	-1.20486	57.4663	-0.201964	75.3317	0.000544828	0.0509452	0.415217	0.0118631	3268.31	17.5829	0.00949756	1.50409	0.0230492
	239	1.14934	5.31789	57.4706	-0.234735	75.3317	0.000565813	0.0494496	0.35662	0.010189	3269.86	17.5759	0.00950937	1.5048	0.0230382
	240	1.01388	-4.1713	57.4747	-0.251033	75.3317	0.000571867	0.0488119	0.340167	0.00971888	3262.74	17.6155	0.00954665	1.50949	0.0230885
	241	0.879676	-1.17322	57.4788	-0.29307	75.3317	0.000545927	0.048234	0.415591	0.0118738	3268.33	17.5866	0.00954609	1.50831	0.023049
	242	1.06841	4.92682	57.483	-0.247329	75.3317	0.000535386	0.04682	0.356396	0.0101826	3270.14	17.5782	0.00955626	1.50882	0.0230363
	243	2.0426	0.423514	57.4868	-0.261498	75.3317	0.000554306	0.0458879	0.337218	0.00963462	3269.89	17.5807	0.00957298	1.51026	0.023038
	244	1.91868	-0.148255	57.4903	-0.24279	75.3317	0.000580708	0.0454501	0.339874	0.0097105	3270.13	17.5804	0.00958902	1.51146	0.0230363
	245	1.9023	0.11695	57.4935	-0.273862	75.3317	0.000594443	0.0440825	0.337286	0.00963656	3270.05	17.5818	0.00960639	1.51277	0.0230368
	246	1.98104	0.54191	57.4963	-0.247764	75.3317	0.000593209	0.0438225	0.338082	0.00965931	3270.08	17.5825	0.00962341	1.51402	0.0230366
	247	2.19486	-4.54816	57.4992	-0.291371	75.3317	0.000602341	0.0425209	0.337758	0.00965005	3263.03	17.6214	0.00966165	1.51852	0.0230865
	248	2.14089	-1.08112	57.5027	-0.238987	75.3317	0.00062061	0.042231	0.412581	0.0117878	3268.48	17.5931	0.00966343	1.51721	0.0230479
	249	2.56037	5.37583	57.5064	-0.226822	75.3317	0.000605362	0.0416029	0.354752	0.0101356	3270.2	17.585	0.00967581	1.51761	0.0230358
	250	2.6748	-4.11605	57.5103	-0.240157	75.3317	0.000564224	0.0410047	0.336516	0.00961456	3262.98	17.6251	0.00971353	1.52215	0.0230868
	251	2.35675	-1.32621	57.5145	-0.233037	75.3317	0.000524502	0.0402646	0.413044	0.011801	3268.42	17.597	0.0097125	1.52078	0.0230483
	252	1.62975	4.81102	57.5188	-0.236258	75.3317	0.000546916	0.0395278	0.355355	0.0101528	3270.18	17.5889	0.00972307	1.5211	0.023036
	253	1.43569	0.483726	57.5227	-0.224036	75.3317	0.000574467	0.0386775	0.33677	0.00962182	3270.03	17.5908	0.00974007	1.52229	0.023037
	254	1.45267	-0.212657	57.5265	-0.209091	75.3317	0.000598328	0.0382003	0.338286	0.00966513	3270.06	17.5919	0.00975726	1.52338	0.0230368
	255	1.94115	0.0335142	57.5301	-0.213312	75.3317	0.000564915	0.0375322	0.338022	0.00965759	3270.03	17.5931	0.00977364	1.52447	0.023037
	256	2.0699	-0.183365	57.5334	-0.325609	75.3317	0.000513474	0.0370776	0.338321	0.00966613	3269.75	17.5956	0.0097893	1.52567	0.023039
	257	2.2305	-0.16055	57.5367	-0.337803	75.3317	0.000543812	0.0364024	0.341313	0.00975162	3269.75	17.5966	0.00980498	1.52672	0.023039
	258	1.99852	0.0183333	57.5402	-0.290151	75.3317	0.000567521	0.0350525	0.34129	0.00975096	3269.75	17.5978	0.00982137	1.52774	0.023039
	259	1.89259	0.0168947	57.5438	-0.286385	75.3317	0.000592886	0.035338	0.341352	0.00975273	3269.78	17.5987	0.00983837	1.52874	0.0230388
	260	1.7852	0.0239858	57.547	-0.224758	75.3317	0.000570646	0.034367	0.340965	0.00974168	3269.79	17.5996	0.0098548	1.52973	0.0230387
	261	1.91584	0.0260928	57.55	-0.19193	75.3317	0.000500741	0.0324808	0.340862	0.00973873	3269.83	17.6003	0.00986912	1.53064	0.0230384
	262	2.12687	0.0273506	57.5532	-0.204184	75.3317	0.000462717	0.032669	0.340421	0.00972613	3269.84	17.6012	0.00988244	1.53158	0.0230383
	263	2.6538	0.00176887	57.5565	-0.232505	75.3317	0.000461308	0.0324191	0.340319	0.00972322	3269.86	17.6021	0.00989569	1.53251	0.0230382
	264	3.33911	0.107469	57.5601	-0.306903	75.3317	0.00043842	0.0314317	0.3401	0.00971696	3270.01	17.6024	0.00990789	1.53335	0.0230371
	265	4.32621	0.0236006	57.5639	-0.246956	75.3317	0.000447446	0.0319905	0.338519	0.00967179	3269.9	17.6042	0.00992113	1.53432	0.0230379
	266	4.90244	-0.0948978	57.5676	-0.246625	75.3317	0.00043273	0.0315934	0.339691	0.00970528	3269.87	17.6055	0.00993372	1.53525	0.0230381
	267	5.37739	-0.0169969	57.5711	-0.253109	75.3317	0.000409213	0.0311465	0.340049	0.0097155	3269.85	17.6067	0.00994559	1.53616	0.0230383
	268	5.73988	-0.0561006	57.5745	-0.254192	75.3317	0.000418702	0.03021	0.340269	0.00972179	3269.78	17.6081	0.00995787	1.53706	0.0230388
	269	6.07334	0.0244261	57.5774	-0.216131	75.3317	0.000401103	0.0296116	0.340981	0.00974213	3269.87	17.6084	0.00996917	1.53787	0.0230381
	270	6.18798	-1.31406	57.5796	-0.272606	75.3317	0.000388688	0.0289368	0.340011	0.00971442	3269.77	17.6097	0.00998069	1.53875	0.0230388
	271	6.85111	9.41076	57.5814	-0.310299	75.3317	0.000402386	0.0285524	0.341092	0.0097453	3285.53	17.5257	0.00994436	1.53219	0.0229283
	272	7.63109	6.7682	57.5832	-0.304535	75.3317	0.000426977	0.0284652	0.174009	0.00497159	3282.14	17.5444	0.00996693	1.5346	0.022952
	273	0	19.0733	57.5847	-0.363312	75.3317	0.000430398	0.0279413	0.210014	0.00600029	3287.58	17.5158	0.00996277	1.53286	0.022914
	274	0	-163.979	57.5862	-0.238234	75.3317	0.000433726	0.0280171	0.152302	0.0043514	3057.27	18.8358	0.0107267	1.64919	0.0246402
	275	0	88.6184	57.5877	-0.26014	75.3317	0.000393245	0.0276835	2.59356	0.0741002	3454.38	16.6709	0.00950429	1.46036	0.0218076
	276	0	308.421	57.5892	-0.229419	75.3317	0.000386295	0.027628	-1.61575	-0.0461635	3553.1	16.2082	0.00925048	1.42052	0.0212017
	277	0	24.5056	57.5909	-0.279894	75.3317	0.000380725	0.026973	-2.66217	-0.0760606	3553.12	16.2085	0.00926054	1.42123	0.0212016
	278	0	-8.21153	57.5925	-0.23539	75.3317	0.000358309	0.0271721	-2.66239	-0.076067	3553.12	16.209	0.00927004	1.42195	0.0212015
	279	0	0.00112421	57.5941	-0.191355	75.3317	0.000312429	0.0262792	-2.66244	-0.0760684	3553.12	16.2094	0.00927834	1.42265	0.0212015
	280	0	0.00133648	57.5958	-0.280266	75.3317	0.000234012	0.0259655	-2.66244	-0.0760684	3553.12	16.2099	0.00928455	1.42333	0.0212015
	281	0	-0.011816	57.5974	-0.333761	75.3317	0.000183128	0.025528	-2.66244	-0.0760684	3553.1	16.2104	0.00928947	1.42402	0.0212017
	282	0	-0.0150236	57.5987	-0.249316	75.3317	0.000128063	0.0255712	-2.66222	-0.0760621	3553.1	16.2108	0.00929288	1.4247	0.0212017
	283	0	-0.00106132	57.5999	-0.236781	75.3317	8.43563e-05	0.0250559	-2.66217	-0.0760606	3553.1	16.2112	0.00929512	1.42537	0.0212017
	284	0	-0.00134434	57.6011	-0.26806	75.3317	9.41228e-05	0.024704	-2.66217	-0.0760606	3553.1	16.2115	0.00929762	1.42602	0.0212017
	285	0	0.0152516	57.602	-0.276852	75.3317	9.32161e-05	0.0239024	-2.66217	-0.0760606	3553.12	16.2117	0.00930004	1.42665	0.0212016
	286	0	-0.00990566	57.6025	-0.211504	75.3317	9.88406e-05	0.0240799	-2.66239	-0.076067	3553.08	16.212	0.00930276	1.4273	0.0212018
	287	0	-0.018978	57.6032	-0.231069	75.3317	8.62097e-05	0.0234024	-2.66201	-0.076056	3553.09	16.2121	0.00930502	1.42792	0.0212017
	288	0	0.0256132	57.6042	-0.250024	75.3317	6.96343e-05	0.0231118	-2.66212	-0.0760592	3553.12	16.2123	0.0093068	1.42852	0.0212016
	289	0	0.00697327	57.6048	-0.20437	75.3317	6.55626e-05	0.022918	-2.66239	-0.076067	3553.1	16.2125	0.00930858	1.42914	0.0212017
	290	0	-0.0295204	57.605	-0.226146	75.3317	7.78118e-05	0.0224146	-2.66222	-0.0760621	3553.08	16.2127	0.00931071	1.42974	0.0212018
	291	0	0.00733491	57.6052	-0.263552	75.3317	8.37867e-05	0.0216266	-2.66195	-0.0760544	3553.11	16.2126	0.00931284	1.4303	0.0212016
	292	0	0.0309434	57.6056	-0.258577	75.3317	7.43691e-05	0.0218228	-2.66235	-0.0760656	3553.12	16.2127	0.00931479	1.43088	0.0212015
	293	0	-0.011195	57.6068	-0.266009	75.3317	4.14015e-05	0.0214607	-2.66244	-0.0760684	3553.1	16.2131	0.00931595	1.43146	0.0212017
	294	0	-0.00404088	57.6083	-0.293306	75.3317	3.0938e-05	0.0214701	-2.66222	-0.0760621	3553.12	16.2135	0.00931672	1.43202	0.0212016
	295	0	0.0138994	57.6098	-0.262872	75.3317	6.42901e-05	0.0205879	-2.66239	-0.076067	3553.12	16.2139	0.00931842	1.43257	0.0212015
	296	0	0.00326258	57.6114	-0.250685	75.3317	3.03758e-05	0.0204536	-2.66244	-0.0760684	3553.12	16.2143	0.00931923	1.43311	0.0212015
	297	0	-0.0103852	57.6132	-0.186721	75.3317	3.90194e-05	0.0201066	-2.66244	-0.0760684	3553.1	16.2149	0.00932032	1.43365	0.0212017
	298	0	-0.0317846	57.6151	-0.167587	75.3317	6.54878e-05	0.0198487	-2.66222	-0.0760622	3553.08	16.2155	0.00932212	1.43419	0.0212018
	299	0	0.0224057	57.6169	-0.251993	75.3317	4.67594e-05	0.0195722	-2.66195	-0.0760544	3553.13	16.2158	0.00932321	1.43468	0.0212015
	300	0	0.0206053	57.6183	-0.241768	75.3317	3.94372e-05	0.0191424	-2.66256	-0.0760717	3553.11	16.2163	0.00932433	1.4352	0.0212016
	301	0	-0.0261164	57.6194	-0.2618	75.3317	2.31645e-05	0.0188163	-2.66228	-0.0760636	3553.1	16.2167	0.00932497	1.43571	0.0212017
	302	0	-0.00342767	57.6203	-0.244918	75.3317	3.06876e-05	0.0183958	-2.66217	-0.0760606	3553.1	16.2169	0.00932579	1.4362	0.0212017
	303	0	-0.000943396	57.6213	-0.247737	75.3317	3.52137e-05	0.0182984	-2.66217	-0.0760606	3553.1	16.2172	0.00932672	1.43668	0.0212017
	304	0	19.1405	57.6229	-0.284177	75.3317	4.76007e-05	0.0180813	-2.66217	-0.0760606	3553.12	16.2175	0.00932793	1.43715	0.0212016
	305	0	-130.726	57.6248	-0.2545	75.3317	7.36283e-05	0.0183109	-2.6624	-0.076067	3323.58	17.3382	0.00997424	1.53693	0.0226658
	306	0	-158.906	57.6267	-0.260327	75.3317	9.3814e-05	0.0181247	-0.22929	-0.00655102	3285.67	17.5388	0.010092	1.55518	0.0229274
	307	0	17.3695	57.6287	-0.297226	75.3317	8.35065e-05	0.0179223	0.172563	0.00493028	3320.38	17.3561	0.00998889	1.53943	0.0226877
	308	0	6.94895	57.6308	-0.26823	75.3317	6.40304e-05	0.017805	-0.195362	-0.00558167	3319.08	17.3635	0.00999463	1.54054	0.0226966
	309	0	102.437	57.6329	-0.317895	75.3317	7.33111e-05	0.0178349	-0.181573	-0.0051877	3507.46	16.4315	0.00945979	1.45828	0.0214775
	310	0	136.631	57.6353	-0.285854	75.3317	5.69727e-05	0.0178351	-2.17847	-0.0622409	3553.11	16.2211	0.00933977	1.44002	0.0212016
	311	0	10.9132	57.6379	-0.296484	75.3317	6.38577e-05	0.0173785	-2.66234	-0.0760654	3553.08	16.222	0.00934154	1.44049	0.0212018
	312	0	-3.84483	57.6404	-0.244856	75.3317	3.10982e-05	0.0171056	-2.66201	-0.0760559	3553.05	16.2228	0.00934245	1.44096	0.021202
	313	0	0.0190645	57.6424	-0.250337	75.3317	5.16784e-05	0.0165782	-2.66168	-0.0760466	3553.11	16.2231	0.00934367	1.44138	0.0212016
	314	0	0.0310377	57.644	-0.281078	75.3317	7.6107e-05	0.0164044	-2.66229	-0.0760642	3553.1	16.2236	0.00934571	1.44181	0.0212017
	315	0	0.00196541	57.6454	-0.207496	75.3317	7.80772e-05	0.016321	-2.66222	-0.0760621	3553.12	16.2239	0.00934774	1.44224	0.0212016
	316	0	0.000966981	57.6471	-0.23548	75.3317	0.000105644	0.0162751	-2.66239	-0.076067	3553.1	16.2244	0.00935059	1.44268	0.0212017
	317	0	-0.0118318	57.6491	-0.279724	75.3317	5.77036e-05	0.0158385	-2.66222	-0.0760621	3553.1	16.225	0.00935213	1.4431	0.0212017
	318	0	-0.0183097	57.6513	-0.230464	75.3317	2.49623e-05	0.0157646	-2.66217	-0.0760606	3553.08	16.2257	0.00935285	1.44353	0.0212018
	319	0	0.0236792	57.6534	-0.258175	75.3317	4.05457e-05	0.0151007	-2.66195	-0.0760544	3553.13	16.2261	0.00935378	1.44391	0.0212015
	320	0	0.018577	57.6553	-0.250592	75.3317	7.40191e-05	0.0151517	-2.66255	-0.0760716	3553.11	16.2267	0.00935581	1.44432	0.0212016
	321	0	257.821	57.6572	-0.287853	75.3317	4.89729e-05	0.0147817	-2.66228	-0.0760636	3553.12	16.2272	0.00935708	1.44471	0.0212016
	322	0	-1761.18	57.659	-0.203722	75.3317	2.23432e-05	0.0151656	-2.66239	-0.076067	459.106	125.59	0.0724211	11.184	0.164084
	323	0	-2114.8	57.661	-0.198594	75.3317	-7.20274e-06	0.0148767	30.1341	0.860959	-64.7704	-890.238	-0.513325	-79.2963	-1.16306
	324	0	-17.365	57.6634	-0.219865	75.3317	-1.4167e-05	0.014862	35.6872	1.01962	-12.4192	-4643.1	-2.67707	-413.672	-6.06577
	325	0	73.8832	57.6664	-0.226441	75.3317	-2.88259e-05	0.0149217	35.1323	1.00376	-10.7016	-5388.58	-3.10647	-480.195	-7.03929
	326	0	6.09598	57.6702	-0.252366	75.3317	-4.57676e-05	0.0149266	35.1141	1.00324	5.05811	11401.5	6.57159	1016.24	14.8932
	327	0	5.44482	57.6749	-0.300504	75.3317	-5.74778e-05	0.0149656	34.947	0.998468	1.89594	30420.1	17.5292	2711.94	39.7331
	328	0	7.41934	57.68	-0.270159	75.3317	-3.06138e-05	0.0152496	34.9806	0.999426	23.0234	2505.28	1.44338	223.387	3.27196
	329	0	23.9353	57.6856	-0.223894	75.3317	-4.0002e-05	0.0154613	34.7566	0.993027	43.9886	1311.38	0.755373	116.953	1.71253
	330	0	15.2097	57.6915	-0.234752	75.3317	1.23074e-06	0.0150629	34.5344	0.986678	54.5757	1057.09	0.608841	94.2911	1.38032
	331	0	15.4702	57.6976	-0.264297	75.3317	4.71791e-05	0.0152387	34.4222	0.983472	71.7971	803.62	0.462865	71.6942	1.04923
	332	0	13.0052	57.7041	-0.22211	75.3317	7.26627e-05	0.0150999	34.2396	0.978256	59.8484	964.171	0.55539	86.0317	1.25871
	333	0	-51.6728	57.7114	-0.271709	75.3317	0.000102555	0.015437	34.3663

## Sheet: chill-1_35kW_pl2_red.csv
chill-1_35kW_pl2_red.csv	t[s]	HRR[kW/m2]	dm/dt[g/m2/s]	THR[MJ/m2]	Extinction coefficient (k) [1/m]	Total smoke production [m2/m2]	dCO/dt[g/s]	dCO2/dt[g/s]	Sample mass [g]	Mass fraction[-]	TML[g/m2]	EHC[kJ/g]	TCO/TML[g/g]	TCO2/TML[g/g]	SEA[m2/g]
	1	-1.30966	3.01965	0	0.00995956	0.116486	-2.74906e-05	-0.00108272	35.1886	1	5.35887	0	-0.000483956	-0.0190607	0.021737
	2	-1.55189	4.79958	0	0.000305132	0.128535	-5.1041e-05	-0.00119105	35.1318	0.998386	7.0467	0	-0.00105136	-0.0304408	0.0182405
	3	-1.65609	0.616934	0	0.0262754	0.159838	-5.01305e-05	-0.00105234	35.1139	0.997877	7.13981	0	-0.00170004	-0.0439485	0.0223869
	4	-1.83002	-0.364403	0	0.0269162	0.222574	-5.77147e-05	-0.000970686	35.1129	0.997849	6.84434	0	-0.00256894	-0.0592254	0.0325194
	5	-1.31968	0.623121	0	0.0587802	0.324098	-7.76346e-05	-0.00093601	35.1161	0.997938	8.11283	0	-0.00307004	-0.0608495	0.0399488
	6	-0.752846	0.342091	0	0.0507884	0.454784	-7.38246e-05	-0.000949783	35.1026	0.997556	7.3534	0	-0.00433423	-0.0793189	0.0618468
	7	-0.516689	-1.41305	0	0.0502781	0.574322	-2.01618e-05	-0.000774825	35.1107	0.997785	7.10717	0	-0.00475202	-0.0923518	0.0808088
	8	-0.736377	5.52015	0	0.0216701	0.659283	-9.292e-06	-0.000765556	35.1133	0.997859	15.7557	0	-0.00219921	-0.0462426	0.0418442
	9	-0.651412	1.35925	0	0.0151113	0.70373	-4.61932e-05	-0.000929874	35.0216	0.995254	9.08915	0	-0.00429169	-0.0898111	0.0774253
	10	-0.897473	-6.68423	0	0.0196925	0.745176	-8.37484e-05	-0.000968325	35.0923	0.997262	6.89821	0	-0.00680012	-0.131579	0.108025
	11	-0.982543	5.46946	0	0.0252749	0.798564	-5.27803e-05	-0.00091906	35.1155	0.997922	16.4583	0	-0.00315269	-0.060417	0.0485204
	12	-0.694892	1.61162	0	0.0421562	0.87853	-1.1214e-06	-0.000896745	35.0142	0.995042	9.07538	0	-0.0057291	-0.118889	0.0968036
	13	-0.527779	-6.20281	0	0.0754349	1.01814	-1.95985e-05	-0.000782159	35.0924	0.997266	7.16708	0	-0.00751249	-0.160839	0.142058
	14	-0.755092	-1.31137	0	0.0379783	1.15307	-1.38955e-05	-0.000805063	35.1127	0.997841	7.00208	0	-0.00787674	-0.175476	0.164675
	15	-0.713487	5.66209	0	0.066581	1.27667	-2.96627e-05	-0.000932262	35.1144	0.997891	15.6083	0	-0.00371289	-0.0843556	0.0817941
	16	-0.912657	1.13733	0	0.0124207	1.36948	-4.84809e-05	-0.000952291	35.0232	0.995298	8.66009	0	-0.00721996	-0.16241	0.158136
	17	-0.915216	-5.85997	0	0.0443552	1.43546	-5.61618e-05	-0.000893993	35.0968	0.997391	6.78321	0	-0.00999878	-0.219782	0.21162
	18	-0.525836	-1.29878	0	-0.0213305	1.48696	-5.96333e-05	-0.00087055	35.1167	0.997957	6.72094	0	-0.0109285	-0.234037	0.221243
	19	-0.795707	5.18709	0	0.005899	1.49401	-7.82608e-05	-0.000842303	35.1174	0.997975	15.6805	0	-0.00515499	-0.10538	0.0952782
	20	-1.53575	6.3384	0	-0.0219489	1.50105	-6.29974e-05	-0.000880269	35.0224	0.995277	17.5931	0	-0.00493238	-0.0986442	0.0853204
	21	-1.72162	0.446258	0	0.0691294	1.58204	-2.72245e-05	-0.000943225	35.0021	0.9947	17.6997	0	-0.00504778	-0.103077	0.0893819
	22	-1.53302	-0.215558	0	-0.0421606	1.66302	-3.62149e-05	-0.000898808	35.001	0.994668	17.5198	0	-0.00529462	-0.108976	0.0949222
	23	-1.60397	-0.0186399	0	0.0506305	1.72191	-6.34025e-05	-0.00103413	35.0029	0.994722	17.6808	0	-0.00558472	-0.113502	0.0973891
	24	-1.43828	0.0974135	0	0.0533583	1.84479	-7.93066e-05	-0.00115511	35.0012	0.994674	17.6651	0	-0.0060132	-0.119771	0.104431
	25	-1.41	-0.0035456	0	0.0529676	1.97192	-3.94833e-05	-0.00126129	35.0014	0.994679	17.693	0	-0.00621424	-0.126307	0.111452
	26	-1.36098	-0.00933176	0	0.045099	2.08883	-1.29573e-05	-0.00127928	35.0011	0.99467	17.6605	0	-0.00629491	-0.133374	0.118277
	27	-1.71601	0.77375	0	-0.0145196	2.14259	-4.6322e-05	-0.00127331	35.0014	0.99468	17.7558	0	-0.00650725	-0.139423	0.12067
	28	-1.70757	-5.68347	0	-0.0348864	2.14259	-6.52006e-05	-0.00148416	35.0004	0.994651	8.88198	0	-0.013701	-0.294482	0.241229
	29	-1.54307	-1.38235	0	-0.0144743	2.14259	-8.12146e-05	-0.00156755	35.0945	0.997324	15.6667	0	-0.00825661	-0.176391	0.136761
	30	-1.58498	5.76686	0	-0.0289289	2.14259	-7.34432e-05	-0.0014315	35.0226	0.995281	17.5362	0	-0.00777148	-0.165287	0.122181
	31	-1.50863	0.685063	0	0.0396461	2.1898	-5.28477e-05	-0.00120485	35.0027	0.994717	17.7874	0	-0.00794205	-0.169344	0.12311
	32	-1.39223	-0.1057	0	0.0586287	2.30587	-4.39216e-05	-0.00124333	35.0001	0.994642	17.6265	0	-0.0082496	-0.177544	0.130818
	33	-1.75857	-0.091423	0	0.0661863	2.45393	-5.52649e-05	-0.00125621	35.0018	0.99469	17.6574	0	-0.00853045	-0.183945	0.138975
	34	-1.12046	-0.0113601	0	0.0557615	2.59991	-9.4829e-06	-0.00124959	35.0015	0.994681	17.5933	0	-0.00861236	-0.191315	0.147779
	35	-0.748823	0.0102044	0	0.029226	2.70148	6.22061e-05	-0.00125127	35.0021	0.9947	17.658	0	-0.00824846	-0.197299	0.152989
	36	-0.518511	-0.0335692	0	0.027593	2.76924	0.000108533	-0.00111935	35.0015	0.994681	17.5093	0	-0.00773372	-0.205006	0.158158
	37	-0.470419	-0.181918	0	0.0698032	2.88422	0.000117274	-0.00106096	35.003	0.994726	17.3885	0	-0.00715121	-0.212187	0.165869
	38	-0.878611	0.082673	0	0.0383307	3.01139	0.000114057	-0.00123056	35.0043	0.994762	17.6201	0	-0.00644654	-0.215986	0.170907
	39	-1.02718	0.109575	0	0.0567528	3.124	0.000168969	-0.00128376	35.0019	0.994692	17.552	0	-0.00556338	-0.223724	0.177985
	40	-1.03037	-0.0858333	0	0.0947315	3.30263	0.000229763	-0.00127807	35.0026	0.994713	17.5024	0	-0.0043407	-0.231247	0.188696
	41	0.55061	-0.0448899	0.000275305	0.0317915	3.45175	0.000332454	-0.000967628	35.0031	0.994728	17.4766	0.0157528	-0.0025525	-0.236812	0.197507
	42	6.55979	0.031989	0.0038305	0.0566779	3.55627	0.000447401	-0.000123656	35.0034	0.994735	17.5558	0.218191	-0.000136786	-0.236408	0.20257
	43	17.1647	0.0709827	0.0156927	0.00806185	3.63243	0.000550411	0.00220747	35.0025	0.994712	17.5953	0.891872	0.00281463	-0.224042	0.206443
	44	36.1377	-0.562154	0.0423439	0.0952968	3.75399	0.000612593	0.00598424	35.0021	0.9947	17.6	2.4059	0.0060975	-0.191905	0.213295
	45	60.4733	3.9286	0.0906494	0.0549434	3.93077	0.000657355	0.0129729	35.0021	0.994698	24.5764	3.68847	0.00688996	-0.0876316	0.159941
	46	82.9138	5.03883	0.162343	0.0638678	4.07098	0.000674708	0.0221105	34.9281	0.992597	26.2616	6.18176	0.00887159	-0.00258059	0.155016
	47	99.7629	-0.228907	0.253681	-0.00215414	4.1464	0.000649054	0.0320628	34.9103	0.992089	26.4222	9.60107	0.0111351	0.111914	0.156929
	48	119.095	4.25219	0.36311	0.082341	4.24085	0.000621984	0.0430182	34.9086	0.992041	35.1129	10.3412	0.0100502	0.199794	0.120777
	49	138.702	10.3222	0.492008	0.111933	4.4628	0.000643509	0.0528598	34.8164	0.989423	44.3607	11.0911	0.00932357	0.270558	0.100603
	50	156.663	4.9734	0.63969	0.123945	4.72855	0.000649635	0.062008	34.7184	0.986637	45.9034	13.9356	0.0103453	0.388902	0.103011
	51	178.916	3.47336	0.80748	0.080827	4.9594	0.00069157	0.0755083	34.7021	0.986172	53.0651	15.2168	0.0101786	0.470655	0.0934589
	52	194.744	8.41315	0.99431	0.0199677	5.07493	0.000712756	0.0870397	34.6261	0.984015	63.068	15.7657	0.00963039	0.526204	0.0804676
	53	206.437	14.6375	1.1949	0.152537	5.27263	0.000723311	0.0978568	34.5201	0.981002	80.7198	14.8031	0.00836977	0.525502	0.0653201
	54	210.069	12.3712	1.40315	0.204001	5.67409	0.0007102	0.104317	34.333	0.975684	91.4912	15.3365	0.0081167	0.571198	0.0620178
	55	220.866	27.6994	1.61862	0.2287	6.15885	0.000712879	0.114763	34.2188	0.97244	131.996	12.2626	0.00613548	0.477941	0.0466593
	56	224.516	27.3246	1.84131	0.211829	6.65222	0.000679258	0.120421	33.7895	0.960238	140.886	13.0695	0.00620317	0.528418	0.0472171
	57	233.163	5.09766	2.07015	0.127005	7.02952	0.000720721	0.128635	33.6952	0.95756	147.983	13.9891	0.00636515	0.585082	0.0475023
	58	237.863	8.62096	2.30567	0.159411	7.34979	0.000724508	0.135418	33.62	0.955423	158.213	14.5732	0.00638559	0.627998	0.046455
	59	242.292	9.15803	2.54574	0.106678	7.64724	0.000689058	0.141746	33.5116	0.952341	167.16	15.2294	0.0064327	0.674383	0.0457481
	60	242.11	12.8167	2.78794	0.113327	7.891	0.000693409	0.145659	33.4167	0.949646	184.405	15.1186	0.00618587	0.685834	0.0427917
	61	250.148	19.7014	3.03407	0.324326	8.37924	0.000720799	0.15374	33.2339	0.944451	203.716	14.8936	0.00593327	0.692015	0.0411319
	62	260.272	15.2382	3.28928	0.245222	9.02487	0.000744159	0.162647	33.0292	0.938634	214.248	15.3527	0.00596929	0.729617	0.0421235
	63	261.187	6.87949	3.55001	0.099099	9.41931	0.000758031	0.165409	32.9176	0.935461	223.046	15.916	0.00605443	0.770797	0.0422303
	64	275.126	21.8449	3.81817	0.180229	9.74363	0.000807863	0.176445	32.8243	0.932811	256.492	14.8861	0.00556209	0.735185	0.037988
	65	282.129	31.9143	4.0968	0.212459	10.2078	0.000809797	0.183682	32.4698	0.922736	279.534	14.6558	0.00537691	0.736574	0.0365173
	66	280.329	12.1952	4.37803	0.127942	10.6092	0.000807101	0.184528	32.2256	0.915795	283.179	15.4603	0.00557657	0.788567	0.0374647
	67	276.183	1.56575	4.65628	0.228948	11.0187	0.000813472	0.184764	32.1869	0.914697	290.201	16.045	0.0057061	0.829552	0.0379694
	68	283.976	21.6729	4.93636	0.110834	11.4075	0.000852559	0.192028	32.1125	0.912582	323.035	15.2812	0.0053751	0.801315	0.0353136
	69	285.411	26.6907	5.22105	0.195653	11.7607	0.000866358	0.194564	31.7645	0.902691	338.302	15.4331	0.00537412	0.819408	0.0347639
	70	292.677	10.9006	5.5101	0.215775	12.2366	0.000889605	0.200621	31.6026	0.898092	347.704	15.8471	0.00547018	0.851685	0.0351925
	71	293.125	8.04785	5.803	0.167621	12.6799	0.00084014	0.201697	31.503	0.89526	356.745	16.2665	0.00555372	0.883439	0.0355435
	72	302.312	12.3506	6.10072	0.190087	13.0932	0.000809838	0.208682	31.4071	0.892536	374.001	16.312	0.00550175	0.895317	0.0350084
	73	312.068	23.7289	6.40791	0.0911134	13.4216	0.000826563	0.216587	31.2242	0.887338	400.472	16.0009	0.0053328	0.887158	0.0335144
	74	306.393	19.7445	6.71714	0.119262	13.6658	0.000817324	0.214193	30.9436	0.879364	412.776	16.2731	0.00536064	0.909667	0.0331071
	75	313.006	10.74	7.02684	0.098236	13.9163	0.000840704	0.220974	30.8132	0.875658	430.013	16.341	0.0053302	0.921682	0.0323624
	76	315.541	37.5675	7.34111	0.157736	14.2117	0.000870256	0.223516	30.6305	0.870466	481.449	15.248	0.00493127	0.867012	0.0295187
	77	318.878	38.5573	7.65832	0.0499595	14.4506	0.000878944	0.226327	30.0853	0.854971	499.044	15.346	0.00492356	0.879228	0.0289566
	78	322.393	6.73424	7.97896	0.165816	14.6973	0.000864513	0.229782	29.8988	0.849671	502.335	15.8837	0.00505366	0.91662	0.0292579
	79	332.41	7.02369	8.30636	0.164473	15.0774	0.000873549	0.23784	29.8639	0.84868	516.294	16.0884	0.00507664	0.935297	0.0292031
	80	332.381	16.107	8.63875	0.233008	15.5347	0.000887558	0.239919	29.7159	0.844475	535.168	16.1421	0.00505407	0.944606	0.0290278
	81	334.535	26.7601	8.97221	0.120932	15.9394	0.000916047	0.243868	29.5159	0.838789	568.418	15.7845	0.00491046	0.929824	0.0280417
	82	338.587	34.0448	9.30877	0.0901632	16.1806	0.000945687	0.248897	29.1634	0.828773	598.206	15.5612	0.00481508	0.922776	0.0270485
	83	344.637	21.9141	9.65038	0.318817	16.6498	0.000935366	0.254685	28.8476	0.8198	612.062	15.767	0.00485025	0.941142	0.0272028
	84	361.869	10.307	10.0036	0.087461	17.1199	0.000974743	0.26723	28.7008	0.815626	621.345	16.1	0.00492578	0.967654	0.027553
	85	367.313	4.59062	10.3682	0.225656	17.4909	0.000987278	0.2708	28.6024	0.81283	629.85	16.4614	0.00500714	0.995149	0.02777
	86	376.063	35.5417	10.7399	0.00963592	17.7695	0.0010122	0.276788	28.5122	0.810268	685.421	15.6691	0.0047405	0.952563	0.0259249
	87	382.158	37.8477	11.119	0.184942	18.0006	0.0010485	0.282301	27.9232	0.793528	698.168	15.926	0.00479563	0.973317	0.0257827
	88	385.702	10.2736	11.503	0.208424	18.4668	0.0010609	0.286032	27.7881	0.789688	713.717	16.117	0.00483138	0.98992	0.0258742
	89	386.593	15.7208	11.8891	0.0285828	18.7469	0.00107015	0.288774	27.6232	0.785004	732.932	16.2213	0.00484246	1.00114	0.0255779
	90	391.875	33.0444	12.2783	0.262281	19.0892	0.00106451	0.294114	27.4196	0.779216	774.885	15.8454	0.00470989	0.982742	0.0246349
	91	390.313	30.8062	12.6694	0.152608	19.5745	0.00100944	0.293581	26.9748	0.766579	790.982	16.0174	0.00473443	0.997758	0.0247471
	92	392.446	15.5799	13.0608	0.199854	19.9795	0.00101637	0.294962	26.8042	0.76173	808.442	16.1555	0.00475078	1.01063	0.0247136
	93	413.335	11.1782	13.4637	0.0698927	20.2908	0.00105988	0.311246	26.6191	0.75647	814.429	16.5315	0.00483864	1.03925	0.0249142
	94	426.134	6.11129	13.8834	0.0746261	20.4635	0.00106599	0.322016	26.5557	0.754667	828.321	16.7609	0.00487889	1.0585	0.0247049
	95	415.233	34.2367	14.3041	0.192213	20.7766	0.0010575	0.314833	26.4084	0.750482	876.674	16.3163	0.00472359	1.034	0.0236994
	96	418.439	35.9848	14.721	0.126543	21.1458	0.00108446	0.317308	25.8959	0.735916	895.567	16.4376	0.00473818	1.04561	0.0236116
	97	440.484	18.6552	15.1504	0.26094	21.606	0.00115322	0.33607	25.6956	0.730225	920.582	16.4574	0.00472761	1.05164	0.0234699
	98	435.179	30.1836	15.5882	0.101287	22.0393	0.00111774	0.332769	25.4305	0.72269	955.718	16.3105	0.00466414	1.04582	0.0230605
	99	437.843	40.6552	16.0248	0.065441	22.235	0.00110276	0.335856	25.058	0.712105	995.682	16.0943	0.00458142	1.03567	0.0223314
	100	443.543	26.4734	16.4655	0.168922	22.509	0.00109893	0.340139	24.6344	0.700067	1008.5	16.3266	0.00462597	1.05432	0.0223192
	101	448.33	9.04792	16.9114	0.293971	23.0506	0.00111836	0.345829	24.4985	0.696205	1025.19	16.4959	0.0046536	1.06898	0.0224843
	102	457.591	40.8937	17.3644	0.286994	23.7334	0.00114025	0.354083	24.3216	0.691179	1083.19	16.0308	0.00450373	1.04258	0.0219107
	103	477.196	42.8436	17.8317	0.133519	24.235	0.001215	0.371128	23.7068	0.673707	1102.43	16.175	0.00452911	1.05615	0.0219833
	104	466.405	10.7466	18.3035	0.173464	24.603	0.00120452	0.364731	23.5029	0.667912	1112.29	16.4557	0.0045911	1.07772	0.0221192
	105	454.555	9.167	18.764	0.0796217	24.8989	0.00117967	0.356385	23.3983	0.66494	1129.06	16.6192	0.00462149	1.09149	0.0220529
	106	475.15	40.5794	19.2289	-0.0352288	24.9897	0.00122717	0.374073	23.2206	0.65989	1186.23	16.21	0.00449634	1.06863	0.0210665
	107	494.38	42.0739	19.7136	-0.0561455	24.9897	0.00125999	0.390161	22.6146	0.642667	1207	16.3328	0.00451746	1.08074	0.020704
	108	482.618	20.2234	20.2021	0.117072	25.1279	0.00121193	0.382226	22.3944	0.636411	1230.94	16.412	0.00452249	1.08902	0.0204136
	109	480.05	15.9017	20.6835	0.0555061	25.3308	0.00120512	0.382227	22.1407	0.6292	1244.02	16.6263	0.00456631	1.10655	0.020362
	110	479.921	31.2029	21.1635	0.237998	25.6719	0.00120707	0.3848	22.002	0.625258	1291.6	16.3854	0.00448626	1.09389	0.019876
	111	488.044	41.7193	21.6474	0.14219	26.1156	0.00125431	0.393658	21.4976	0.610926	1317.88	16.426	0.00448661	1.10026	0.0198164
	112	488.417	11.9853	22.1357	0.0303807	26.3186	0.00127515	0.394974	21.2191	0.603011	1321.14	16.755	0.00456658	1.12575	0.0199211
	113	487.115	2.56301	22.6234	0.108489	26.4802	0.00129241	0.39467	21.1845	0.602028	1336.51	16.9273	0.0046053	1.14066	0.019813
	114	516.617	48.2859	23.1253	0.164728	26.8074	0.00135737	0.419358	21.0217	0.597399	1409.89	16.4023	0.00445644	1.10936	0.0190139
	115	495.984	62.2503	23.6316	-0.0990717	27.0087	0.00126724	0.403674	20.2438	0.575295	1448.4	16.3156	0.00442047	1.10615	0.0186473
	116	501.72	28.1627	24.1305	-0.0675882	27.0087	0.00128349	0.409978	19.8356	0.563692	1469.3	16.4231	0.00444	1.11674	0.018382
	117	509.455	8.5032	24.636	0.00264599	27.0119	0.0013051	0.417971	19.614	0.557397	1473.89	16.7149	0.00450971	1.14001	0.0183269
	118	526.948	19.1337	25.1542	0.133735	27.1779	0.00136794	0.433309	19.5653	0.556013	1511.78	16.6388	0.00448205	1.13848	0.0179774
	119	517.23	47.7247	25.6763	0.143908	27.5113	0.00135899	0.424345	19.1637	0.5446	1558.64	16.4736	0.00442957	1.12994	0.0176509
	120	520.813	32.717	26.1954	0.0861789	27.7836	0.00133659	0.426986	18.6671	0.530486	1574.55	16.6368	0.00446489	1.14411	0.0176455
	121	557.805	8.3698	26.7347	0.131785	28.0511	0.00139516	0.458232	18.4984	0.525693	1583.41	16.8842	0.00452303	1.16501	0.0177156
	122	548.813	15.3709	27.288	-0.105996	28.2168	0.00137394	0.452993	18.4045	0.523024	1609.52	16.9541	0.00453017	1.17265	0.0175311
	123	532.156	35.9363	27.8285	-0.0262111	28.2168	0.00132821	0.439273	18.1277	0.515157	1654	16.8249	0.0044841	1.16617	0.0170597
	124	549.864	53.1351	28.3695	0.225115	28.4895	0.00136154	0.453814	17.6562	0.501758	1708.06	16.6092	0.00441739	1.15433	0.0166794
	125	546.008	40.828	28.9174	0.0747593	28.8517	0.00139661	0.451599	17.0832	0.485474	1734.09	16.6759	0.00442707	1.16158	0.016638
	126	555.436	23.0167	29.4681	0.218609	29.2065	0.00146957	0.46244	16.8073	0.477635	1760.25	16.7409	0.00444003	1.16909	0.0165922
	127	542.163	31.6777	30.0169	0.121935	29.6156	0.00147133	0.453322	16.53	0.469753	1795.32	16.7196	0.00443063	1.17008	0.0164961
	128	547.735	29.1511	30.5619	0.06701	29.8387	0.00149912	0.459317	16.1583	0.459191	1817.76	16.8129	0.00445371	1.17947	0.0164151
	129	547.977	22.6767	31.1097	-0.00813829	29.9181	0.00149027	0.459946	15.9203	0.452428	1844.38	16.8673	0.00446566	1.18597	0.0162212
	130	567.522	30.9809	31.6675	0.0885901	30.0252	0.00151949	0.476988	15.6382	0.44441	1880.66	16.8385	0.00445574	1.18702	0.0159653
	131	569.922	43.7109	32.2362	0.0608062	30.2059	0.00148899	0.480529	15.2536	0.433482	1926.72	16.7312	0.00442214	1.18218	0.0156774
	132	571.841	36.3694	32.8071	0.0147912	30.2974	0.00148135	0.484722	14.7654	0.419608	1951.91	16.8077	0.00443667	1.19035	0.0155219
	133	593.638	22.3858	33.3898	0.0384072	30.3634	0.00154568	0.504866	14.4984	0.41202	1977.91	16.8814	0.00445207	1.19878	0.0153513
	134	559.519	35.8847	33.9664	0.126232	30.5603	0.0014633	0.478051	14.2228	0.404188	2021.55	16.8021	0.00442423	1.19521	0.0151172
	135	549.08	39.4813	34.5207	0.0647795	30.7838	0.00143768	0.470994	13.7602	0.39104	2053.29	16.8124	0.00442192	1.19838	0.0149925
	136	557.601	28.1246	35.074	-0.064451	30.8586	0.00148615	0.480438	13.4238	0.381481	2081.16	16.8531	0.00443005	1.2041	0.0148276
	137	559.946	32.1481	35.6328	-0.133715	30.8586	0.00149804	0.483902	13.1283	0.373084	2117.27	16.8296	0.00442125	1.20513	0.0145747
	138	552.193	35.435	36.1889	0.168566	31.0538	0.00147963	0.47868	12.7456	0.362207	2147.65	16.8505	0.00442371	1.20911	0.0144595
	139	553.977	20.4331	36.742	0.12862	31.3982	0.00150198	0.480903	12.4236	0.353057	2159.95	17.0106	0.00446412	1.22323	0.0145366
	140	590.21	9.42896	37.3141	0.0423506	31.5995	0.00159572	0.513647	12.2932	0.349351	2177.39	17.1371	0.00449749	1.23568	0.0145126
	141	578.325	41.8084	37.8983	-0.113035	31.6518	0.00152882	0.505352	12.1083	0.344096	2242.08	16.9032	0.00443206	1.2213	0.0141171
	142	550.597	69.6201	38.4628	0.0447787	31.7032	0.00146316	0.483055	11.4226	0.32461	2303.01	16.7011	0.00437474	1.20877	0.013766
	143	561.559	44.0976	39.0189	0.177656	31.963	0.00146697	0.494255	10.7767	0.306255	2329.47	16.7501	0.00438446	1.21506	0.0137212
	144	548.777	19.763	39.574	0.102156	32.2887	0.00142871	0.485081	10.4963	0.298286	2347.31	16.8593	0.00440855	1.22532	0.0137556
	145	567.072	13.1641	40.132	0.111648	32.5389	0.00148308	0.503686	10.3071	0.29291	2359.35	17.0098	0.00444537	1.23921	0.0137915
	146	567.905	14.4427	40.6995	0.165335	32.869	0.00147815	0.506308	10.1796	0.289285	2384.08	17.0713	0.00445774	1.24639	0.0137869
	147	572.839	48.2388	41.2698	0.299101	33.428	0.00149695	0.513535	9.91738	0.281835	2450.28	16.8429	0.00439494	1.23249	0.0136425
	148	554.627	61.9602	41.8336	-0.00052629	33.7896	0.00146261	0.500079	9.21569	0.261894	2495.89	16.761	0.0043699	1.22886	0.0135381
	149	577.758	28.0747	42.3998	0.0764759	33.884	0.00155841	0.52339	8.73217	0.248153	2510.33	16.8901	0.00440334	1.24147	0.0134979
	150	566.34	13.0968	42.9718	0.164283	34.1787	0.00155691	0.515632	8.57916	0.243805	2527.59	17.0011	0.00443138	1.25224	0.0135223
	151	583.831	14.5752	43.5469	0.238632	34.6814	0.00160501	0.534946	8.39621	0.238606	2546.67	17.0995	0.00445764	1.26267	0.0136183
	152	570.42	45.1657	44.124	0.0953153	35.1027	0.00157277	0.524837	8.19394	0.232858	2611.72	16.8946	0.00440342	1.25018	0.0134405
	153	549.191	52.1901	44.6838	0.180709	35.4418	0.00154934	0.509612	7.5044	0.213262	2641.4	16.9167	0.00440927	1.25433	0.0134178
	154	558.761	18.0695	45.2378	0.0285686	35.6979	0.00161954	0.523576	7.18975	0.20432	2659.18	17.0119	0.00443725	1.26452	0.0134244
	155	502.96	33.162	45.7687	-0.0753006	35.7338	0.00149488	0.475972	7.00132	0.198965	2709.52	16.8918	0.00440686	1.2576	0.0131882
	156	510.915	55.8134	46.2756	0.00352233	35.738	0.00154581	0.487057	6.4677	0.183801	2758.72	16.7743	0.00438113	1.25182	0.0129546
	157	525.778	28.021	46.7939	0.201493	35.9934	0.00162951	0.505442	5.94619	0.16898	2767.96	16.9055	0.00442203	1.26487	0.0130036
	158	512.354	9.44808	47.313	-0.00791768	36.2445	0.00161225	0.495261	5.84821	0.166196	2790.47	16.9552	0.00444087	1.27141	0.0129887
	159	504.104	46.1523	47.8212	-0.0856643	36.2445	0.00158629	0.492063	5.60961	0.159415	2850.17	16.7784	0.00440037	1.26107	0.0127166
	160	508.96	38.9706	48.3278	0.265201	36.5817	0.00160327	0.501478	4.97686	0.141434	2862.51	16.883	0.00443423	1.27216	0.0127796
	161	484.901	6.99454	48.8247	0.139137	37.0902	0.0015698	0.481261	4.84599	0.137715	2876.63	16.9729	0.00446394	1.2817	0.0128936
	162	474.262	30.0296	49.3043	0.0138962	37.2786	0.00154978	0.472859	4.69632	0.133461	2918.27	16.895	0.00445036	1.2787	0.0127742
	163	477.621	31.8781	49.7802	0.302703	37.6742	0.00158202	0.477572	4.25499	0.120919	2935.85	16.956	0.00447454	1.28638	0.0128325
	164	468.496	15.738	50.2533	0.387289	38.5385	0.0016566	0.473049	4.06858	0.115622	2953.74	17.0135	0.00450036	1.2937	0.0130474
	165	445.558	17.7629	50.7103	0.409544	39.5263	0.00167949	0.454992	3.87902	0.110235	2971.52	17.0654	0.00452674	1.30041	0.0133017
	166	449.828	15.1183	51.158	0.547597	40.7326	0.00182063	0.468513	3.69047	0.104877	2990.49	17.1069	0.00455547	1.30694	0.0136207
	167	428.207	41.0163	51.597	0.786424	42.4462	0.00209562	0.456827	3.48948	0.0991649	3048.43	16.9258	0.00453373	1.29624	0.013924
	168	402.941	47.281	52.0126	0.746742	44.4097	0.00254182	0.442628	2.87528	0.0817104	3076.78	16.9049	0.0045699	1.29786	0.0144338
	169	383.436	21.0491	52.4058	1.07472	46.7357	0.00310797	0.429642	2.57479	0.0731712	3094.48	16.9353	0.00463851	1.30354	0.0151029
	170	362.338	14.1155	52.7787	1.08233	49.4703	0.00373501	0.409466	2.38716	0.0678391	3106.28	16.9909	0.00473431	1.31102	0.0159259
	171	343.069	9.09712	53.1314	1.20882	52.3463	0.00451447	0.391636	2.26201	0.0642825	3115.1	17.056	0.00485763	1.31917	0.016804
	172	320.162	11.4727	53.463	1.5138	55.727	0.00524986	0.369337	2.16852	0.0616255	3132.63	17.0665	0.00498855	1.32291	0.0177892
	173	322.81	28.6433	53.7845	1.6516	59.7795	0.0063632	0.380128	1.98277	0.056347	3167.55	16.9798	0.00512307	1.31965	0.0188724
	174	290.361	26.6831	54.0911	1.77769	64.2375	0.00667778	0.351239	1.61256	0.0458262	3182.15	16.9982	0.00529753	1.32401	0.0201868
	175	272.053	8.68978	54.3723	1.63153	68.6486	0.00722337	0.342688	1.45779	0.041428	3191.12	17.0386	0.0054962	1.33042	0.0215124
	176	252.7	18.5586	54.6346	1.5701	72.8591	0.00747648	0.329167	1.36277	0.0387275	3216.87	16.9838	0.00567145	1.32942	0.0226491
	177	227.029	17.0459	54.8745	1.53281	76.9233	0.00738071	0.307542	1.08977	0.0309694	3222.6	17.028	0.00587743	1.33606	0.0238699
	178	206.402	5.08037	55.0912	1.1157	80.3535	0.00719117	0.288807	1.02902	0.029243	3229.49	17.0588	0.00607497	1.34165	0.0248812
	179	193.083	3.17768	55.291	1.29279	83.5093	0.00721139	0.283469	0.956059	0.0271695	3231.07	17.1123	0.00628256	1.34927	0.0258457
	180	177.285	7.68942	55.4761	1.29222	86.9621	0.00693723	0.271178	0.939311	0.0266936	3246.45	17.0883	0.00645439	1.35076	0.0267868
	181	157.811	19.3185	55.6437	1.14982	90.2082	0.00638623	0.25164	0.776282	0.0220606	3266.01	17.0372	0.00660019	1.34993	0.0276203
	182	145.61	16.5334	55.7954	1.06543	93.1093	0.00590945	0.236335	0.5689	0.0161672	3277.22	17.0252	0.00674773	1.35212	0.028411
	183	136.61	5.85965	55.9365	0.873923	95.6456	0.00546982	0.225746	0.450079	0.0127905	3278.86	17.0598	0.00690174	1.35794	0.0291704
	184	125.5	0.0446619	56.0676	0.699994	97.7069	0.00492942	0.214255	0.432738	0.0122977	3278.9	17.0995	0.00704349	1.36409	0.0297987
	185	115.822	-0.135959	56.1882	0.530399	99.317	0.00455855	0.204849	0.432334	0.0122862	3278.87	17.1365	0.0071747	1.36999	0.03029
	186	102.532	-0.551989	56.2974	0.310033	100.419	0.00407216	0.195154	0.432621	0.0122943	3278.94	17.1694	0.00729171	1.37558	0.0306253
	187	89.0627	3.94165	56.3932	0.164549	101.044	0.00365237	0.18776	0.431849	0.0122724	3285.85	17.1625	0.00738124	1.37808	0.0307512
	188	73.9058	4.93326	56.4747	0.145432	101.45	0.00315613	0.173522	0.358645	0.0101921	3287.43	17.179	0.00746827	1.38239	0.0308599
	189	65.0374	0.430063	56.5442	0.0390679	101.688	0.00279805	0.166244	0.341904	0.00971632	3287.55	17.1995	0.00754828	1.38711	0.0309312
	190	56.0251	-0.152602	56.6047	-0.00210544	101.738	0.00247478	0.157349	0.340572	0.00967847	3287.42	17.2186	0.0076196	1.39168	0.0309478
	191	49.0798	0.0296619	56.6572	-0.141438	101.738	0.00228725	0.152527	0.341969	0.00971817	3287.63	17.2335	0.00768475	1.39597	0.0309458
	192	42.054	0.170503	56.7028	-0.109282	101.738	0.00208199	0.144314	0.339754	0.00965522	3287.69	17.247	0.00774435	1.40009	0.0309453
	193	37.6359	-0.00832547	56.7427	-0.0798428	101.738	0.00196977	0.140569	0.339133	0.00963757	3287.65	17.2594	0.00780097	1.40414	0.0309457
	194	32.9192	-0.0280896	56.7779	-0.111967	101.738	0.00178699	0.13245	0.339572	0.00965005	3287.66	17.27	0.00785222	1.40794	0.0309456
	195	30.012	0.049206	56.8094	-0.198391	101.738	0.00166642	0.128049	0.339454	0.0096467	3287.72	17.2792	0.00789988	1.41158	0.0309449
	196	26.4616	0.0333176	56.8376	-0.106403	101.738	0.00153117	0.120561	0.338749	0.00962666	3287.72	17.2879	0.00794383	1.41504	0.030945
	197	24.1501	0.00850629	56.8629	-0.176493	101.738	0.00145425	0.116805	0.338808	0.00962834	3287.73	17.2955	0.00798552	1.41839	0.0309448
	198	21.2604	-0.0368082	56.8856	-0.156205	101.738	0.00136365	0.112153	0.338642	0.00962362	3287.64	17.3029	0.00802489	1.42165	0.0309458
	199	19.1983	-0.126195	56.9059	-0.159232	101.738	0.001322	0.108553	0.33968	0.00965312	3287.51	17.3097	0.00806314	1.42482	0.030947
	200	17.2456	-0.114607	56.9241	-0.187509	101.738	0.00127521	0.104093	0.341043	0.00969185	3287.42	17.3157	0.00809995	1.42784	0.0309478
	201	15.8056	-0.0808019	56.9406	-0.198268	101.738	0.00121455	0.0995056	0.341964	0.00971803	3287.39	17.3209	0.00813489	1.43071	0.0309481
	202	14.6189	0.146973	56.9558	-0.225593	101.738	0.00123561	0.096846	0.342336	0.0097286	3287.63	17.3243	0.00816974	1.43339	0.0309458
	203	13.3794	0.0321541	56.9698	-0.239821	101.738	0.00122434	0.0926914	0.339746	0.00965499	3287.42	17.3297	0.0082054	1.43614	0.0309478
	204	12.8493	-0.222579	56.9829	-0.151987	101.738	0.00120929	0.0905527	0.341994	0.00971888	3287.29	17.3343	0.00824042	1.43879	0.030949
	205	11.5526	-0.0173506	56.9951	-0.0946148	101.738	0.00114452	0.0861322	0.343318	0.0097565	3287.36	17.3377	0.0082731	1.44123	0.0309484
	206	11.0574	0.0512972	57.0065	-0.210476	101.738	0.00106829	0.0830729	0.3426	0.0097361	3287.38	17.341	0.0083037	1.44361	0.0309482
	207	11.1143	0.0880896	57.0175	-0.163185	101.738	0.00107223	0.0824925	0.342387	0.00973005	3287.51	17.3437	0.00833416	1.44592	0.030947
	208	10.0134	0.00305818	57.0281	-0.114931	101.738	0.00104362	0.0790581	0.341071	0.00969265	3287.39	17.3475	0.0083644	1.44824	0.0309481
	209	9.73548	-0.0571934	57.038	-0.214228	101.738	0.00101992	0.0787958	0.342291	0.00972732	3287.4	17.3505	0.00839365	1.4505	0.030948
	210	9.58013	-0.132075	57.0476	-0.234228	101.738	0.000934566	0.0760567	0.342221	0.00972533	3287.2	17.3545	0.00842098	1.45277	0.0309499
	211	9.09761	0.111824	57.057	-0.214067	101.738	0.000871817	0.0741272	0.344312	0.00978475	3287.57	17.3554	0.00844506	1.45474	0.0309464
	212	8.50182	0.122704	57.0658	-0.169954	101.738	0.000834655	0.0708832	0.340439	0.00967469	3287.39	17.359	0.00846945	1.45685	0.0309481
	213	8.18689	-0.0813994	57.0741	-0.210796	101.738	0.000826921	0.0688831	0.342259	0.00972641	3287.47	17.3611	0.00849297	1.45879	0.0309473
	214	8.063	0.0557154	57.0822	-0.163611	101.738	0.000815208	0.0677458	0.341405	0.00970214	3287.45	17.3637	0.00851644	1.46074	0.0309475
	215	7.50287	-0.106557	57.09	-0.146523	101.738	0.000801232	0.0655792	0.341686	0.00971013	3287.33	17.3667	0.00853974	1.46268	0.0309487
	216	7.26452	-0.676478	57.0974	-0.280839	101.738	0.000835728	0.064624	0.342942	0.00974582	3287.51	17.368	0.00856324	1.46445	0.0309469
	217	7.55308	5.65187	57.1048	-0.196202	101.738	0.000875664	0.0636606	0.341001	0.00969066	3296.11	17.3249	0.00856597	1.46245	0.0308662
	218	7.24615	1.53697	57.1122	-0.147882	101.738	0.000849076	0.0623527	0.249877	0.00710107	3289.86	17.3601	0.00860658	1.46702	0.0309248
	219	6.50901	-5.62072	57.1191	-0.113576	101.738	0.000816289	0.0608558	0.316084	0.00898256	3287.69	17.3736	0.00863569	1.46973	0.0309453
	220	6.70494	-0.787681	57.1257	-0.199977	101.738	0.000780527	0.059493	0.339108	0.00963686	3287.62	17.376	0.00865828	1.47147	0.030946
	221	6.54893	0.135307	57.1323	-0.203162	101.738	0.000731379	0.0583235	0.339894	0.0096592	3287.59	17.3782	0.00867934	1.47316	0.0309462
	222	5.83829	-0.0994811	57.1385	-0.186198	101.738	0.000699022	0.0566433	0.340164	0.00966687	3287.44	17.3808	0.00869979	1.47485	0.0309476
	223	5.63042	-0.0746777	57.1443	-0.160828	101.738	0.000666545	0.0551297	0.341743	0.00971175	3287.49	17.3823	0.0087188	1.47641	0.0309472
	224	5.666	0.163797	57.1499	-0.16428	101.738	0.000665642	0.0529441	0.341246	0.00969762	3287.7	17.383	0.00873735	1.47784	0.0309452
	225	5.66947	0.104489	57.1556	-0.199062	101.738	0.000700422	0.0528468	0.339051	0.00963524	3287.66	17.3849	0.00875755	1.47937	0.0309456
	226	5.52778	-0.114976	57.1612	-0.175369	101.738	0.000689478	0.0507927	0.339463	0.00964695	3287.53	17.3872	0.00877766	1.48089	0.0309467
	227	5.59002	-0.0601572	57.1667	-0.207618	101.738	0.000675374	0.0509886	0.34077	0.00968409	3287.57	17.3887	0.00879694	1.48233	0.0309464
	228	5.63166	-0.579811	57.1723	-0.141917	101.738	0.000645649	0.0502673	0.340373	0.00967281	3287.73	17.3896	0.00881504	1.4837	0.0309449
	229	5.42088	5.58866	57.1779	-0.160521	101.738	0.000649189	0.0495148	0.338679	0.00962467	3296.19	17.3466	0.00881099	1.48131	0.0308654
	230	5.44664	1.13894	57.1833	-0.132885	101.738	0.000638301	0.0472835	0.248983	0.00707567	3289.44	17.3839	0.00884738	1.48571	0.0309288
	231	4.80608	-5.72449	57.1884	-0.204624	101.738	0.000673806	0.0470791	0.320528	0.00910885	3287.6	17.3952	0.00887167	1.48789	0.0309461
	232	4.11115	-0.440794	57.1929	-0.203719	101.738	0.000667673	0.0462573	0.340038	0.00966329	3287.7	17.396	0.00889055	1.48917	0.0309451
	233	3.7968	0.122366	57.1968	-0.20456	101.738	0.000630087	0.0447585	0.338964	0.00963277	3287.57	17.3979	0.008909	1.49052	0.0309464
	234	3.61911	-0.0122406	57.2005	-0.172704	101.738	0.000636547	0.0443814	0.340402	0.00967364	3287.7	17.3983	0.00892691	1.49173	0.0309452
	235	3.17142	0.108019	57.2039	-0.176547	101.738	0.000667192	0.0432823	0.339005	0.00963394	3287.72	17.3993	0.008946	1.49296	0.030945
	236	3.10893	-0.058066	57.2071	-0.166628	101.738	0.00068692	0.0430996	0.338809	0.00962837	3287.61	17.4008	0.00896601	1.49425	0.030946
	237	3.19208	-0.828381	57.2102	-0.19167	101.738	0.000655382	0.0416827	0.33996	0.00966108	3287.54	17.4021	0.008985	1.49547	0.0309466
	238	3.32984	2.15124	57.2135	-0.20639	101.738	0.000653075	0.0409477	0.340656	0.00968085	3296.25	17.3572	0.00897997	1.4927	0.0308649
	239	3.84607	18.1335	57.2171	-0.246496	101.738	0.000643892	0.0412506	0.248411

## Sheet: chill-2_35kW_pl1_red.csv
chill-2_35kW_pl1_red.csv	t[s]	HRR[kW/m2]	dm/dt[g/m2/s]	THR[MJ/m2]	Extinction coefficient (k) [1/m]	Total smoke production [m2/m2]	dCO/dt[g/s]	dCO2/dt[g/s]	Sample mass [g]	Mass fraction[-]	TML[g/m2]	EHC[kJ/g]	TCO/TML[g/g]	TCO2/TML[g/g]	SEA[m2/g]
	1	0.0798758	-3.97998	0.000102587	0.0714034	0.191644	5.75678e-05	0.00067017	35.4207	1	-5.95877	-0.0172161	-0.000911416	-0.0106102	-0.0321616
	2	0.577729	-4.94469	0.00043139	0.0682778	0.359256	6.21493e-05	0.000451663	35.4839	1.00178	-7.39943	-0.0583004	-0.00152634	-0.0143029	-0.0485518
	3	0.381345	-0.295739	0.000910927	0.09315	0.552197	4.6698e-05	0.000341682	35.4991	1.00221	-7.33953	-0.124112	-0.00213904	-0.0188115	-0.075236
	4	0.261914	0.074827	0.00123256	0.0517271	0.726199	8.3593e-07	0.000405221	35.4985	1.0022	-7.49717	-0.164403	-0.00210458	-0.023515	-0.0968631
	5	0.332939	-0.202547	0.00152998	0.0145862	0.805688	-1.14395e-05	0.000239728	35.5002	1.00224	-7.63859	-0.200297	-0.00192434	-0.0260404	-0.105476
	6	0.289374	0.0855818	0.00184114	0.0393444	0.870052	-4.71059e-05	0.000237536	35.5017	1.00229	-7.36132	-0.25011	-0.00139313	-0.0300654	-0.118192
	7	0.284208	0.217193	0.00212793	0.0409923	0.96672	-4.51941e-05	0.000396127	35.4987	1.0022	-7.27972	-0.292309	-0.000823061	-0.0355359	-0.132796
	8	1.41511	0.0351887	0.00297759	0.0380672	1.06188	-2.62977e-05	0.000386046	35.4979	1.00218	-7.23255	-0.411693	-0.000485408	-0.0408032	-0.14682
	9	1.45119	0.158506	0.00441074	0.0399536	1.15493	-5.33563e-07	0.00030485	35.4974	1.00216	-7.03066	-0.627357	-0.000492187	-0.0460654	-0.16427
	10	1.17172	-0.0109827	0.00572219	0.0826351	1.30051	2.3461e-05	0.000310134	35.4952	1.0021	-7.27094	-0.786994	-0.000780325	-0.048567	-0.178864
	11	1.1132	-0.255197	0.00686465	0.0266012	1.4307	4.03821e-05	0.000237307	35.4978	1.00218	-7.45509	-0.9208	-0.00127206	-0.0503703	-0.191909
	12	1.15629	-0.143278	0.00799939	0.00387388	1.46737	4.73813e-05	0.000227044	35.4997	1.00223	-7.56566	-1.05733	-0.00184429	-0.0524653	-0.193951
	13	1.04204	-0.127649	0.00909856	0.00631094	1.47963	5.67503e-05	0.00040694	35.5009	1.00226	-7.66906	-1.1864	-0.00251753	-0.0567639	-0.192935
	14	0.798046	-0.0319654	0.0100186	0.0445769	1.54072	5.3545e-05	0.000445825	35.502	1.0023	-7.45085	-1.34463	-0.00326922	-0.0640711	-0.206784
	15	0.60068	0.989127	0.010718	0.0132633	1.60994	4.5432e-05	0.000320568	35.4997	1.00223	-6.15302	-1.7419	-0.00465536	-0.0825004	-0.26165
	16	0.267898	0.0923506	0.0111523	0.0142103	1.64277	2.38652e-06	0.000357788	35.4859	1.00184	-7.30689	-1.52627	-0.00395102	-0.0740918	-0.224825
	17	0.398979	-0.978868	0.0114857	0.00590843	1.66703	-9.43117e-06	0.000261992	35.4982	1.00219	-7.62557	-1.50621	-0.00366923	-0.0742366	-0.218611
	18	0.325293	-0.00123428	0.0118478	-0.0209537	1.67418	2.19191e-05	0.000220002	35.5015	1.00228	-7.48481	-1.58292	-0.0040145	-0.0784056	-0.223677
	19	0.198679	0.0549921	0.0121098	0.0506056	1.73425	-8.14686e-06	0.000389865	35.5	1.00224	-7.5616	-1.60149	-0.00387209	-0.0824734	-0.229349
	20	0.623054	-0.120448	0.0125207	0.0429117	1.8452	1.54761e-05	7.39319e-05	35.5009	1.00226	-7.45509	-1.67948	-0.00412325	-0.0845872	-0.247509
	21	0.826852	1.06283	0.0132456	0.0253608	1.9264	-2.38493e-05	-4.10412e-05	35.4997	1.00223	-5.94245	-2.22898	-0.00479419	-0.105467	-0.324177
	22	0.386297	-0.515637	0.0138522	0.0300949	1.99249	-3.38461e-05	-1.19482e-05	35.4837	1.00178	-7.28557	-1.90132	-0.0034721	-0.0858693	-0.273485
	23	0.299297	3.21299	0.014195	0.0465837	2.08458	-2.90393e-05	-8.05279e-05	35.4979	1.00218	-0.0177358	-800.357	-1.27181	-34.8452	-117.535
	24	0.435244	5.15757	0.0145623	0.0122986	2.15566	-6.19622e-05	-9.51757e-05	35.4209	1.00001	1.38679	10.5007	0.0120502	0.439165	1.55442
	25	0.691767	0.913624	0.0151258	0.00318629	2.17425	-6.97999e-05	8.75009e-05	35.406	0.999585	1.54557	9.78657	0.00655184	0.399391	1.40677
	26	0.645917	-4.86343	0.0157946	0.0597137	2.24923	-6.48221e-05	0.000119461	35.4043	0.999537	-5.74264	-2.75041	-0.00069846	-0.109454	-0.391671
	27	0.873276	-0.19125	0.0165542	0.00294261	2.32382	-8.80369e-05	-0.000306017	35.4816	1.00172	1.30792	12.6569	-0.00328334	0.458502	1.77673
	28	0.258021	5.03857	0.0171199	0.0186638	2.34961	-8.0322e-05	-0.000417494	35.4068	0.999609	1.78066	9.61434	-0.00666714	0.314658	1.31951
	29	-0.42435	-0.618585	0.0172489	0.0192577	2.39485	-4.08348e-05	-0.000395725	35.4018	0.999467	1.26915	13.5909	-0.0123896	0.412061	1.88697
	30	-0.5278	-0.284898	0.0172489	0.0178785	2.43894	-3.27982e-05	-0.000412029	35.4073	0.99962	1.37019	12.5887	-0.0137342	0.353306	1.78
	31	-0.738007	0.780668	0.0172489	0.0361561	2.50289	1.42634e-05	-0.000421468	35.4062	0.99959	1.44292	11.9541	-0.0121093	0.307941	1.73459
	32	-0.913062	-4.38392	0.0172489	-0.00108689	2.54568	3.26096e-05	-0.000354661	35.4054	0.999568	-6.19717	-2.78335	0.00232306	-0.0663007	-0.410781
	33	-1.34868	-4.67308	0.0172489	-0.000389177	2.54568	-2.31911e-06	-0.000282623	35.4864	1.00185	-6.66264	-2.5889	0.00219361	-0.057667	-0.382083
	34	-1.1369	-0.0551101	0.0172489	0.024233	2.57464	-1.23143e-05	-0.000403456	35.4913	1.00199	-7.39736	-2.33176	0.00213278	-0.0467941	-0.348049
	35	-1.32746	-0.458302	0.0172489	0.0311588	2.64088	-4.12739e-05	-0.00042788	35.4991	1.00221	-7.49726	-2.30069	0.00262372	-0.0407864	-0.352246
	36	-1.4304	-0.530613	0.0172489	0.05014	2.73782	-5.88657e-05	-0.000280115	35.5002	1.00224	-7.37453	-2.33898	0.00342043	-0.0378818	-0.371253
	37	-0.964517	4.79186	0.0172489	0.0473551	2.85419	-6.29688e-05	-0.000342529	35.4989	1.00221	-0.112642	-153.131	0.27667	-2.19321	-25.3387
	38	-1.03557	0.749277	0.0172489	0.0547355	2.97595	-8.97079e-05	-0.000333952	35.4219	1.00003	-5.82264	-2.96238	0.00680577	-0.0370178	-0.511099
	39	-1.36316	-2.68235	0.0172489	0.0769965	3.13423	-6.05818e-05	-0.000264045	35.4824	1.00174	-4.07349	-4.23442	0.0111312	-0.0467981	-0.769421
	40	-1.17784	-0.689851	0.0172489	-0.00528095	3.22746	-5.14139e-05	-0.000390974	35.4639	1.00122	-6.87311	-2.50962	0.00730283	-0.0223694	-0.469577
	41	-0.706472	1.9553	0.0172489	0.0273949	3.26002	-3.98597e-05	-0.000630677	35.4936	1.00206	-0.238208	-72.4112	0.226498	-0.395661	-13.6856
	42	-0.542018	5.0616	0.0172489	0.0256497	3.32329	9.46834e-06	-0.000605291	35.4232	1.00007	1.39604	12.3556	-0.0380078	0.0266085	2.38052
	43	-0.0385342	0.367649	0.0172489	0.0302771	3.39037	8.59582e-06	-0.000663588	35.4059	0.999582	1.34047	12.8678	-0.0389783	-0.0189904	2.52923
	44	0.0105566	-0.279811	0.0172542	0.021502	3.45242	2.04866e-05	-0.000688031	35.4065	0.999599	1.34453	12.8329	-0.0374233	-0.0672092	2.56775
	45	-0.386044	0.879277	0.0172594	0.0697806	3.56026	6.06633e-05	-0.000643984	35.4065	0.999598	2.70745	6.37479	-0.0164707	-0.0558155	1.31499
	46	-0.47771	0.258726	0.0172594	0.0401163	3.69046	5.39359e-05	-0.000735992	35.392	0.99919	1.78057	9.69323	-0.022187	-0.123866	2.07263
	47	0.303373	-0.670401	0.0174111	-0.000654714	3.7385	5.16707e-05	-0.000754799	35.4018	0.999467	1.72406	10.0989	-0.0200868	-0.169228	2.16843
	48	0.349725	-0.0643947	0.0177377	0.0145866	3.75581	7.58264e-05	-0.000607507	35.4024	0.999484	1.52217	11.6529	-0.0180515	-0.229324	2.46741
	49	0.729074	-0.182767	0.0182771	0.059761	3.84447	0.00013049	-0.000531508	35.4046	0.999544	1.41302	12.9348	-0.0107337	-0.282525	2.72075
	50	0.843306	-0.124741	0.0190633	0.0422677	3.9659	0.000196674	-0.000633588	35.4057	0.999577	1.48547	12.8331	0.00228016	-0.308983	2.66979
	51	0.307167	0.245362	0.0196385	0.0950491	4.1296	0.000255801	-0.000309839	35.405	0.999555	2.92736	6.70861	0.00940071	-0.166777	1.41069
	52	0.756739	5.97653	0.0201705	0.0383306	4.28885	0.000313148	-0.00037016	35.3897	0.999124	10.6925	1.8864	0.00533657	-0.0489253	0.401106
	53	1.03444	-0.460189	0.021066	-0.0144368	4.33449	0.000474073	-0.000420934	35.3074	0.9968	3.35132	6.28589	0.0303717	-0.167948	1.29337
	54	3.72205	-0.965252	0.0234443	0.101005	4.45548	0.00064858	-0.000151537	35.3852	0.998997	10.3994	2.25438	0.0156713	-0.0554975	0.428435
	55	10.4128	5.73842	0.0305117	0.145999	4.75049	0.000811982	0.000711548	35.3105	0.996888	12.1655	2.50806	0.019693	-0.0419232	0.390489
	56	23.243	0.454489	0.0473396	0.101044	5.04536	0.000921411	0.00263411	35.2918	0.996359	12.3447	3.83481	0.0264485	-0.0211844	0.408706
	57	43.6619	0.699112	0.0807921	0.115022	5.30446	0.00105248	0.00763779	35.2899	0.996306	13.4597	6.00251	0.0316344	0.0341041	0.394099
	58	72.3123	0.0203302	0.138779	0.160088	5.63342	0.00114456	0.0134401	35.278	0.995972	12.3641	11.2244	0.0431709	0.139677	0.455629
	59	104.162	-0.908561	0.227016	0.0771513	5.91652	0.0011665	0.0232124	35.2896	0.9963	12.0762	18.7986	0.0533126	0.324341	0.489931
	60	135.539	-3.31557	0.346866	0.034214	6.04931	0.00110111	0.0347331	35.2927	0.996386	12.1795	28.4795	0.0613893	0.590624	0.496678
	61	158.688	22.505	0.49398	0.0911827	6.19515	0.00103516	0.0462794	35.2916	0.996355	51.7704	9.54176	0.0163288	0.223284	0.119666
	62	178.437	26.9363	0.662543	0.0733204	6.38404	0.000946306	0.0582779	34.8719	0.984507	59.8571	11.0688	0.0156143	0.284969	0.106655
	63	196.192	6.98444	0.849858	0.147387	6.63594	0.000875169	0.0712697	34.7862	0.982087	70.2613	12.0957	0.0144772	0.338465	0.0944466
	64	205.112	8.84546	1.05051	0.119648	6.93775	0.000833878	0.0811519	34.6759	0.978974	76.2938	13.7693	0.0143636	0.41205	0.0909346
	65	220.004	1.78381	1.26307	0.278983	7.38326	0.000870522	0.0937567	34.612	0.977168	77.1184	16.3783	0.0152749	0.522337	0.0957392
	66	235.274	8.44203	1.49071	0.167546	7.88408	0.0009127	0.105164	34.6033	0.976922	93.3079	15.9762	0.0135474	0.538035	0.0844953
	67	248.827	14.835	1.73276	0.240734	8.34468	0.000895397	0.115784	34.4316	0.972077	105.07	16.4914	0.0128348	0.581763	0.07942
	68	260.666	12.391	1.9875	0.200995	8.84434	0.00085661	0.125993	34.307	0.968557	121.888	16.306	0.0117269	0.59901	0.0725612
	69	265.742	28.1904	2.25071	0.141771	9.23069	0.000868592	0.133492	34.1287	0.963524	157.066	14.3297	0.00962212	0.545029	0.0587694
	70	280.257	26.4131	2.52371	0.178774	9.59446	0.000916637	0.145233	33.7558	0.952996	170.991	14.7593	0.00934427	0.580773	0.056111
	71	287.921	9.52333	2.8078	0.352025	10.2059	0.000914958	0.154971	33.6082	0.948829	180.936	15.5182	0.00930773	0.629653	0.056406
	72	295.911	12.0652	3.09971	0.197646	10.8409	0.000901302	0.163937	33.5028	0.945853	198.565	15.6106	0.00890958	0.651638	0.0545962
	73	304.812	28.9653	3.40007	0.237513	11.3453	0.000935721	0.172548	33.3159	0.940577	232.877	14.6003	0.00797589	0.625525	0.0487179
	74	295.667	21.3497	3.70031	0.119519	11.7519	0.000911727	0.169987	32.9522	0.930309	238.94	15.4864	0.0081335	0.676769	0.0491836
	75	304.364	5.04375	4.00033	0.18709	12.0893	0.000932422	0.178901	32.8879	0.928495	247.738	16.1474	0.00819971	0.720859	0.0487988
	76	325.696	5.27371	4.31536	0.306635	12.6502	0.000985726	0.194851	32.7947	0.925862	256.928	16.796	0.00826838	0.766624	0.0492363
	77	329.747	36.0833	4.64308	0.217872	13.2544	0.000954913	0.200784	32.6973	0.923112	313.494	14.8107	0.00706381	0.688717	0.0422797
	78	334.657	42.2697	4.97528	0.308176	13.8564	0.000922457	0.206949	32.0977	0.906184	331.985	14.9865	0.0069325	0.709165	0.041738
	79	348.891	10.4468	5.31706	0.259547	14.5103	0.000921892	0.21672	31.9017	0.90065	340.963	15.5942	0.00700503	0.750455	0.0425569
	80	350.74	8.24565	5.66687	0.144543	14.9759	0.000898447	0.218436	31.8065	0.897963	351.317	16.1304	0.00703984	0.786995	0.0426279
	81	347.524	13.471	6.01601	0.300475	15.467	0.000880002	0.21649	31.6967	0.894865	369.201	16.2946	0.00692369	0.80419	0.0418933
	82	370.199	21.7058	6.37487	0.0859091	15.8921	0.000960635	0.233698	31.5072	0.889513	396.24	16.0884	0.00667994	0.804954	0.0401073
	83	388.172	38.474	6.75405	0.179204	16.2003	0.00103075	0.248848	31.2206	0.881421	439.877	15.3544	0.00623833	0.77847	0.0368292
	84	387.009	31.1775	7.14164	0.311162	16.7693	0.000991315	0.251423	30.758	0.868362	455.037	15.6947	0.00623603	0.804662	0.0368526
	85	398.86	9.89947	7.53458	0.225577	17.3902	0.000969771	0.260711	30.5973	0.863826	465.444	16.1879	0.00629315	0.839513	0.0373626
	86	421.794	9.6238	7.9449	0.126414	17.8048	0.000995032	0.278646	30.487	0.860711	481.978	16.484	0.00627203	0.865254	0.0369412
	87	417.26	39.6723	8.36443	0.0865385	18.0576	0.000956368	0.276466	30.3117	0.855763	539.921	15.492	0.00576604	0.820704	0.0334449
	88	423.176	52.3575	8.78465	0.181783	18.3671	0.00100912	0.282222	29.6975	0.838423	574.785	15.2834	0.00558192	0.817244	0.0319548
	89	430.045	17.5809	9.21126	0.140411	18.7371	0.00101782	0.289105	29.328	0.82799	579.613	15.8921	0.00570109	0.857493	0.0323269
	90	427.012	4.3575	9.63979	0.101969	19.012	0.00102676	0.289368	29.2768	0.826545	588.544	16.379	0.00577916	0.890864	0.0323034
	91	447.693	6.06305	10.0771	0.262233	19.4266	0.00109612	0.302615	29.1821	0.823872	597.702	16.8598	0.00586362	0.924979	0.0325022
	92	469.836	30.4688	10.5359	0.310927	20.0946	0.00116406	0.31955	29.0851	0.821132	646.74	16.2908	0.00558882	0.901456	0.0310706
	93	481.013	45.3706	11.0113	0.257726	20.769	0.00119398	0.330862	28.5653	0.806457	679.551	16.2038	0.00548473	0.903863	0.0305628
	94	480.046	25.3234	11.4919	0.284283	21.4091	0.00116926	0.333723	28.2175	0.796638	698.891	16.443	0.00549078	0.923898	0.030633
	95	498.639	14.1752	11.9812	0.337403	22.1461	0.00121731	0.349708	28.0125	0.79085	711.036	16.8504	0.00555851	0.954517	0.0311463
	96	504.301	10.88	12.4827	0.297262	22.9063	0.00125763	0.357089	27.8837	0.787216	728.514	17.1344	0.00558801	0.977858	0.0314425
	97	478.244	41.0999	12.9739	0.0499987	23.3182	0.00116898	0.340218	27.6985	0.781985	785.97	16.5069	0.00531982	0.94721	0.0296681
	98	514.293	41.7437	13.4702	0.203815	23.615	0.00123973	0.368097	27.0894	0.764791	805.17	16.7296	0.00533822	0.967752	0.0293292
	99	544.286	13.5203	13.9995	0.436909	24.3938	0.00132971	0.391244	26.8859	0.759045	823.365	17.0028	0.00537262	0.991195	0.029627
	100	529.645	28.3818	14.5365	0.194932	25.1616	0.00132412	0.382459	26.693	0.7536	865.427	16.7969	0.00525584	0.984712	0.0290743
	101	531.829	57.5501	15.0672	0.207495	25.6336	0.00133397	0.384835	26.2472	0.741012	927.437	16.2461	0.00504012	0.958019	0.0276391
	102	563.106	42.6615	15.6147	0.256742	26.1868	0.00142336	0.407365	25.5899	0.722455	947.143	16.4861	0.00507702	0.978661	0.0276482
	103	562.652	14.0784	16.1776	0.287744	26.841	0.00141897	0.408232	25.381	0.716558	965.159	16.7615	0.00512095	1.0003	0.0278099
	104	556.16	24.3245	16.737	0.268811	27.4967	0.00140771	0.407383	25.19	0.711167	998.264	16.7661	0.00508416	1.00562	0.0275445
	105	584.227	43.5157	17.3072	0.197545	28.0478	0.0014519	0.430758	24.8391	0.70126	1044.51	16.5696	0.00499018	1	0.0268526
	106	591.328	29.0323	17.8949	0.329324	28.6826	0.00145147	0.437077	24.3489	0.687419	1059.78	16.8855	0.00504751	1.02451	0.0270647
	107	602.504	30.9313	18.4918	0.319541	29.4654	0.00146751	0.447617	24.1871	0.682851	1108.88	16.6761	0.00494884	1.01722	0.0265722
	108	568.125	44.9618	19.0772	0.119407	29.9862	0.0014004	0.424266	23.6666	0.668156	1142.05	16.7043	0.00492079	1.02272	0.0262564
	109	603.017	24.7838	19.6627	0.13381	30.2783	0.00148948	0.450919	23.315	0.65823	1163.16	16.9046	0.00495231	1.04074	0.0260311
	110	589.599	25.2536	20.259	0.153455	30.6105	0.00144797	0.442683	23.0912	0.651914	1196.58	16.9308	0.00492815	1.04657	0.0255818
	111	633.035	42.2638	20.8704	0.0861496	30.8891	0.00158405	0.477617	22.737	0.641913	1242.04	16.8033	0.00486809	1.04454	0.0248697
	112	616.969	34.7125	21.4954	0.113227	31.1244	0.00157094	0.468249	22.2551	0.628308	1265.93	16.9799	0.00489329	1.05973	0.0245862
	113	631.847	26.482	22.1198	0.364327	31.6834	0.00161651	0.482157	22.0019	0.621159	1301.41	16.9967	0.00487705	1.06578	0.0243454
	114	617.189	47.1108	22.7443	0.0630367	32.1827	0.00157427	0.474638	21.6257	0.610539	1353.79	16.8004	0.00479806	1.05762	0.0237723
	115	631.375	39.8725	23.3686	-0.0447631	32.2544	0.00160839	0.487795	21.0705	0.594864	1379.63	16.9383	0.00481819	1.07117	0.0233791
	116	667.78	27.191	24.0181	0.153414	32.4405	0.00171819	0.52059	20.7967	0.587133	1413.17	16.996	0.00481854	1.0805	0.0229559
	117	657.631	37.0147	24.6808	0.112203	32.7597	0.00173172	0.516683	20.4411	0.577096	1450.12	17.0199	0.0048084	1.08658	0.022591
	118	661.752	30.1874	25.3405	0.0473006	32.9489	0.00176616	0.521882	20.0494	0.566037	1473.57	17.1966	0.00484495	1.1027	0.0223598
	119	654.36	20.0227	25.9986	0.11473	33.1375	0.00175321	0.51694	19.8008	0.559018	1500.64	17.325	0.00486778	1.11531	0.0220823
	120	688.251	53.9264	26.6699	0.0728814	33.3578	0.00185721	0.545006	19.5139	0.550919	1577.03	16.9114	0.00474308	1.09388	0.0211522
	121	709.51	71.7902	27.3688	0.393859	33.929	0.00192833	0.563902	18.7041	0.528057	1630.68	16.7836	0.00469859	1.09052	0.0208066
	122	688.738	34.7212	28.0679	0.18027	34.6261	0.00188193	0.551159	18.1355	0.512002	1652.46	16.9856	0.00474412	1.10762	0.0209543
	123	698.91	22.8684	28.7617	0.106456	34.9667	0.00192338	0.562205	17.9047	0.505486	1687.36	17.0454	0.00475352	1.11614	0.0207228
	124	695.828	56.163	29.4591	-0.0350201	35.0939	0.00192931	0.562907	17.5347	0.495041	1756.01	16.7761	0.00467133	1.10274	0.019985
	125	729.072	51.9492	30.1715	0.240159	35.3899	0.00203357	0.591622	16.807	0.474496	1785.17	16.9012	0.0047025	1.116	0.0198244
	126	727.693	22.3637	30.8999	0.213919	35.9484	0.00206701	0.594608	16.4979	0.46577	1811.56	17.0571	0.00474163	1.1307	0.0198439
	127	710.189	39.185	31.6189	0.293488	36.5614	0.00204766	0.584302	16.2182	0.457872	1863.4	16.9684	0.0047134	1.12883	0.0196208
	128	693.955	53.378	32.3209	0.574155	37.5818	0.00203974	0.575248	15.6687	0.44236	1911.59	16.9079	0.00469524	1.12876	0.01966
	129	705.332	41.5595	33.0206	0.230126	38.5242	0.0021643	0.588688	15.1579	0.427939	1944.83	16.9786	0.00471996	1.13802	0.0198085
	130	695.028	21.1208	33.7208	0.386064	39.2472	0.00218415	0.581929	14.8055	0.417989	1964.36	17.1663	0.00477793	1.15466	0.0199796
	131	729.437	45.1819	34.433	0.175722	39.9121	0.00234226	0.613857	14.5985	0.412145	2032.16	16.9441	0.00472728	1.14463	0.0196403
	132	710.929	56.4786	35.1532	0.351148	40.5454	0.00235014	0.60203	13.8799	0.391857	2067.97	16.9989	0.00475262	1.15228	0.0196064
	133	680.572	25.9921	35.8489	0.380112	41.3974	0.00233173	0.57993	13.5002	0.38114	2095.94	17.104	0.00479415	1.163	0.0197513
	134	684.576	49.2614	36.5315	0.302883	42.1795	0.0024189	0.587872	13.2038	0.372769	2162.73	16.8914	0.00475162	1.15273	0.0195029
	135	729.483	56.1072	37.2385	0.367135	42.9792	0.00266072	0.630306	12.4958	0.352783	2199.07	16.9337	0.00478722	1.16072	0.0195442
	136	731.945	24.1299	37.9692	0.386587	43.9094	0.00277243	0.636708	12.1105	0.341905	2219.77	17.105	0.00486041	1.17695	0.019781
	137	742.253	29.5597	38.7063	0.53678	45.0669	0.00290889	0.649626	11.8911	0.335711	2262.75	17.1059	0.00488937	1.18168	0.0199168
	138	673.052	52.4033	39.414	0.683419	46.5359	0.00273675	0.593299	11.4356	0.32285	2317.41	17.0078	0.00488546	1.17796	0.020081
	139	687.604	46.4646	40.0943	0.672145	48.1321	0.00293109	0.612636	10.8562	0.306492	2351.34	17.0517	0.00493256	1.18555	0.02047
	140	655.149	25.0993	40.7657	0.382543	49.382	0.00292875	0.590919	10.4965	0.296337	2370.94	17.1939	0.00500832	1.19926	0.020828
	141	701.138	14.1498	41.4438	0.570169	50.5456	0.00324983	0.63894	10.2888	0.290473	2389.78	17.3421	0.00509712	1.21503	0.0211507
	142	650.62	43.1173	42.1197	0.774685	52.1901	0.00316061	0.600722	10.089	0.284834	2455.13	17.1558	0.0050829	1.20577	0.0212575
	143	642.699	65.0755	42.7664	0.682613	53.9383	0.00326826	0.601666	9.39632	0.265278	2507.48	17.0555	0.00509975	1.20323	0.021511
	144	665.111	37.5361	43.4203	0.932184	55.9544	0.00360653	0.632289	8.84145	0.249613	2531.59	17.1514	0.00518558	1.21534	0.0221025
	145	615.527	18.2431	44.0606	0.838989	58.1656	0.00361583	0.591186	8.58587	0.242397	2551.01	17.2718	0.00527982	1.22795	0.022801
	146	609.143	21.0092	44.6729	0.88156	60.2762	0.00393441	0.594405	8.37999	0.236585	2584.48	17.285	0.00535505	1.23374	0.0233223
	147	593.505	69.3634	45.2743	0.970558	62.5832	0.00425248	0.589055	8.02517	0.226567	2678.53	16.9026	0.00531679	1.21117	0.0233647
	148	570.819	74.9214	45.8564	1.26339	65.3804	0.00454268	0.579277	7.02824	0.198422	2719.42	16.8626	0.00539445	1.21305	0.024042
	149	543.014	21.5687	46.4133	1.18659	68.433	0.00484185	0.560111	6.59488	0.186187	2731.42	16.9924	0.00553798	1.22707	0.025054
	150	524.273	10.1517	46.947	1.3933	71.6478	0.00526664	0.551185	6.46767	0.182596	2748.73	17.0795	0.00568386	1.23826	0.0260658
	151	496.277	30.5303	47.4573	1.29261	75.0011	0.00561531	0.532714	6.28413	0.177414	2791.24	17.0022	0.00578709	1.23741	0.0268702
	152	471.023	45.1358	47.9409	1.50554	78.492	0.00608242	0.520366	5.83359	0.164694	2831.61	16.9306	0.00590723	1.2371	0.0277199
	153	451.641	30.7745	48.4022	1.3244	82.0622	0.00675409	0.51252	5.40565	0.152613	2852.8	16.9666	0.00608671	1.24486	0.0287655
	154	436.369	16.6375	48.8463	1.98749	86.3608	0.00751544	0.509889	5.18105	0.146272	2871.92	17.0082	0.00629305	1.25332	0.0300708
	155	412.402	32.5735	49.2706	1.82108	91.3556	0.00801796	0.487848	4.97837	0.14055	2914.06	16.9079	0.00646161	1.25099	0.0313499
	156	393.442	32.0169	49.6736	1.77119	96.0751	0.00854085	0.472297	4.53163	0.127937	2930.86	16.9485	0.00669951	1.25902	0.0327805
	157	361.302	10.9263	50.0509	1.36434	100.141	0.00864371	0.437167	4.35363	0.122912	2940.09	17.0236	0.00695582	1.2691	0.0340604
	158	351.95	8.36579	50.4076	1.19324	103.411	0.00915817	0.429175	4.25574	0.120148	2949.02	17.093	0.00722773	1.27898	0.0350662
	159	336.497	8.14426	50.7518	1.49043	106.849	0.0093557	0.408667	4.16109	0.117476	2958.99	17.1517	0.00750166	1.2877	0.03611
	160	340.716	19.4474	51.0904	1.4211	110.655	0.0100544	0.415781	4.05544	0.114493	2984.3	17.1197	0.00775588	1.28993	0.0370792
	161	330.798	16.0322	51.4261	1.51677	114.609	0.0102154	0.403948	3.78715	0.106919	2988.94	17.2055	0.00806626	1.30067	0.0383443
	162	313.355	2.72869	51.7482	1.5251	118.659	0.0099159	0.381919	3.73792	0.105529	2996.27	17.2709	0.00835874	1.30952	0.0396021
	163	307.454	17.2525	52.0586	1.51994	122.693	0.0100227	0.374987	3.66023	0.103336	3022.03	17.2264	0.00860036	1.31006	0.0405993
	164	291.209	25.0764	52.358	1.52434	126.734	0.00973722	0.359336	3.38715	0.0956263	3042	17.2117	0.0088459	1.31261	0.0416616
	165	277.43	15.6445	52.6423	1.75839	131.029	0.0093642	0.34389	3.17555	0.0896522	3053.83	17.2381	0.00910091	1.31814	0.0429065
	166	269.874	9.6482	52.9159	1.40193	135.149	0.00911756	0.336458	3.05016	0.0861124	3062.87	17.2766	0.00935487	1.32462	0.0441249
	167	258.017	9.56564	53.1799	0.879577	138.132	0.00867596	0.324641	2.95428	0.0834056	3073.24	17.3041	0.00958962	1.33011	0.0449467
	168	246.601	8.70378	53.4322	0.855394	140.391	0.00823231	0.315029	2.84431	0.0803009	3082.56	17.3337	0.00981257	1.33573	0.0455435
	169	238.54	18.4008	53.6748	1.13777	142.982	0.00773681	0.305234	2.74553	0.0775119	3106.93	17.2758	0.00997053	1.33452	0.0460202
	170	227.976	15.3974	53.908	1.16417	145.965	0.00722598	0.294311	2.48722	0.0702193	3111.57	17.325	0.0101748	1.34146	0.0469105
	171	225.296	5.14279	54.1347	0.92822	148.692	0.00690149	0.291151	2.43809	0.0688324	3120.5	17.3481	0.0103543	1.34642	0.0476501
	172	214.095	7.92096	54.3543	0.986554	151.201	0.00636547	0.281067	2.34341	0.0661593	3129.39	17.369	0.0105168	1.35107	0.0483166
	173	203.635	18.6666	54.5632	0.878191	153.637	0.00589563	0.273873	2.24921	0.0634998	3154.44	17.2973	0.0106096	1.34853	0.0487051
	174	194.979	15.8224	54.7625	0.923945	156.018	0.00559797	0.270467	1.98368	0.0560035	3159.06	17.3351	0.0107612	1.35463	0.0493875
	175	177.969	5.66965	54.949	0.775144	158.244	0.0050135	0.251721	1.9347	0.0546204	3168	17.345	0.0108802	1.35831	0.0499509
	176	169.902	5.33032	55.1229	0.941976	160.462	0.00470862	0.247208	1.8399	0.0519442	3169.87	17.3897	0.0110139	1.36486	0.0506212
	177	163.457	4.32945	55.2896	0.990725	162.984	0.00435013	0.240506	1.82012	0.0513859	3176.94	17.4034	0.0111185	1.36897	0.051302
	178	152.05	4.34351	55.4474	0.713746	165.202	0.00394567	0.227579	1.74513	0.0492687	3178.63	17.4438	0.0112297	1.37499	0.0519727
	179	142.179	3.82615	55.5945	0.580898	166.867	0.00360792	0.217899	1.72726	0.048764	3185.97	17.4498	0.0113107	1.37828	0.0523755
	180	134.435	9.92818	55.7328	0.723127	168.542	0.00333376	0.210883	1.64946	0.0465677	3196.16	17.4374	0.011373	1.38011	0.0527326
	181	128.924	5.83969	55.8645	0.511337	170.135	0.00308363	0.204563	1.54143	0.0435177	3198.05	17.4683	0.0114573	1.38533	0.0531996
	182	119.511	4.33822	55.9887	0.520719	171.456	0.00273384	0.192284	1.52135	0.0429508	3205.24	17.4679	0.011512	1.38788	0.0534925
	183	114.514	4.18377	56.1057	0.289407	172.482	0.00251138	0.187589	1.44518	0.0408003	3206.55	17.4972	0.0115812	1.39283	0.0537905
	184	109.726	4.32608	56.2178	0.42601	173.393	0.00231981	0.182288	1.43129	0.0404083	3213.92	17.492	0.0116227	1.39499	0.0539506
	185	105.554	5.17509	56.3255	0.398511	174.453	0.00222284	0.179395	1.35312	0.0382014	3215.62	17.5162	0.0116818	1.39952	0.0542519
	186	98.3536	-0.30434	56.4274	0.281233	175.333	0.00205296	0.172239	1.33519	0.0376951	3215.67	17.5476	0.0117419	1.40455	0.0545246
	187	88.8581	4.69099	56.521	0.182332	175.925	0.00183952	0.16316	1.33463	0.0376794	3224.16	17.5305	0.0117648	1.40562	0.0545647
	188	84.5694	6.00213	56.6077	0.128853	176.32	0.00171251	0.160834	1.24466	0.0351392	3225.96	17.5476	0.0118083	1.40954	0.0546568
	189	78.6185	0.299953	56.6893	0.0393505	176.536	0.0015408	0.154776	1.22558	0.0346006	3225.9	17.5732	0.0118536	1.41409	0.0547247
	190	73.0249	-0.715692	56.7651	0.171674	176.803	0.00140473	0.147519	1.22621	0.0346184	3225.99	17.5962	0.0118943	1.41837	0.0548058
	191	67.1741	4.02132	56.8352	0.184336	177.251	0.0013241	0.142578	1.22521	0.0345902	3233.02	17.5796	0.0119071	1.41944	0.0548252
	192	63.0956	5.06381	56.9004	0.0867219	177.593	0.00125508	0.140387	1.15069	0.0324864	3234.69	17.5907	0.0119375	1.4228	0.0549027
	193	59.1233	0.435134	56.9615	-0.0094325	177.704	0.00117138	0.137693	1.13295	0.0319856	3234.76	17.6092	0.0119715	1.42679	0.0549359
	194	52.0223	-0.12739	57.0171	-0.00607161	177.704	0.00104547	0.129175	1.13226	0.0319661	3234.68	17.6268	0.0120023	1.43059	0.0549372
	195	47.7827	-0.211517	57.067	0.0367512	177.751	0.00102264	0.125765	1.13311	0.0319901	3234.43	17.6436	0.012033	1.43437	0.0549559
	196	43.2803	-0.749316	57.1125	-0.0716738	177.798	0.00098107	0.121699	1.13576	0.0320649	3234.59	17.6568	0.012061	1.43785	0.0549676
	197	40.0079	5.60785	57.1541	-0.0611692	177.798	0.000938127	0.116781	1.13404	0.0320163	3243.05	17.6236	0.0120568	1.4375	0.0548242
	198	36.7785	1.1633	57.1925	-0.0779449	177.798	0.000913017	0.115479	1.04437	0.0294848	3236.36	17.6719	0.0121084	1.44383	0.0549376
	199	32.5858	-6.36361	57.2272	-0.0297765	177.798	0.000864248	0.108676	1.11532	0.0314879	3234.59	17.6922	0.0121402	1.44779	0.0549676
	200	29.8688	5.20755	57.2584	-0.102836	177.798	0.000879446	0.10681	1.13402	0.0320158	3243.3	17.6544	0.0121332	1.44701	0.0548201
	201	27.5366	1.1474	57.2871	-0.111478	177.798	0.000870675	0.103848	1.04177	0.0294114	3236.07	17.7027	0.0121857	1.45327	0.0549424
	202	25.4156	-6.63012	57.3136	-0.0803928	177.798	0.00093212	0.101054	1.11835	0.0315733	3234.42	17.7199	0.0122191	1.45696	0.0549706
	203	23.0587	5.30009	57.3379	-0.0713091	177.798	0.000954003	0.0981749	1.1359	0.0320688	3243.12	17.6799	0.0122141	1.45591	0.0548231
	204	21.3036	0.531061	57.36	-0.147026	177.798	0.00100518	0.0953195	1.04368	0.0294652	3236.05	17.7253	0.0122701	1.46187	0.0549428
	205	19.9192	-1.08873	57.3806	-0.177461	177.798	0.00103535	0.0913425	1.11858	0.0315797	3242.77	17.6949	0.0122747	1.46149	0.0548289
	206	18.5051	6.36865	57.3999	-0.113586	177.798	0.00108116	0.089603	1.04732	0.0295679	3244.74	17.6902	0.0122987	1.46322	0.0547957
	207	17.0106	-4.2589	57.4176	-0.0799698	177.798	0.00113201	0.0872272	1.02652	0.0289806	3236.17	17.7425	0.0123643	1.46963	0.0549408
	208	15.0834	-6.92227	57.4337	-0.0866712	177.798	0.00117078	0.0845909	1.11729	0.0315434	3234.35	17.7574	0.0124054	1.47293	0.0549718
	209	13.7234	4.37922	57.4481	-0.075698	177.798	0.00118016	0.0826283	1.13664	0.0320896	3242.73	17.716	0.0124077	1.47152	0.0548296
	210	13.1809	6.16047	57.4615	-0.0898562	177.798	0.0011771	0.0811155	1.04776	0.0295805	3244.66	17.7096	0.0124345	1.47301	0.0547971
	211	12.6703	0.470157	57.4744	-0.0826643	177.798	0.00117254	0.0783442	1.02734	0.0290038	3244.74	17.7131	0.0124683	1.47525	0.0547957
	212	12.0314	-0.132752	57.4868	-0.0896676	177.798	0.00121332	0.0766773	1.02651	0.0289805	3244.74	17.7169	0.0125036	1.47747	0.0547956
	213	11.0708	0.164473	57.4983	-0.108142	177.798	0.00121025	0.0733171	1.02642	0.0289778	3245.02	17.719	0.0125377	1.47948	0.054791
	214	9.90329	0.127697	57.5088	-0.0690371	177.798	0.00123606	0.0718821	1.02351	0.0288958	3244.95	17.7226	0.0125739	1.4816	0.0547921
	215	9.49037	-0.135731	57.5185	-0.088346	177.798	0.00124209	0.0701366	1.02425	0.0289167	3244.84	17.7262	0.0126104	1.48369	0.054794
	216	9.36793	-0.00160377	57.528	-0.103386	177.798	0.00126056	0.0686001	1.02543	0.0289499	3244.93	17.7286	0.0126467	1.48565	0.0547925
	217	8.64862	0.0283805	57.537	-0.174108	177.798	0.00125162	0.0683725	1.02448	0.0289231	3244.87	17.7317	0.0126834	1.48766	0.0547936
	218	8.36589	-0.0839072	57.5455	-0.181912	177.798	0.0012171	0.0670954	1.02514	0.0289417	3244.83	17.7345	0.0127189	1.48963	0.0547942
	219	7.86282	0.104049	57.5536	-0.144914	177.798	0.00114156	0.0641551	1.02555	0.0289535	3245.03	17.7359	0.0127513	1.4914	0.0547907
	220	7.707	0.112374	57.5614	-0.0999036	177.798	0.00113964	0.0630643	1.02337	0.0288918	3245.01	17.7384	0.0127845	1.49324	0.054791
	221	6.70212	-0.0112972	57.5686	-0.137689	177.798	0.00112809	0.0615092	1.02356	0.0288972	3245.02	17.7406	0.0128173	1.49503	0.0547909
	222	6.78313	-0.0895126	57.5753	-0.101037	177.798	0.0010928	0.0602811	1.02348	0.0288949	3244.88	17.7434	0.0128496	1.49685	0.0547933
	223	6.40393	-0.0123742	57.5819	-0.105628	177.798	0.00106467	0.0595069	1.02501	0.028938	3245.02	17.7447	0.01288	1.49851	0.054791
	224	6.02389	0.86228	57.5881	0.00611641	177.805	0.0010688	0.0590708	1.02354	0.0288967	3245.11	17.7461	0.0129107	1.50019	0.0547917
	225	5.90844	-5.49491	57.5941	-0.0820531	177.813	0.00108228	0.0572729	1.02249	0.028867	3236.57	17.7948	0.0129763	1.50581	0.0549386
	226	6.22017	-1.24419	57.6002	-0.0702349	177.813	0.00105191	0.0570526	1.11304	0.0314235	3243.27	17.7599	0.0129801	1.50436	0.0548251
	227	5.74579	5.72757	57.6061	-0.093224	177.813	0.00105486	0.0552424	1.04205	0.0294191	3245.19	17.7512	0.0130031	1.50508	0.0547927
	228	5.80017	0.635692	57.6119	-0.0514751	177.813	0.00103654	0.0538465	1.02171	0.0288451	3245.31	17.7524	0.0130327	1.50659	0.0547907
	229	6.43263	-0.0973664	57.618	-0.0611908	177.813	0.000984001	0.052387	1.02041	0.0288084	3245.27	17.7545	0.0130615	1.50813	0.0547914
	230	6.76657	0.576612	57.6246	-0.108284	177.813	0.000960938	0.0513867	1.02085	0.0288208	3245.09	17.7575	0.0130902	1.50971	0.0547944
	231	6.13416	-5.69445	57.6311	-0.111109	177.813	0.000979716	0.0510886	1.02278	0.0288752	3236.48	17.8067	0.0131535	1.51521	0.0549401
	232	6.35068	-1.12517	57.6373	-0.0689736	177.813	0.00095829	0.0507841	1.11399	0.0314501	3243.36	17.7709	0.0131535	1.51348	0.0548237
	233	6.33079	5.63034	57.6437	-0.182115	177.813	0.00092917	0.0490832	1.04114	0.0293937	3244.91	17.7643	0.0131742	1.51418	0.0547974
	234	5.71679	0.349953	57.6497	-0.137468	177.813	0.000944063	0.0480663	1.02464	0.0289278	3244.95	17.766	0.0132015	1.51556	0.0547967
	235	5.65913	-0.0338365	57.6554	-0.0728615	177.813	0.00093659	0.0470212	1.02422	0.0289157	3245.06	17.7671	0.0132283	1.51688	0.0547949
	236	5.19539	-0.0308491	57.6608	-0.109244	177.813	0.000889942	0.0464216	1.02307	0.0288833	3244.95	17.7694	0.0132546	1.51828	0.0547968
	237	4.73638	0.803601	57.6658	-0.148835	177.813	0.000856705	0.046057	1.02424	0.0289164	3245.26	17.7692	0.0132783	1.51947	0.0547915
	238	4.08424	-5.18932	57.6702	-0.117028	177.813	0.000834179	0.0447205	1.02092	0.0288227	3236.93	17.8163	0.0133368	1.52468	0.0549325
	239	4.10411	-1.40165	57.6743	-0.0676048	177.813	0.000825685	0.0432294	1.10924	0.0313162	3243.18	17.7832	0.0133351	1.523	0.0548267
	240	3.50827	5.44205	57.6781	-0.0665034	177.813	0.000827198	0.0424616	1.04299	0.0294459	3245.11	17.7738	0.0133512	1.52333	0.0547941
	241	4.01838	0.76842	57.6818	-0.0953123	177.813	0.000843326	0.0423667	1.02255	0.0288687	3245.39	17.7735	0.0133746	1.52443	0.0547894
	242	4.31229	-0.0079717	57.686	-0.173955	177.813	0.00079612	0.0412314	1.01962	0.028786	3245.35	17.775	0.0133979	1.52565	0.05479
	243	4.08713	-0.132225	57.6902	-0.137631	177.813	0.000787408	0.0407067	1.01999	0.0287965	3245.21	17.7771	0.0134213	1.5269	0.0547924
	244	4.3958	-0.0341509	57.6945	-0.0585652	177.813	0.000795313	0.0400498	1.02152	0.0288395	3245.27	17.778	0.0134442	1.52804	0.0547914
	245	3.78889	-0.0464544	57.6985	-0.0955269	177.813	0.000790678	0.0396883	1.0209	0.0288221	3245.11	17.7801	0.0134678	1.52926	0.054794
	246	3.67887	-0.0763679	57.7023	-0.0695925	177.813	0.000801739	0.0392538	1.02253	0.0288682	3245.14	17.7811	0.013491	1.53039	0.0547935
	247	4.10066	0.0172877	57.7062	-0.102965	177.813	0.000811198	0.038137	1.02221	0.0288591	3245.13	17.7824	0.0135146	1.5315	0.0547937
	248	4.27999	0.0603459	57.7104	-0.0906741	177.813	0.00078109	0.0374279	1.0223	0.0288616	3245.23	17.7831	0.0135369	1.53254	0.054792
	249	4.13134	0.00659591	57.7146	-0.110773	177.813	0.000785269	0.0371784	1.02123	0.0288313	3245.13	17.785	0.0135602	1.53367	0.0547937
	250	3.80219	-0.124418	57.7185	-0.0627249	177.813	0.000804715	0.0362623	1.02233	0.0288624	3245.04	17.7867	0.013584	1.53477	0.0547953
	251	3.66801	0.693656	57.7223	-0.164876	177.813	0.000841021	0.0361557	1.02329	0.0288896	3245.07	17.7877	0.0136083	1.53581	0.0547948
	252	3.52543	-4.8722	57.7259	-0.150597	177.813	0.00085684	0.0354016	1.02298	0.028881	3236.42	17.8364	0.0136697	1.54095	0.0549413
	253	3.30511	-6.83836	57.7293	-0.117697	177.813	0.000830542	0.034737	1.11471	0.0314705	3234.6	17.8474	0.0137015	1.54282	0.0549721
	254	3.44333	4.62984	57.7327	-0.0781968	177.813	0.000809075	0.0340849	1.13392	0.0320129	3243.37	17.8002	0.013688	1.53964	0.0548234
	255	2.50164	6.33287	57.7356	-0.0472283	177.813	0.000835207	0.033985	1.04094	0.0293879	3245.18	17.7912	0.0137047	1.53977	0.0547928
	256	2.37023	0.256234	57.7381	-0.14105	177.813	0.000839151	0.0333061	1.02176	0.0288463	3245.07	17.7925	0.0137295	1.54079	0.0547947
	257	2.11684	-0.197547	57.7403	-0.119774	177.813	0.000818257	0.0324579	1.02294	0.0288796	3245.12	17.793	0.0137531	1.54171	0.054794
	258	1.79224	0.0810613	57.7423	-0.198831	177.813	0.000819728	0.0326257	1.02249	0.028867	3245.19	17.7932	0.0137766	1.54263	0.0547927
	259	2.43304	0.0376494	57.7444	-0.161773	177.813	0.00077417	0.0319729	1.02168	0.028844	3245.16	17.794	0.0137993	1.54357	0.0547932
	260	2.97832	-0.120983	57.7471	-0.110421	177.813	0.000762784	0.0314689	1.02198	0.0288526	3245.01	17.7957	0.0138221	1.54456	0.0547958
	261	3.02222	-0.0568868	57.7501	-0.120291	177.813	0.000773831	0.0309095	1.02364	0.0288996	3245.08	17.7962	0.0138443	1.54542	0.0547946
	262	2.3937	0.12478	57.7528	-0.154599	177.813	0.000785695	0.0300572	1.02286	0.0288775	3245.21	17.7963	0.0138666	1.54623	0.0547924
	263	2.40038	0.135605	57.7552	-0.102725	177.813	0.000770844	0.0296205	1.02149	0.0288387	3245.29	17.7966	0.0138886	1.54706	0.0547909
	264	2.90002	-0.102681	57.7578	-0.144398	177.813	0.000759231	0.0299567	1.02059	0.0288133	3245.09	17.7985	0.0139116	1.54802	0.0547943
	265	3.03517	0.0597642	57.7608	-0.198166	177.813	0.000757572	0.0292493	1.02271	0.0288732	3245.39	17.7978	0.0139323	1.54873	0.0547893
	266	2.07872	0.0973821	57.7634	-0.112732	177.813	0.000733803	0.028737	1.01958	0.0287849	3245.25	17.7994	0.0139542	1.54963	0.0547917
	267	2.05662	-0.0192767	57.7654	-0.0733368	177.813	0.000731607	0.0281289	1.02106	0.0288266	3245.37	17.7993	0.013975	1.55039	0.0547896
	268	2.04191	-0.00893082	57.7675	-0.0634376	177.813	0.00075803	0.0280978	1.01975	0.0287897	3245.2	17.8009	0.0139978	1.55129	0.0547926
	269	2.04421	-0.179112	57.7695	-0.0148411	177.813	0.000748082	0.0273085	1.02159	0.0288417	3245.09	17.8021	0.01402	1.55214	0.0547944
	270	1.88238	-0.0262736	57.7715	-0.0640305	177.813	0.000752372	0.0271528	1.02274	0.0288742	3245.14	17.8025	0.0140416	1.5529	0.0547935
	271	1.81928	0.0907233	57.7733	-0.0689993	177.813	0.000711077	0.0268295	1.02222	0.0288593	3245.22	17.8026	0.014062	1.55365	0.0547922
	272	1.56729	-0.0170912	57.775	-0.15428	177.813	0.000662305	0.026287	1.0214	0.0288362	3245.12	17.8036	0.0140816	1.55446	0.0547938
	273	1.72969	-0.0270204	57.7767	-0.095022	177.813	0.000694071	0.0261795	1.02239	0.0288642	3245.17	17.8039	0.0141016	1.5552	0.0547931
	274	1.66443	-0.0259827	57.7784	-0.132086	177.813	0.000712256	0.0254667	1.02195	0.0288516	3245.05	17.8051	0.0141228	1.55599	0.054795
	275	2.4064	-0.133412	57.7804	-0.197014	177.813	0.000719605	0.0257295	1.02314	0.0288854	3244.96	17.8062	0.0141441	1.55678	0.0547965
	276	3.03906	-0.0143396	57.7831	-0.122924	177.813	0.000666741	0.0247694	1.0241	0.0289126	3245.1	17.8063	0.0141629	1.55744	0.0547943
	277	2.8587	0.32011	57.7861	-0.114988	177.813	0.000626714	0.02431	1.02268

## Sheet: chill-2_35kW_pl2_red.csv
chill-2_35kW_pl2_red.csv	t[s]	HRR[kW/m2]	dm/dt[g/m2/s]	THR[MJ/m2]	Extinction coefficient (k) [1/m]	Total smoke production [m2/m2]	dCO/dt[g/s]	dCO2/dt[g/s]	Sample mass [g]	Mass fraction[-]	TML[g/m2]	EHC[kJ/g]	TCO/TML[g/g]	TCO2/TML[g/g]	SEA[m2/g]
	1	-1.27259	6.42067	0	0.0398021	0.0476454	-3.5914e-05	-8.78662e-05	35.3251	1	1.77198	0	-0.00191205	-0.00467796	0.0268882
	2	-0.821619	-3.44748	0	0.0122056	0.110116	-7.68409e-06	0.000141842	35.3064	0.999468	-5.17113	0	0.000795382	-0.000984706	-0.0212943
	3	-0.717816	-5.44061	0	0.034228	0.166101	5.4592e-06	6.14001e-05	35.38	1.00155	-7.06179	0	0.000509503	-0.00154132	-0.023521
	4	-0.194228	0.561997	0	0.00484673	0.213061	3.53696e-05	0.000275697	35.4	1.00212	-5.38283	0	4.85345e-05	-0.00685395	-0.0395817
	5	0.0314376	0.42434	1.57188e-05	0.00898381	0.229654	2.84666e-05	0.000417942	35.3822	1.00162	-6.66557	-0.00235821	-0.000363702	-0.0114502	-0.0344539
	6	0.166421	-1.14668	0.000114648	0.0359036	0.283143	-2.46552e-05	0.000785414	35.3958	1.002	-7.0934	-0.0161627	-1.38609e-05	-0.0212053	-0.0399164
	7	0.363861	-0.0772013	0.000379789	0.0201199	0.349865	-3.49851e-05	0.000873834	35.4003	1.00213	-6.98613	-0.0543633	0.000458359	-0.033331	-0.05008
	8	-0.177415	0.0843318	0.00056172	-0.0057053	0.373892	9.60982e-06	0.000772927	35.3992	1.0021	-7.02094	-0.0800064	0.000326961	-0.0435515	-0.0532539
	9	-0.815876	-0.146219	0.00056172	-0.0205547	0.373892	3.64422e-05	0.000470352	35.3996	1.00211	-7.09792	-0.0791386	-0.000160945	-0.0493307	-0.0526763
	10	-0.917178	-0.0664623	0.00056172	-0.0342243	0.373892	2.23855e-05	0.000352033	35.4004	1.00213	-6.23311	-0.0901187	-0.000522085	-0.0615032	-0.0599848
	11	-0.83953	4.06673	0.00056172	0.0248449	0.403874	-2.01554e-05	0.000343482	35.3912	1.00187	0.114057	4.92492	0.0118604	3.64521	3.541
	12	-0.701539	4.60058	0.00056172	-0.0132814	0.433856	-4.33827e-05	0.000518747	35.3239	0.999966	1.87415	0.29972	-0.00146197	0.247952	0.231495
	13	-0.662643	1.51899	0.00056172	0.0184919	0.456039	-6.85526e-05	0.000571478	35.3053	0.999438	2.55321	0.220006	-0.00360612	0.203122	0.178614
	14	-0.817318	-4.54927	0.00056172	-0.0495	0.478221	-7.39282e-05	0.000420667	35.2981	0.999234	-4.94783	-0.113529	0.00327043	-0.112837	-0.0966526
	15	-0.249244	-1.63921	0.00056172	0.0068617	0.486409	-1.35162e-05	0.00034889	35.3776	1.00148	0.129434	4.33982	-0.134869	4.56767	3.75797
	16	-0.0714149	4.78291	0.00056172	-0.00598145	0.494597	2.24291e-05	0.0003464	35.3238	0.999961	2.15453	0.260716	-0.00712021	0.289572	0.229562
	17	-0.0134832	0.662869	0.00056172	-0.0219259	0.494597	1.23175e-05	0.000442576	35.3023	0.999353	1.97717	0.284103	-0.00717119	0.336665	0.250154
	18	0.0946102	0.0105031	0.000609025	0.00814436	0.504309	2.64268e-05	0.000490775	35.3042	0.999407	1.87962	0.324015	-0.00621697	0.378769	0.268303
	19	-0.0530212	-2.08339	0.00065633	-0.0466837	0.514021	1.23224e-05	0.000529057	35.3052	0.999436	-2.19585	-0.298896	0.00479226	-0.346952	-0.234088
	20	-0.087086	-4.66523	0.00065633	0.000408121	0.514507	3.37226e-05	0.000419707	35.3484	1.00066	-6.22896	-0.105368	0.00117864	-0.128665	-0.0825992
	21	0.0671577	-3.007	0.000689909	0.027044	0.547109	3.09384e-05	0.000428288	35.3912	1.00187	-6.90877	-0.0998598	0.000640198	-0.121853	-0.0791905
	22	0.189124	4.56577	0.00081805	0.068106	0.659746	5.24277e-05	0.000485162	35.3984	1.00207	0.260283	3.14292	0.00200945	3.41022	2.53473
	23	-0.477919	0.708915	0.000912612	-0.00702581	0.740267	4.3468e-05	0.00053531	35.3224	0.999922	-5.07113	-0.179962	-0.000911785	-0.184993	-0.145977
	24	-0.449556	-0.483129	0.000912612	0.00474985	0.746011	2.58267e-05	0.000451895	35.3789	1.00152	-0.0348113	-26.2159	-0.202815	-28.1735	-21.4301
	25	-0.346311	1.63682	0.000912612	0.0381864	0.79719	6.94523e-06	0.000150148	35.3255	1.00001	-3.47198	-0.26285	-0.00222221	-0.286557	-0.229607
	26	-0.70284	-4.79388	0.000912612	-0.0228467	0.842625	-2.53286e-05	4.57995e-05	35.3619	1.00104	-6.5884	-0.138518	-0.000808389	-0.151667	-0.127895
	27	-1.23281	2.21172	0.000912612	-0.0238476	0.842625	-3.38376e-05	1.91918e-05	35.395	1.00198	0.0267925	34.0623	0.0796403	37.3632	31.4501
	28	-1.5871	4.90841	0.000912612	0.00527063	0.84885	-1.21468e-05	-2.07356e-05	35.3249	0.999992	1.41472	0.645084	0.000698255	0.706216	0.600014
	29	-1.67949	0.372374	0.000912612	-0.0180973	0.855076	-1.53105e-05	-0.000195845	35.3101	0.999575	1.65198	0.552435	-0.000276369	0.593602	0.517607
	30	-1.28595	0.194143	0.000912612	-0.046776	0.855076	2.0649e-05	-0.00016173	35.3076	0.999504	1.94462	0.4693	0.000766966	0.496426	0.439713
	31	-1.36005	0.13897	0.000912612	-0.0158899	0.855076	6.44294e-05	-0.000107175	35.3045	0.999416	1.93632	0.471312	0.00390932	0.493333	0.441598
	32	-2.14928	-0.676981	0.000912612	-0.0144866	0.855076	8.73081e-05	-8.57222e-05	35.3046	0.999419	2.02179	0.451387	0.00781798	0.468477	0.42293
	33	-2.61831	5.45064	0.000912612	0.0340576	0.896256	7.50864e-05	-0.000267131	35.3037	0.999393	10.3931	0.0878093	0.00220241	0.0887091	0.0862356
	34	-2.6721	1.45525	0.000912612	0.0135946	0.953817	6.36155e-05	-0.000296215	35.215	0.996881	4.19123	0.217743	0.00689331	0.213307	0.227575
	35	-2.57379	-5.69553	0.000912612	0.0194723	0.993329	1.47931e-05	-0.000132239	35.2807	0.998742	1.82877	0.499029	0.0165614	0.482041	0.543167
	36	-2.48711	-1.41676	0.000912612	0.0380736	1.06164	-3.98031e-05	-0.000135976	35.3058	0.999451	1.8534	0.4924	0.0143153	0.468715	0.572807
	37	-2.22516	4.62153	0.000912612	0.0198496	1.131	-1.87187e-05	-0.000115165	35.3055	0.999444	8.6916	0.104999	0.00284942	0.0986988	0.130126
	38	-1.47283	0.478939	0.000912612	-0.00971213	1.15519	2.97537e-05	-0.000132457	35.233	0.997392	3.63547	0.25103	0.00758444	0.23253	0.317754
	39	-1.61991	0.89908	0.000912612	-0.0406538	1.15519	1.05918e-05	-0.000189019	35.2866	0.998909	10.3381	0.0882764	0.00276378	0.0800458	0.11174
	40	-1.69024	0.950118	0.000912612	-0.0264584	1.15519	-2.14526e-05	-0.000269454	35.2156	0.996898	4.23651	0.215416	0.00626658	0.189331	0.272674
	41	-0.932652	-5.33997	0.000912612	0.0576952	1.22281	-6.52863e-06	-0.000266081	35.2802	0.998729	2.09849	0.434889	0.0123577	0.370266	0.582707
	42	-0.471824	-1.63025	0.000912612	0.05052	1.35014	1.06833e-05	-0.000118329	35.3029	0.99937	1.79811	0.507538	0.0149826	0.425912	0.750866
	43	-1.11978	5.54594	0.000912612	0.046785	1.46558	1.10433e-05	-0.000125343	35.3061	0.99946	10.394	0.0878021	0.00269216	0.0725433	0.141003
	44	-1.19676	1.51384	0.000912612	0.0264726	1.55227	2.46124e-05	-0.000265549	35.215	0.996881	4.04906	0.225389	0.00748424	0.180032	0.383367
	45	-1.27022	-6.35772	0.000912612	0.0288075	1.61743	9.88903e-05	-0.000286134	35.2822	0.998785	1.94	0.470418	0.0204296	0.361839	0.833725
	46	-1.65918	4.78151	0.000912612	0.0470933	1.70792	0.000196192	-0.000288115	35.3046	0.999418	10.4591	0.0872556	0.00555902	0.0645169	0.163296
	47	-1.82407	1.0229	0.000912612	0.0369027	1.80824	0.000257656	-0.000297288	35.2143	0.996862	4.29585	0.21244	0.0191928	0.15055	0.420926
	48	-0.87657	-0.79934	0.000912612	-0.00108793	1.85224	0.000387996	-0.000313733	35.2796	0.998711	10.621	0.0859249	0.0112091	0.0581057	0.174393
	49	-0.849726	5.48603	0.000912612	-0.0174695	1.85224	0.000553834	-0.000248585	35.2126	0.996813	12.8279	0.0711426	0.0133538	0.0462812	0.144391
	50	0.796479	0.791211	0.00131085	0.0793744	1.94663	0.000698717	7.18114e-05	35.1892	0.996151	12.8833	0.101748	0.0184128	0.0466081	0.151097
	51	5.47641	-0.120157	0.0044473	0.0937896	2.15341	0.000850537	0.00100685	35.1886	0.996134	12.8994	0.344767	0.0246102	0.0539134	0.166938
	52	12.1036	-0.152217	0.0132373	0.0958396	2.38048	0.00101144	0.00403369	35.1884	0.996129	12.635	1.04767	0.0326771	0.0851594	0.188403
	53	23.6691	-0.717311	0.0311236	0.103277	2.61823	0.00109043	0.00955773	35.1912	0.996209	12.6681	2.45685	0.0407121	0.156113	0.206678
	54	42.3264	4.52697	0.0641213	0.123141	2.88787	0.00114423	0.0168332	35.1909	0.996199	19.6405	3.26476	0.0317555	0.181549	0.147037
	55	68.0403	1.29509	0.119305	0.0438072	3.08651	0.00117132	0.0272185	35.1169	0.994106	14.6196	8.16059	0.0502198	0.419538	0.211121
	56	98.7965	-4.62986	0.202723	0.0764176	3.22879	0.00117036	0.0393779	35.1702	0.995613	12.7059	15.955	0.0664733	0.7751	0.254116
	57	125.662	-2.51791	0.314952	0.114363	3.45124	0.00106926	0.051991	35.1905	0.996187	12.7502	24.7018	0.0741542	1.1571	0.270681
	58	148.262	12.6049	0.451915	0.140773	3.74513	0.000992831	0.0647821	35.19	0.996174	34.8999	12.9489	0.0297749	0.597844	0.107311
	59	169.962	15.8549	0.611026	0.0823832	4.00218	0.000956126	0.0794051	34.9552	0.989528	40.912	14.9351	0.0276042	0.693092	0.0978242
	60	186.073	2.36639	0.789044	0.136954	4.25343	0.000882324	0.0891141	34.8915	0.987724	47.7421	16.5272	0.0253986	0.770028	0.0890918
	61	195.401	25.6318	0.979781	0.12427	4.54632	0.000848076	0.0978868	34.8191	0.985674	87.0909	11.2501	0.0148418	0.528154	0.052202
	62	215.288	26.7264	1.18513	0.25635	4.97034	0.000888665	0.111513	34.402	0.973867	96.7497	12.2494	0.0142267	0.584161	0.0513732
	63	230.203	10.3514	1.40787	0.191501	5.47435	0.000875854	0.125469	34.2996	0.970968	112.256	12.5416	0.0129975	0.608912	0.0487666
	64	242.1	14.8115	1.64402	0.160552	5.87375	0.000859789	0.135842	34.1352	0.966315	124.847	13.1683	0.0123364	0.650152	0.0470476
	65	251.106	10.7373	1.89063	0.271866	6.36361	0.0008353	0.146361	34.0018	0.962537	134.13	14.0955	0.0120701	0.708098	0.0474437
	66	266.242	8.0711	2.1493	0.183735	6.88198	0.000852849	0.157762	33.9034	0.959752	142.893	15.0414	0.011893	0.768831	0.0481619
	67	271.257	13.157	2.41805	0.295252	7.42573	0.00088219	0.164117	33.8105	0.957122	159.769	15.1347	0.0111577	0.784527	0.046478
	68	279.42	13.6907	2.69339	0.22734	8.01351	0.000876222	0.171608	33.6316	0.952058	172.075	15.6524	0.0108401	0.822503	0.0465698
	69	291.252	22.0653	2.97872	0.225376	8.52455	0.000882795	0.183111	33.5011	0.948365	203.304	14.6516	0.00958465	0.781132	0.0419301
	70	302.115	30.3113	3.27541	0.206949	9.01675	0.000894815	0.192548	33.1701	0.938995	226.387	14.4682	0.00898024	0.781722	0.0398289
	71	302.485	11.9962	3.57771	0.198864	9.47336	0.000899999	0.19444	32.9254	0.932068	230.529	15.5196	0.00918721	0.847249	0.041094
	72	317.939	6.73083	3.88792	0.311293	10.0475	0.000930734	0.206634	32.8815	0.930825	245.922	15.8096	0.00896919	0.873485	0.0408562
	73	325.886	26.4863	4.20983	0.254468	10.69	0.000938546	0.214676	32.7184	0.926206	278.812	15.0992	0.00822871	0.843083	0.0383414
	74	331.387	25.9178	4.53847	0.278656	11.2926	0.000952696	0.220606	32.3697	0.916337	294.818	15.3941	0.00808683	0.867904	0.0383038
	75	337.621	14.267	4.87297	0.352314	12.0006	0.000975024	0.227512	32.2001	0.911534	310.681	15.6848	0.00796998	0.892673	0.0386268
	76	341.101	17.9571	5.21233	0.315834	12.746	0.000999807	0.233876	32.0319	0.906774	329.672	15.8107	0.00779697	0.908177	0.0386625
	77	361.015	14.4081	5.56339	0.279519	13.4199	0.00103984	0.25065	31.8306	0.901075	342.162	16.2595	0.00779908	0.944136	0.0392209
	78	376.25	22.2424	5.93202	0.266325	14.0577	0.00103292	0.263638	31.6982	0.897328	373.761	15.8712	0.00740042	0.930858	0.0376115
	79	374.62	29.7483	6.30746	0.265672	14.6792	0.00101308	0.265185	31.3633	0.887846	396.483	15.9085	0.00721736	0.94061	0.0370234
	80	400.052	15.4748	6.6948	0.229609	15.262	0.00106616	0.284547	31.1224	0.881027	407.265	16.4384	0.00727326	0.981622	0.0374744
	81	387.773	10.2749	7.08871	0.183866	15.7469	0.00101866	0.276157	31.0081	0.877792	424.495	16.6992	0.00720443	1.00315	0.0370956
	82	414.509	34.2464	7.48985	0.253373	16.2564	0.00106367	0.296369	30.8255	0.872622	474.554	15.7829	0.00665591	0.956249	0.0342563
	83	417.615	55.1205	7.90591	0.302263	16.911	0.00106787	0.299142	30.2949	0.857601	523.838	15.0923	0.00622202	0.920156	0.0322829
	84	417.737	32.3233	8.32359	0.256633	17.5585	0.00105256	0.300247	29.7725	0.842812	540.568	15.3978	0.00621315	0.944077	0.0324815
	85	419.953	19.259	8.74243	0.105101	17.9707	0.00103216	0.302905	29.5951	0.837792	564.729	15.4808	0.00611976	0.954288	0.0318219
	86	437.468	14.8183	9.17114	0.196857	18.3162	0.00107114	0.319207	29.339	0.830542	570.568	16.0737	0.00623424	0.997301	0.0321017
	87	463.709	6.99664	9.62173	0.235312	18.8258	0.00114267	0.341232	29.2771	0.82879	586.015	16.4189	0.00625385	1.02595	0.0321252
	88	450.51	29.7041	10.0788	0.2536	19.398	0.00112182	0.333146	29.1134	0.824155	626.901	16.0772	0.0060148	1.00917	0.0309426
	89	461.569	38.9144	10.5349	0.150666	19.8596	0.00116685	0.341656	28.68	0.811886	658.948	15.9874	0.00588934	1.009	0.0301384
	90	469.111	29.3292	11.0002	0.0701525	20.1112	0.0012026	0.348013	28.3403	0.80227	687.054	16.0107	0.00581354	1.01551	0.0292716
	91	487.978	29.6963	11.4788	0.311383	20.5513	0.00128089	0.365013	28.0424	0.793836	715.287	16.0478	0.00575302	1.02357	0.0287316
	92	511.154	16.3538	11.9783	0.163198	21.1072	0.00133295	0.384532	27.7431	0.785364	721.259	16.6075	0.00587973	1.06539	0.0292644
	93	506.089	5.75682	12.487	0.176462	21.5091	0.00129735	0.38388	27.6798	0.783572	736.339	16.9581	0.00592553	1.09275	0.0292108
	94	520.41	32.7926	13.0002	0.111003	21.848	0.0013379	0.39696	27.5199	0.779047	786.393	16.5314	0.00570887	1.07082	0.0277826
	95	520.903	58.653	13.5209	0.246006	22.2697	0.00133529	0.399231	26.9894	0.764028	842.847	16.0419	0.00547595	1.04378	0.026422
	96	526.406	42.1119	14.0445	0.102821	22.6797	0.00132118	0.404332	26.391	0.747087	869.483	16.1527	0.00545155	1.05568	0.0260841
	97	522.237	25.0384	14.5688	0.126651	22.9461	0.00130398	0.40556	26.1086	0.739095	895.716	16.265	0.00542923	1.06748	0.0256176
	98	526.046	19.3364	15.093	0.36198	23.5083	0.00131999	0.411998	25.8305	0.731223	908.885	16.606	0.00548757	1.09477	0.025865
	99	548.111	11.5067	15.6301	0.22216	24.1873	0.00137888	0.43128	25.691	0.727271	926.031	16.8785	0.00552644	1.11844	0.0261194
	100	558.503	32.0383	16.1834	0.25313	24.7512	0.00141881	0.439392	25.5092	0.722126	973.922	16.6167	0.00539212	1.10601	0.025414
	101	547.572	58.5325	16.7364	0.222916	25.3076	0.00140372	0.430078	25.0016	0.707756	1031.55	16.2246	0.00521928	1.08355	0.0245336
	102	550.685	38.7562	17.2855	-0.0285116	25.5628	0.00143822	0.433681	24.3907	0.690464	1050.63	16.4526	0.00525364	1.10282	0.024331
	103	560.892	17.8805	17.8413	-0.044023	25.5628	0.00150413	0.443519	24.1885	0.684739	1074.6	16.6028	0.0052685	1.11716	0.0237883
	104	579.85	25.2113	18.4117	-0.0501344	25.5628	0.00159882	0.458827	23.9344	0.677546	1103.74	16.6811	0.00526602	1.12687	0.0231601
	105	591.669	42.0445	18.9974	-0.0137205	25.5628	0.00164788	0.471038	23.6254	0.6688	1153.96	16.4629	0.0051716	1.11635	0.0221523
	106	594.947	40.4483	19.5908	0.125665	25.7081	0.00164159	0.474629	23.0932	0.653733	1180.97	16.5886	0.00518442	1.12872	0.0217685
	107	615.914	22.573	20.1962	0.0816871	25.9498	0.00172183	0.49408	22.8068	0.645626	1207.05	16.7318	0.00520698	1.14295	0.0214985
	108	647.929	39.6884	20.8281	0.184016	26.2714	0.00179507	0.520129	22.5304	0.6378	1257.65	16.5611	0.00513215	1.13598	0.0208893
	109	655.279	45.691	21.4797	0.0437467	26.5494	0.00179236	0.524473	21.994	0.622617	1291.1	16.6367	0.00513014	1.14487	0.0205633
	110	660.954	22.0038	22.1378	-0.0742683	26.6023	0.0018154	0.529996	21.6394	0.612579	1305.09	16.9627	0.0052064	1.17092	0.0203836
	111	657.983	10.2043	22.7973	0.0297919	26.6374	0.00180792	0.529722	21.4912	0.608383	1322.51	17.2379	0.00526678	1.19328	0.0201415
	112	657.264	42.3624	23.4549	0.0297286	26.7069	0.00181124	0.532072	21.3065	0.603155	1386.44	16.9174	0.00514716	1.17446	0.0192629
	113	673.459	60.9036	24.1203	0.147976	26.9154	0.00184622	0.546946	20.6289	0.583971	1433.58	16.8252	0.00509939	1.17183	0.0187749
	114	679.325	35.1119	24.7967	0.160539	27.2782	0.00186582	0.554775	20.1292	0.569825	1462.83	16.9511	0.00511776	1.18418	0.0186476
	115	696.059	36.5877	25.4844	0.0497416	27.5263	0.00193809	0.570492	19.8191	0.561049	1512.29	16.8515	0.0050713	1.18104	0.0182017
	116	726.079	62.4534	26.1954	0.227209	27.864	0.00202521	0.596906	19.2949	0.546208	1577.03	16.6106	0.00498425	1.16826	0.0176686
	117	753.943	43.7338	26.9354	0.315245	28.539	0.00211456	0.621215	18.6086	0.52678	1597.76	16.8583	0.00504445	1.18979	0.0178619
	118	755.572	19.534	27.6902	0.258802	29.2586	0.00216884	0.625651	18.3889	0.520561	1621.78	17.0739	0.00509588	1.20855	0.018041
	119	782.793	12.9213	28.4594	0.0891096	29.6961	0.00230199	0.653301	18.1342	0.513352	1635.88	17.397	0.00518473	1.23582	0.018153
	120	775.884	55.4698	29.2387	0.33192	30.2309	0.00234597	0.651372	17.9848	0.509123	1726.93	16.931	0.00503952	1.20624	0.0175055
	121	749.916	77.2943	30.0016	0.252351	30.9601	0.00230832	0.635486	17.0197	0.4818	1773.31	16.9185	0.00503053	1.2085	0.0174589
	122	721.967	27.22	30.7376	0.0551311	31.3337	0.00225311	0.615202	16.5281	0.467884	1793.69	17.1365	0.00509188	1.22713	0.0174689
	123	729.582	29.7614	31.4633	0.318456	31.7769	0.00231799	0.625042	16.3121	0.461769	1843.27	17.0693	0.00507353	1.22611	0.0172394
	124	731.817	76.4068	32.194	0.612444	32.8864	0.00238198	0.6308	15.7864	0.44689	1929.53	16.6849	0.0049632	1.20214	0.0170438
	125	765.584	52.45	32.9427	0.195461	33.8621	0.00256644	0.664287	14.8722	0.421008	1943.15	16.9532	0.00505299	1.22596	0.0174264
	126	745.587	5.90118	33.6983	0.350966	34.5359	0.00260024	0.651334	14.7277	0.416919	1963.32	17.164	0.00512604	1.24467	0.0175906
	127	701.695	54.6657	34.422	0.238653	35.2409	0.00257348	0.616633	14.514	0.410868	2042.8	16.8504	0.00504545	1.22472	0.0172513
	128	697.427	58.9639	35.1215	0.258293	35.8147	0.0026838	0.616327	13.6715	0.387019	2070.69	16.9613	0.00509975	1.2363	0.017296
	129	711.209	16.2564	35.8258	0.582865	36.8021	0.00281326	0.632354	13.3758	0.378649	2094.56	17.1043	0.00516836	1.25069	0.0175703
	130	703.44	61.5471	36.5332	0.466815	38.0409	0.0028697	0.629006	13.1228	0.371487	2182.33	16.7405	0.00508455	1.22758	0.0174313
	131	711.454	56.3006	37.2406	0.441861	39.1194	0.00301707	0.639823	12.1925	0.34515	2197.32	16.9482	0.00517938	1.24668	0.0178032
	132	702.985	9.38119	37.9478	0.411612	40.1397	0.00308294	0.636184	12.0335	0.340651	2217.19	17.1153	0.00526414	1.26257	0.0181038
	133	691.753	30.0425	38.6452	0.606238	41.3493	0.00310154	0.62937	11.8229	0.334688	2260.91	17.0928	0.00529177	1.26442	0.0182888
	134	680.414	62.4673	39.3313	0.54706	42.7117	0.00311568	0.622612	11.3595	0.321569	2330.53	16.8765	0.0052598	1.25185	0.018327
	135	669.096	49.5764	40.006	0.548561	43.9993	0.00315482	0.617147	10.6215	0.300678	2354.44	16.9918	0.00533281	1.26387	0.0186878
	136	678.652	15.9167	40.6799	0.493495	45.2383	0.00327349	0.629971	10.3681	0.293505	2370.49	17.161	0.00542697	1.28038	0.0190839
	137	667.997	10.1173	41.3532	0.586312	46.5407	0.00330307	0.624613	10.1979	0.288688	2389.57	17.3057	0.00551405	1.29482	0.0194766
	138	669.863	65.6311	42.0222	0.57103	47.9487	0.00340491	0.629911	9.9957	0.282963	2490.19	16.8751	0.00542025	1.26636	0.0192551
	139	655.476	75.6225	42.6848	0.931183	49.7845	0.0034564	0.619673	8.92917	0.252771	2524.42	16.9087	0.0054759	1.27235	0.0197211
	140	639.314	18.3002	43.3322	0.995895	52.1227	0.00347153	0.607818	8.56625	0.242497	2541.85	17.0475	0.00556721	1.28619	0.0205059
	141	638.7	26.9331	43.9712	0.53753	53.9852	0.00360711	0.609528	8.38157	0.237269	2583.25	17.0217	0.00560971	1.28783	0.0208982
	142	636.881	51.0048	44.609	0.641947	55.444	0.00378541	0.611095	7.94267	0.224845	2637.62	16.9126	0.00562948	1.28314	0.0210205
	143	621.998	48.9644	45.2385	1.1376	57.6624	0.00391255	0.602235	7.36642	0.208532	2678.52	16.8894	0.00568132	1.28476	0.0215277
	144	603.656	39.4812	45.8513	1.07297	60.4187	0.00404596	0.592485	6.93284	0.196258	2716.41	16.8794	0.00574257	1.28741	0.0222421
	145	583.904	31.4687	46.4451	1.16071	63.1969	0.0041505	0.579221	6.53116	0.184887	2739.86	16.9516	0.00583633	1.29634	0.0230657
	146	564.279	11.7602	47.0192	1.38564	66.3555	0.00428461	0.566392	6.28258	0.17785	2750.75	17.0932	0.00596018	1.31063	0.0241227
	147	534.701	38.1728	47.5687	1.1475	69.4713	0.00434918	0.541733	6.16718	0.174583	2812.09	16.9158	0.00597608	1.30022	0.0247045
	148	522.306	47.1328	48.0972	1.50839	72.7541	0.00463928	0.542434	5.51697	0.156177	2836.16	16.9586	0.00607968	1.30723	0.0256524
	149	491.865	19.4599	48.6042	1.42302	76.4002	0.00482655	0.52118	5.26186	0.148955	2857.53	17.0092	0.00619355	1.31466	0.0267364
	150	467.857	20.467	49.0841	1.54288	80.0788	0.00511969	0.507376	5.03528	0.142541	2880.77	17.0385	0.00631125	1.32067	0.0277977
	151	469.296	34.5362	49.5527	1.62655	84.1257	0.0057458	0.51558	4.78899	0.135569	2923.37	16.9505	0.0064047	1.31806	0.0287769
	152	435.532	36.6102	50.0051	1.52852	88.2106	0.00605963	0.486537	4.3374	0.122785	2948.43	16.9599	0.00654416	1.32243	0.0299178
	153	426.564	14.8308	50.4361	1.22805	91.793	0.00681519	0.484151	4.0718	0.115266	2959.49	17.0422	0.00673695	1.33292	0.0310165
	154	394.474	21.9359	50.8467	1.16433	94.9445	0.00719458	0.458742	3.95457	0.111948	2991.73	16.9957	0.00689122	1.33302	0.0317357
	155	367.766	25.1015	51.2278	1.5702	98.5358	0.00768506	0.437623	3.6128	0.102273	3006.55	17.0387	0.00709838	1.34018	0.0327737
	156	332.595	14.3645	51.578	1.55562	102.592	0.00784423	0.406704	3.45568	0.0978248	3023.73	17.0577	0.00730279	1.34525	0.033929
	157	306.413	19.1888	51.8975	1.40939	106.352	0.00805107	0.381763	3.27358	0.09267	3043.13	17.054	0.00750584	1.34851	0.0349484
	158	303.088	15.5427	52.2022	1.30255	109.816	0.00862467	0.376479	3.06797	0.0868496	3054.07	17.0927	0.00774536	1.35531	0.0359572
	159	299.347	8.37807	52.5034	1.49673	113.513	0.00912969	0.371511	2.952	0.0835665	3062.75	17.1426	0.00800464	1.36292	0.0370626
	160	292.098	13.3729	52.7992	1.45896	117.512	0.00946153	0.362321	2.86004	0.0809632	3080.13	17.1419	0.00824925	1.36632	0.0381517
	161	280.34	15.0034	53.0854	1.20057	121.157	0.00954563	0.349306	2.67578	0.0757471	3091.12	17.1735	0.00851124	1.37212	0.0391953
	162	256.479	8.14307	53.3538	1.3815	124.657	0.00914938	0.32501	2.55924	0.0724482	3101.04	17.2051	0.00876235	1.37762	0.0401984
	163	238.982	21.788	53.6015	1.27557	128.195	0.00877466	0.307359	2.45407	0.069471	3132.35	17.1122	0.00893904	1.37311	0.0409261
	164	222.097	26.685	53.8321	1.18058	131.418	0.00827631	0.288079	2.12219	0.0600759	3148.52	17.0975	0.00914111	1.37469	0.0417395
	165	210.991	7.54269	54.0486	1.1294	134.402	0.00777369	0.271637	1.95077	0.0552234	3150.75	17.1542	0.00936742	1.38185	0.042657
	166	204.641	3.78601	54.2564	1.07762	137.248	0.00738584	0.261928	1.92721	0.0545564	3157.68	17.1823	0.00956751	1.38664	0.0434648
	167	199.146	4.6826	54.4583	0.988757	139.943	0.00709187	0.254504	1.85369	0.052475	3160.2	17.2326	0.00977161	1.39313	0.0442829
	168	190.011	4.65238	54.6529	0.856395	142.359	0.00669054	0.243224	1.82705	0.0517209	3167.93	17.2519	0.009947	1.39698	0.0449375
	169	183.402	8.9444	54.8396	0.722641	144.418	0.00622961	0.23305	1.7451	0.049401	3176.87	17.2621	0.010104	1.39996	0.0454593
	170	178.45	8.29247	55.0205	0.817399	146.436	0.00588397	0.226795	1.6503	0.0467174	3183.75	17.2817	0.0102565	1.40366	0.0459948
	171	170.062	4.56172	55.1948	0.680815	148.395	0.00541651	0.215244	1.57741	0.0446541	3187.24	17.3174	0.0104056	1.40849	0.0465591
	172	162.689	5.91361	55.3612	0.541647	149.971	0.00503272	0.204622	1.54037	0.0436055	3196.15	17.3212	0.0105251	1.41061	0.0469223
	173	158.047	9.9948	55.5215	0.602567	151.436	0.00469724	0.198054	1.44592	0.0409319	3205.14	17.3226	0.0106339	1.41248	0.0472478
	174	153.6	5.61357	55.6773	0.60356	152.988	0.00441092	0.19228	1.35061	0.0382335	3207.03	17.361	0.0107574	1.41731	0.047704
	175	145.238	-0.415432	55.8268	0.682108	154.645	0.00405777	0.185272	1.33063	0.0376681	3206.89	17.4084	0.0108772	1.42282	0.0482227
	176	138.124	3.8198	55.9684	0.568991	156.261	0.00376943	0.180786	1.33206	0.0377087	3215.13	17.4078	0.0109599	1.42447	0.0486019
	177	129.413	9.91133	56.1022	0.383411	157.495	0.00342127	0.174703	1.24475	0.0352371	3224.12	17.4008	0.0110295	1.42562	0.0488491
	178	118.99	5.31301	56.2264	0.272462	158.336	0.00299892	0.165069	1.14947	0.0325396	3225.9	17.4297	0.0111111	1.42965	0.0490826
	179	112.931	1.92988	56.3424	0.280219	159.041	0.00276083	0.161801	1.13058	0.0320049	3229.31	17.4472	0.01118	1.43287	0.0492492
	180	106.095	4.19023	56.4519	0.301318	159.792	0.00249487	0.157768	1.09445	0.0309823	3233.49	17.4585	0.0112384	1.43562	0.0494177
	181	99.2229	2.07056	56.5545	0.187563	160.431	0.00227451	0.15545	1.05014	0.0297278	3234.54	17.4845	0.011301	1.43969	0.0495992
	182	88.0513	4.97017	56.6482	0.0402454	160.731	0.00197747	0.145038	1.03897	0.0294116	3242.93	17.4682	0.0113293	1.44018	0.0495634
	183	77.5748	6.13377	56.731	0.162276	160.988	0.00178418	0.137092	0.950055	0.0268946	3245.2	17.4815	0.0113733	1.44316	0.0496081
	184	69.2484	0.589458	56.8044	0.178459	161.421	0.00163975	0.131766	0.925988	0.0262133	3245.15	17.5044	0.0114211	1.44702	0.0497422
	185	62.2026	-0.171675	56.8701	0.0512296	161.711	0.00154029	0.125163	0.926515	0.0262282	3245.24	17.5242	0.0114656	1.45062	0.0498304
	186	58.2316	0.0727123	56.9304	0.0383263	161.824	0.00150935	0.122475	0.925627	0.0262031	3245.27	17.5426	0.0115094	1.45416	0.0498648
	187	54.8641	-0.624953	56.9869	-0.124642	161.873	0.00149245	0.119696	0.92533	0.0261947	3245.22	17.5602	0.0115529	1.45766	0.0498804
	188	49.5648	4.69659	57.0391	-0.0255348	161.873	0.0014173	0.113988	0.925757	0.0262067	3252.55	17.5367	0.011568	1.45768	0.049768
	189	43.9032	0.715409	57.0858	0.0038168	161.878	0.00133386	0.10972	0.848061	0.0240073	3247.19	17.5801	0.0116258	1.46328	0.0498517
	190	39.685	-0.843577	57.1276	-0.0107101	161.883	0.00128697	0.107812	0.904881	0.0256158	3252.44	17.5646	0.0116444	1.46405	0.0497728
	191	35.1766	4.64394	57.1651	-0.0926507	161.883	0.00121083	0.101508	0.849322	0.024043	3254.4	17.5655	0.0116725	1.46611	0.0497428
	192	32.1723	0.751132	57.1987	-0.112269	161.883	0.00120047	0.0983344	0.828542	0.0234547	3254.44	17.5756	0.0117071	1.46894	0.0497421
	193	28.3572	-0.264363	57.229	-0.140866	161.883	0.00118082	0.0926891	0.828058	0.023441	3254.23	17.586	0.0117421	1.47172	0.0497454
	194	26.1176	-0.113813	57.2563	-0.148249	161.883	0.00125711	0.0917565	0.830313	0.0235049	3254.27	17.5942	0.0117784	1.47436	0.0497447
	195	24.0054	0.130047	57.2813	-0.10479	161.883	0.00131899	0.0897933	0.829863	0.0234921	3254.4	17.6012	0.0118162	1.47691	0.0497428
	196	20.7347	-0.0313365	57.3037	-0.0881286	161.883	0.00133509	0.0857256	0.828505	0.0234537	3254.25	17.6089	0.0118555	1.47946	0.0497451
	197	18.554	-0.00874214	57.3233	-0.0688491	161.883	0.00134079	0.0827162	0.830136	0.0234999	3254.4	17.6141	0.0118938	1.48179	0.0497428
	198	17.0646	0.0865016	57.3411	-0.107361	161.883	0.00130613	0.0797391	0.828511	0.0234539	3254.37	17.6197	0.0119317	1.48411	0.0497432
	199	16.3192	-0.0213601	57.3578	-0.104792	161.883	0.00130106	0.0771862	0.828799	0.023462	3254.37	17.6249	0.0119695	1.48635	0.0497432
	200	15.1307	-0.0704481	57.3736	-0.137126	161.883	0.00133667	0.0757687	0.828812	0.0234624	3254.27	17.6302	0.0120086	1.48859	0.0497447
	201	13.4913	0.0387186	57.3879	-0.0206593	161.883	0.00132879	0.0728239	0.829827	0.0234911	3254.47	17.6336	0.0120464	1.49061	0.0497417
	202	12.3184	0.258624	57.4008	-0.134524	161.883	0.00131529	0.0711087	0.827774	0.023433	3254.69	17.6363	0.0120837	1.49257	0.0497383
	203	11.4952	0.0580503	57.4127	-0.0637493	161.883	0.00130548	0.069265	0.82542	0.0233664	3254.59	17.6405	0.0121219	1.49463	0.0497398
	204	10.6692	-0.0912972	57.4238	-0.0938379	161.883	0.00131217	0.0673749	0.826453	0.0233956	3254.58	17.644	0.01216	1.49659	0.0497401
	205	10.7422	0.0380896	57.4345	-0.107613	161.883	0.00130808	0.0664043	0.826643	0.023401	3254.64	17.6469	0.0121976	1.49848	0.0497391
	206	10.0195	0.0200079	57.4448	-0.164978	161.883	0.00126362	0.0647952	0.825945	0.0233812	3254.62	17.6503	0.0122344	1.50037	0.0497395
	207	9.33534	0.0293711	57.4545	-0.186979	161.883	0.00121591	0.0633218	0.826201	0.0233885	3254.69	17.6529	0.0122693	1.50217	0.0497384
	208	9.33619	-0.00416667	57.4639	-0.111018	161.883	0.00119574	0.0610978	0.825462	0.0233676	3254.59	17.6563	0.0123044	1.50399	0.0497399
	209	9.18858	-0.134214	57.4731	-0.129927	161.883	0.00121064	0.060553	0.826515	0.0233974	3254.45	17.6598	0.01234	1.50581	0.049742
	210	9.34132	-0.145597	57.4824	-0.0909494	161.883	0.00121755	0.0597301	0.827927	0.0234373	3254.37	17.6632	0.0123756	1.50758	0.0497433
	211	9.65464	0.152917	57.4919	-0.180191	161.883	0.0011751	0.0577813	0.828849	0.0234634	3254.67	17.6644	0.0124085	1.50911	0.0497386
	212	9.80291	0.0894733	57.5016	-0.190824	161.883	0.00115375	0.0566018	0.825614	0.0233719	3254.5	17.6684	0.0124426	1.51083	0.0497413
	213	9.37915	-0.180142	57.5112	-0.181238	161.883	0.00117585	0.0549571	0.827462	0.0234242	3254.43	17.6717	0.012477	1.51246	0.0497424
	214	8.84293	0.053923	57.5203	-0.119997	161.883	0.00118051	0.0540137	0.828212	0.0234454	3254.57	17.6737	0.0125106	1.51396	0.0497402
	215	8.31658	0.100637	57.5289	-0.091662	161.883	0.00118889	0.0530031	0.826719	0.0234031	3254.59	17.6763	0.012545	1.51549	0.0497399
	216	8.19573	-0.000573899	57.5371	-0.109117	161.883	0.0012152	0.0519667	0.826529	0.0233978	3254.56	17.6789	0.0125804	1.51701	0.0497403
	217	7.44394	-0.138113	57.545	-0.100344	161.883	0.0012106	0.0509253	0.826799	0.0234054	3254.37	17.6823	0.0126162	1.51857	0.0497432
	218	6.57483	-0.00836478	57.552	-0.109071	161.883	0.00121763	0.0494588	0.828779	0.0234615	3254.53	17.6837	0.0126509	1.51993	0.0497408
	219	6.40736	0.0567531	57.5585	-0.0545767	161.883	0.0012183	0.0478447	0.827151	0.0234154	3254.42	17.6862	0.0126866	1.52137	0.0497425
	220	6.20861	-0.867822	57.5648	-0.15838	161.883	0.001262	0.0476964	0.828281	0.0234474	3254.26	17.6891	0.0127238	1.52283	0.049745
	221	6.48234	4.58881	57.5711	-0.111364	161.883	0.00126417	0.0467247	0.830034	0.023497	3262.61	17.6457	0.0127278	1.52028	0.0496176
	222	6.04486	6.96818	57.5774	-0.0839816	161.883	0.00121934	0.0456884	0.741456	0.0209895	3264.99	17.6348	0.0127538	1.52049	0.0495814
	223	5.53854	-3.96579	57.5832	-0.131845	161.883	0.00117121	0.0446296	0.716247	0.0202758	3256.68	17.6816	0.0128202	1.52566	0.049708
	224	5.56979	-6.39256	57.5887	-0.141776	161.883	0.00112137	0.0433574	0.804338	0.0227696	3254.39	17.6957	0.0128618	1.528	0.049743
	225	4.97513	-0.57842	57.594	-0.14302	161.883	0.00112114	0.0430196	0.828641	0.0234575	3254.5	17.6967	0.0128938	1.52919	0.0497413
	226	4.78944	0.243844	57.5989	-0.211181	161.883	0.00115209	0.0429886	0.827475	0.0234245	3254.47	17.6984	0.0129273	1.53045	0.0497417
	227	4.61102	-0.0609119	57.6036	-0.169774	161.883	0.00110523	0.0414131	0.827768	0.0234328	3254.41	17.7002	0.0129596	1.53168	0.0497426
	228	4.76988	-0.0214544	57.6083	-0.131333	161.883	0.00109327	0.0408259	0.828371	0.0234499	3254.44	17.7014	0.0129912	1.53285	0.0497421
	229	4.47596	0.0884748	57.6129	-0.0917967	161.883	0.00108904	0.0398664	0.828061	0.0234411	3254.53	17.7024	0.0130224	1.53396	0.0497407
	230	3.70097	-0.0358648	57.617	-0.19592	161.883	0.00107741	0.0391003	0.82709	0.0234136	3254.37	17.7045	0.0130543	1.53517	0.0497432
	231	3.55835	-0.133821	57.6206	-0.11024	161.883	0.00109289	0.0382022	0.828774	0.0234613	3254.3	17.706	0.0130862	1.53631	0.0497442
	232	3.63871	-0.0823821	57.6242	-0.152921	161.883	0.00113679	0.0379207	0.829513	0.0234822	3254.22	17.7075	0.0131195	1.53745	0.0497456
	233	3.74683	-0.0271777	57.6279	-0.0923974	161.883	0.00114527	0.0371993	0.830423	0.023508	3254.28	17.7084	0.0131525	1.5385	0.0497447
	234	3.65505	0.159803	57.6316	-0.114272	161.883	0.00110363	0.0364393	0.829803	0.0234904	3254.48	17.7084	0.0131836	1.53946	0.0497415
	235	3.61598	0.136698	57.6352	-0.127166	161.883	0.00104196	0.035122	0.827637	0.0234291	3254.49	17.7095	0.0132138	1.54047	0.0497414
	236	3.36902	-0.133341	57.6387	-0.0828114	161.883	0.00101663	0.0342977	0.827552	0.0234267	3254.28	17.7117	0.0132442	1.54157	0.0497447
	237	2.94766	-0.143522	57.6419	-0.178096	161.883	0.00101341	0.0339408	0.829803	0.0234904	3254.24	17.7128	0.0132737	1.54257	0.0497452
	238	2.99489	-0.72956	57.6449	-0.126128	161.883	0.00100962	0.0337358	0.83017	0.0235008	3254.23	17.7138	0.013303	1.54355	0.0497454
	239	3.22893	5.51156	57.648	-0.149314	161.883	0.00101961	0.0335121	0.830325	0.0235052	3262.85	17.668	0.0132973	1.54044	0.049614
	240	3.44704	1.12441	57.6513	-0.101242	161.883	0.00102993	0.0321507	0.738928	0.0209179	3257	17.7007	0.013351	1.54414	0.0497031
	241	3.12283	-0.87816	57.6546	-0.104598	161.883	0.000993674	0.0314158	0.800938	0.0226733	3262.93	17.6696	0.0133555	1.54224	0.0496128
	242	2.91159	6.08296	57.6576	-0.170747	161.883	0.00103726	0.0312785	0.738099	0.0208944	3265.39	17.6572	0.0133754	1.54199	0.0495753
	243	2.76471	-3.7626	57.6605	-0.143473	161.883	0.00106785	0.030354	0.711991	0.0201554	3256.98	17.7036	0.0134409	1.54684	0.0497033
	244	2.30358	-7.18317	57.663	-0.136165	161.883	0.0010867	0.0298281	0.801104	0.022678	3254.6	17.7174	0.0134822	1.54884	0.0497397
	245	2.12305	4.60831	57.6652	-0.131769	161.883	0.0010835	0.0291721	0.826375	0.0233934	3262.8	17.6735	0.0134797	1.54579	0.0496147
	246	2.32455	0.873947	57.6674	-0.0930876	161.883	0.00109212	0.0291842	0.739472	0.0209333	3256.61	17.7078	0.0135369	1.54958	0.0497091
	247	2.3157	-0.316855	57.6698	-0.119246	161.883	0.0010964	0.0284439	0.805112	0.0227915	3262.54	17.6763	0.013544	1.54758	0.0496186
	248	1.71617	0.552649	57.6718	-0.101268	161.883	0.00107656	0.0280866	0.742166	0.0210096	3256.37	17.7104	0.0136009	1.55133	0.0497127
	249	1.56592	-5.32001	57.6734	-0.113036	161.883	0.00104384	0.0275557	0.807623	0.0228626	3254.27	17.7224	0.0136399	1.55313	0.0497447
	250	1.08063	-0.708514	57.6747	-0.0385622	161.883	0.0010844	0.0280599	0.829857	0.023492	3254.26	17.7228	0.0136714	1.55395	0.0497449
	251	1.31738	-0.585841	57.6759	-0.110348	161.883	0.00104767	0.0271996	0.829935	0.0234942	3254.21	17.7235	0.013702	1.55476	0.0497457
	252	1.54176	1.93586	57.6774	-0.135787	161.883	0.000993231	0.0265269	0.830539	0.0235113	3262.88	17.6768	0.0136943	1.55139	0.0496134
	253	1.28698	18.7033	57.6788	-0.127751	161.883	0.000982337	0.0259936	0.73856

## Sheet: chill-3_35kW_pl1_red.csv
chill-3_35kW_pl1_red.csv	t[s]	HRR[kW/m2]	dm/dt[g/m2/s]	THR[MJ/m2]	Extinction coefficient (k) [1/m]	Total smoke production [m2/m2]	dCO/dt[g/s]	dCO2/dt[g/s]	Sample mass [g]	Mass fraction[-]	TML[g/m2]	EHC[kJ/g]	TCO/TML[g/g]	TCO2/TML[g/g]	SEA[m2/g]
	1	2.054	-11.8696	0.00201704	0.0368985	0.0734501	-2.65923e-05	0.00119552	35.6998	1	-8.53377	-0.23636	0.000293973	-0.0132163	-0.00860699
	2	1.77551	-1.23336	0.00393179	0.0337704	0.158957	-3.33411e-05	0.000945078	35.7902	1.00253	-1.83462	-2.14311	0.00308188	-0.110073	-0.0866429
	3	1.78668	5.6197	0.00571289	0.0265732	0.231568	1.52739e-06	0.000734902	35.7192	1.00054	0.102264	55.864	-0.05388	2.65267	2.26441
	4	1.74041	1.58073	0.00747643	-0.00644073	0.263548	2.4517e-05	0.000692576	35.6987	0.99997	1.65189	4.52599	-0.00193541	0.203773	0.159544
	5	1.6361	0.0240173	0.00916469	0.0175328	0.28427	3.99867e-05	0.000600672	35.6823	0.99951	0.389528	23.5276	0.00147681	1.00963	0.729781
	6	1.36331	-0.981164	0.0106644	0.0701273	0.387583	4.0591e-05	0.000562407	35.6956	0.999884	0.175283	60.841	0.0251285	2.54637	2.21118
	7	1.13295	-0.091022	0.0119125	0.0132829	0.485979	1.21687e-05	0.000463129	35.6979	0.999948	0.0633962	187.906	0.0875855	7.72958	7.66573
	8	0.938188	-0.0022956	0.0129481	-0.0293082	0.501784	-2.55268e-05	0.000435956	35.6991	0.999981	0.135094	95.8448	0.0232756	3.93173	3.71432
	9	0.87279	-0.0791745	0.0138536	-0.0167098	0.501784	1.21729e-05	0.000382262	35.6983	0.99996	0.095566	144.963	0.0449196	5.93534	5.25065
	10	0.91833	0.807248	0.0147491	0.0376759	0.546778	4.22507e-05	0.000378561	35.6988	0.999972	1.38274	10.6666	0.00598719	0.436041	0.395432
	11	0.974054	0.188231	0.0156953	0.0296395	0.62702	1.73957e-05	0.000493592	35.6851	0.999589	0.357547	43.8972	0.0277441	1.81653	1.75367
	12	0.512463	-0.940723	0.0164386	0.0058191	0.669213	-1.83574e-05	0.000580898	35.696	0.999894	-0.0278302	-590.675	-0.294212	-25.3069	-24.0463
	13	0.273134	-0.0538129	0.0168314	0.0149449	0.694154	-4.91246e-05	0.000223073	35.7001	1.00001	0.099717	168.792	0.0356367	7.27401	6.96125
	14	0.147537	0.0316038	0.0170417	0.0379381	0.758343	-8.90532e-05	9.02537e-05	35.6987	0.99997	-0.0341509	-499.012	0.141948	-21.4886	-22.2056
	15	0.42421	-0.166816	0.0173276	0.0447927	0.858395	-9.1979e-05	5.44683e-05	35.7001	1.00001	-0.0722642	-239.781	0.18716	-10.2263	-11.8786
	16	0.579248	0.409332	0.0178293	0.0197542	0.93538	-9.59153e-05	0.000124046	35.7005	1.00002	0.598113	29.8093	-0.0377413	1.25511	1.56388
	17	0.202667	0.199929	0.0182203	0.0237357	0.986925	-5.93704e-05	0.000236956	35.6934	0.999822	0.245849	74.1117	-0.114601	3.14442	4.01435
	18	-0.496319	-0.339277	0.0183216	0.036917	1.05916	-1.50598e-05	9.24981e-05	35.6972	0.999927	0.111604	164.167	-0.265182	7.00494	9.49039
	19	-0.727065	-0.0464465	0.0183216	0.0163736	1.12262	7.92697e-06	4.1085e-05	35.6986	0.999967	0.106981	171.26	-0.26965	7.34386	10.4936
	20	-0.759343	-0.0319497	0.0183216	0.0320614	1.18064	-1.65885e-05	7.47129e-05	35.6986	0.999968	0.0445283	411.46	-0.68299	17.8022	26.5145
	21	-0.84782	0.00304245	0.0183216	0.00419556	1.22408	-5.68559e-05	0.000125034	35.6993	0.999987	0.0926415	197.769	-0.386178	8.68399	13.2131
	22	-0.864004	-0.0446541	0.0183216	0.070174	1.31212	-8.46707e-05	0.000145835	35.6988	0.999972	-0.0396226	-462.403	1.10452	-20.6512	-33.1153
	23	-0.454158	-0.0800393	0.0183216	0.0352173	1.43712	-5.39242e-05	0.000163922	35.7002	1.00001	-0.0303774	-603.134	1.60814	-27.4455	-47.309
	24	-0.449305	0.0385535	0.0183216	0.00656505	1.48705	-6.79222e-05	0.000196311	35.7001	1.00001	0.0208491	878.774	-2.65043	40.8767	71.3245
	25	-0.73665	-0.485409	0.0183216	0.0633785	1.57059	-5.03625e-05	0.000232842	35.6996	0.999994	0.113774	161.036	-0.527452	7.68374	13.8045
	26	-0.0737661	3.89987	0.0183216	0.0681648	1.72711	-5.18129e-05	7.87307e-05	35.6986	0.999966	6.93849	2.64058	-0.00935335	0.127064	0.248917
	27	0.0534908	5.45839	0.0183484	0.0253123	1.8382	-2.52862e-05	3.87728e-05	35.6262	0.99794	8.51236	2.1555	-0.00790423	0.104001	0.215945
	28	0.0651317	-4.08116	0.0184077	0.0554379	1.93444	1.43021e-05	0.000106541	35.6095	0.997473	1.70887	10.7719	-0.0385836	0.523939	1.132
	29	0.424019	-0.414198	0.0186522	0.0193272	2.02334	2.18113e-05	0.000193528	35.6817	0.999493	7.25066	2.57249	-0.00880977	0.126002	0.279056
	30	0.523333	0.775456	0.0191259	0.000366495	2.04664	-2.07877e-05	0.000161142	35.6229	0.997847	1.81528	10.5361	-0.0362686	0.511657	1.12745
	31	-0.578866	-4.66724	0.0193876	0.0628739	2.12226	-1.7818e-05	0.000109156	35.6805	0.999461	0.0582075	333.077	-1.15997	16.1336	36.4603
	32	-0.435886	-0.504253	0.0193876	0.0620657	2.27206	-3.82698e-06	4.96744e-05	35.6992	0.999983	0.176132	110.074	-0.385391	5.3584	12.8998
	33	-0.752418	0.217602	0.0193876	0.0559844	2.41437	-3.74277e-07	2.89542e-05	35.6979	0.999948	0.188491	102.857	-0.36031	5.02157	12.809
	34	-0.886207	0.0299292	0.0193876	0.0097754	2.49389	2.74618e-05	0.000143325	35.6978	0.999944	0.246321	78.7087	-0.2652	3.89752	10.1246
	35	-0.467141	0.047956	0.0193876	0.0482843	2.56344	4.0569e-05	6.18077e-05	35.6972	0.999927	0.260566	74.4057	-0.236013	3.70681	9.83798
	36	-0.512137	-0.0522406	0.0193876	0.0199162	2.6451	1.61234e-05	0.000116826	35.697	0.999923	0.177264	109.371	-0.338342	5.51094	14.9218
	37	-0.0694668	0.0017217	0.0193876	0.0347995	2.7108	7.64605e-06	0.00012492	35.6979	0.999947	0.262925	73.7382	-0.225368	3.7603	10.3102
	38	0.0512688	0.0399921	0.0194132	0.0346452	2.7931	2.65721e-05	5.24983e-05	35.697	0.999922	0.244528	79.3905	-0.232071	4.06345	11.4224
	39	0.0641176	0.0446934	0.0194709	0.0120911	2.84818	1.90906e-05	3.8058e-05	35.6972	0.999927	0.318774	61.0807	-0.17237	3.1283	8.93481
	40	-0.00302651	-0.666871	0.019503	0.0756243	2.95343	5.75361e-06	0.00016249	35.6964	0.999905	0.0877359	222.292	-0.620089	11.5409	33.6628
	41	0.384427	3.76493	0.0196952	0.0486108	3.1023	-1.85199e-06	0.000245338	35.6988	0.999974	7.01104	2.80917	-0.00778469	0.147723	0.442487
	42	0.492273	4.9625	0.0201335	-0.00979638	3.16047	5.78222e-06	0.000161272	35.6255	0.997918	8.60349	2.34016	-0.00628039	0.122149	0.367347
	43	0.778959	0.518074	0.0207692	0.00816506	3.17026	4.47251e-05	0.000250097	35.6086	0.997445	8.89481	2.33497	-0.00560034	0.120801	0.356417
	44	0.905921	0.0733019	0.0216116	0.0707887	3.26424	6.96726e-05	8.04482e-05	35.6055	0.997359	8.94104	2.41712	-0.00483625	0.121025	0.365085
	45	1.57466	-0.0660377	0.0228519	0.039794	3.39535	9.53392e-05	0.000127784	35.605	0.997345	8.83179	2.58746	-0.00387767	0.123887	0.384447
	46	2.47015	-0.0341588	0.0248743	-0.0139052	3.44228	0.000176953	0.000688548	35.6062	0.997378	8.89179	2.79744	-0.00197408	0.130357	0.38713
	47	6.66509	0.0603852	0.0294419	0.0535114	3.50579	0.000261425	0.00183944	35.6055	0.99736	8.91075	3.30409	0.000797867	0.149554	0.393434
	48	16.1054	-0.0414308	0.0408271	-0.00220149	3.5693	0.000309182	0.00497789	35.6053	0.997354	8.84811	4.61422	0.00410005	0.203687	0.403397
	49	32.1797	-0.666313	0.0649697	0.067242	3.64945	0.000343739	0.00987644	35.606	0.997373	8.97953	7.23531	0.0076514	0.304469	0.406419
	50	50.8924	4.86634	0.106506	0.0457388	3.7844	0.000349907	0.0182078	35.6046	0.997334	17.4377	6.10777	0.0058331	0.255291	0.217024
	51	72.4288	5.95999	0.168166	0.0520168	3.90188	0.00038986	0.0275036	35.5149	0.994822	19.2316	8.74427	0.00720144	0.366396	0.202889
	52	93.5676	-0.208813	0.251165	0.0272833	3.99719	0.000426587	0.0376152	35.4959	0.99429	19.3448	12.9836	0.00923966	0.547691	0.206629
	53	110.776	4.09447	0.353337	0.126109	4.18226	0.000427011	0.0491572	35.4947	0.994256	26.7419	13.2128	0.00819028	0.569611	0.156394
	54	121.062	4.66829	0.469256	0.138273	4.49455	0.000404506	0.0593849	35.4163	0.99206	28.3864	16.531	0.00906012	0.733971	0.158335
	55	138.349	4.3755	0.598961	0.15833	4.83706	0.000401538	0.0713326	35.3989	0.991571	35.545	16.8508	0.00830118	0.775476	0.136083
	56	155.416	3.01071	0.745844	0.092802	5.12694	0.000456542	0.0818903	35.323	0.989446	37.2638	20.0153	0.0090741	0.947027	0.137585
	57	174.567	13.5609	0.910836	0.160584	5.42185	0.000534294	0.0937658	35.3048	0.988936	61.6323	14.7786	0.00630417	0.716112	0.0879709
	58	188.402	20.7633	1.09232	0.171311	5.80378	0.00058599	0.102551	35.0465	0.9817	74.3536	14.6909	0.00596908	0.723707	0.0780565
	59	201.969	9.63384	1.28751	0.157247	6.17498	0.000636103	0.112358	34.9116	0.977923	83.1034	15.4928	0.00606272	0.77506	0.0743048
	60	210.295	8.61929	1.49364	0.18722	6.55977	0.000662752	0.120359	34.8189	0.975325	93.4268	15.9872	0.00606203	0.810953	0.0702129
	61	223.558	13.2093	1.71056	0.181228	6.97223	0.000693668	0.132979	34.7095	0.97226	110.786	15.4402	0.00570283	0.797118	0.062934
	62	235.076	23.6889	1.93988	0.178085	7.3772	0.00072213	0.14355	34.5254	0.967105	137.306	14.1282	0.00509755	0.741793	0.0537284
	63	254.808	20.4708	2.18482	0.228217	7.84126	0.00070512	0.158674	34.2443	0.959231	149.866	14.5785	0.00511418	0.779505	0.0523217
	64	268.555	10.5339	2.4465	0.203996	8.33974	0.000678216	0.167577	34.1112	0.955502	160.416	15.251	0.0051767	0.826793	0.0519882
	65	283.361	8.2347	2.72246	0.148125	8.74562	0.000701493	0.177394	33.9994	0.952369	169.263	16.0842	0.0052971	0.882449	0.0516688
	66	292.529	14.9016	3.01041	0.22053	9.17031	0.000732464	0.1859	33.9056	0.949742	193.663	15.5446	0.00498653	0.861827	0.0473519
	67	302.193	38.0383	3.30777	0.291677	9.76058	0.000755636	0.196341	33.647	0.942498	237.021	13.9556	0.0043751	0.78232	0.0411802
	68	318.476	27.1803	3.6181	0.139311	10.2609	0.000789608	0.208918	33.1874	0.929624	246.022	14.7064	0.00451782	0.833811	0.0417073
	69	324.371	10.0276	3.93953	0.246576	10.7098	0.000779342	0.214707	33.0919	0.926951	261.972	15.038	0.00452341	0.860364	0.0408814
	70	327.297	14.1013	4.26536	0.230238	11.2558	0.00075407	0.219965	32.9229	0.922215	272.936	15.6277	0.00460234	0.901833	0.0412397
	71	342.931	10.2289	4.60047	0.0947147	11.6253	0.000771602	0.232119	32.8067	0.91896	283.117	16.2494	0.00469395	0.946749	0.0410617
	72	354.26	8.46606	4.94907	0.0434833	11.7841	0.000812782	0.242157	32.6987	0.915937	292.435	16.9237	0.00480659	0.994702	0.0402966
	73	361.443	14.8046	5.30692	0.172534	12.0337	0.000879742	0.250804	32.6	0.91317	316.373	16.7743	0.00470523	0.994226	0.0380363
	74	377.496	38.0234	5.67639	0.257242	12.538	0.000955784	0.266855	32.3462	0.906062	361.331	15.7097	0.00436934	0.940195	0.0346995
	75	366.514	32.6226	6.04839	0.354063	13.2429	0.00095394	0.261087	31.8697	0.892713	378.003	16.0009	0.0044147	0.963887	0.035034
	76	384.488	13.0076	6.4239	0.260079	13.9472	0.0010109	0.277662	31.6929	0.887763	394.003	16.3042	0.00447748	0.991228	0.0353987
	77	390.352	23.0264	6.81132	0.101672	14.371	0.00102304	0.285684	31.5233	0.883012	421.658	16.1536	0.0044127	0.990133	0.0340822
	78	384.658	20.6916	7.19882	0.194263	14.7126	0.00100765	0.283489	31.2302	0.874801	434.258	16.5773	0.00450358	1.02299	0.03388
	79	394.649	12.4769	7.58847	0.230729	15.2013	0.0010476	0.292447	31.0966	0.87106	451.741	16.7983	0.00454805	1.04447	0.0336505
	80	403.68	27.222	7.98764	0.216807	15.7211	0.00106941	0.302303	30.9113	0.865869	484.943	16.4713	0.00444471	1.03177	0.0324184
	81	417.022	24.9205	8.39799	0.294903	16.325	0.00109198	0.315216	30.5594	0.85601	500.48	16.7799	0.00451257	1.05916	0.0326187
	82	427.646	17.9505	8.82032	0.162218	16.8709	0.00114235	0.324634	30.3947	0.851397	525.119	16.7968	0.00450606	1.06778	0.0321278
	83	419.445	30.6742	9.24387	0.280708	17.3926	0.0011272	0.32012	30.1335	0.844081	557.742	16.5737	0.00443316	1.05948	0.031184
	84	410.45	24.9007	9.65882	0.261595	18.0121	0.00107917	0.313899	29.7877	0.834395	574.951	16.7994	0.00447754	1.07927	0.0313281
	85	431.668	20.3587	10.0799	0.204956	18.5425	0.00113527	0.331297	29.6053	0.829285	600.324	16.7907	0.0044667	1.08572	0.0308875
	86	445.958	24.0902	10.5187	0.191348	19.0055	0.00119396	0.342654	29.3363	0.821751	621.474	16.9254	0.00449593	1.10078	0.0305813
	87	452.525	19.3448	10.9679	0.297849	19.5819	0.00122809	0.348899	29.1121	0.815471	640.849	17.1147	0.0045408	1.11886	0.0305562
	88	451.695	21.1681	11.42	0.238444	20.21	0.00124981	0.350468	28.9068	0.809719	667.007	17.1213	0.00453949	1.12455	0.0302995
	89	452.059	37.7385	11.8719	0.155801	20.6658	0.00127968	0.352182	28.6295	0.801952	710.568	16.7076	0.00443109	1.10237	0.0290835
	90	468.221	30.3981	12.3321	0.274975	21.167	0.00131134	0.364937	28.1678	0.789018	726.371	16.9776	0.00450501	1.12579	0.0291407
	91	459.088	16.8732	12.7957	0.105135	21.6082	0.00129019	0.358375	28.0002	0.784326	750.982	17.0386	0.00451944	1.13391	0.0287732
	92	468.842	32.6739	13.2597	0.164954	21.9148	0.00135734	0.367401	27.7394	0.777018	787.838	16.8305	0.00447055	1.12486	0.0278163
	93	481.395	30.8993	13.7348	0.231124	22.3686	0.00142228	0.378527	27.3487	0.766075	810.22	16.9519	0.00451266	1.13786	0.027608
	94	494.83	17.1136	14.2229	0.44289	23.1516	0.00145425	0.3909	27.1114	0.759429	829.485	17.1467	0.00457325	1.15589	0.0279108
	95	493.035	33.4601	14.7168	0.371978	24.094	0.00144003	0.390294	26.9072	0.753709	878.794	16.7466	0.00447123	1.13293	0.0274172
	96	508.956	58.3088	15.2178	0.231613	24.7885	0.00148296	0.402484	26.3846	0.739068	934.909	16.2773	0.00435251	1.10555	0.0265144
	97	521.583	37.9594	15.7331	0.431797	25.5612	0.00154876	0.412605	25.7897	0.722406	953.905	16.4934	0.004419	1.12434	0.0267964
	98	532.823	15.4594	16.2603	0.434986	26.5736	0.00163842	0.422322	25.5884	0.716766	974.857	16.6797	0.00448258	1.14104	0.027259
	99	526.538	29.5655	16.79	0.53984	27.6949	0.00173094	0.418505	25.3663	0.710545	1012.87	16.5767	0.00447558	1.1372	0.0273431
	100	572.616	41.2281	17.3396	0.347502	28.7299	0.00200324	0.456694	24.9634	0.699259	1051.83	16.4852	0.00448949	1.13604	0.0273144
	101	556.787	30.8299	17.9043	0.453019	29.6816	0.00201205	0.446624	24.5504	0.687691	1074.91	16.6565	0.00456965	1.15084	0.027613
	102	548.884	21.3867	18.4571	0.288925	30.5404	0.00202764	0.443342	24.3057	0.680836	1101.26	16.76	0.00463403	1.16129	0.0277323
	103	565.779	40.6134	19.0144	0.297955	31.215	0.00215513	0.457834	24.0264	0.673014	1151.69	16.51	0.00460764	1.14794	0.0271036
	104	595.862	41.9874	19.5953	0.630962	32.3167	0.00231957	0.481053	23.4919	0.658039	1178.69	16.6246	0.00468775	1.16015	0.0274175
	105	615.645	17.1201	20.201	0.519224	33.7065	0.00245258	0.497221	23.2057	0.650023	1190.5	16.9684	0.00483558	1.18803	0.0283128
	106	585.347	7.81244	20.8015	0.544087	34.9619	0.00236225	0.473711	23.0804	0.646515	1206.32	17.2437	0.0049569	1.2095	0.0289822
	107	623.829	44.8152	21.4061	0.588891	36.2934	0.00258361	0.506211	22.9127	0.641817	1279.03	16.7361	0.00486567	1.17808	0.0283756
	108	631.919	81.6843	22.034	0.503734	37.6116	0.00268817	0.514996	22.142	0.620228	1349.15	16.3317	0.00480077	1.15286	0.0278779
	109	629.557	35.8769	22.6647	0.455292	38.764	0.00274844	0.515818	21.3988	0.599409	1352.91	16.7526	0.0049791	1.18563	0.0286524
	110	630.999	2.85663	23.295	0.341258	39.7126	0.00279867	0.519469	21.359	0.598294	1366.77	17.0438	0.00512177	1.20946	0.0290558
	111	635.156	16.0207	23.9281	0.442254	40.6418	0.0028668	0.524731	21.212	0.594178	1385.7	17.2678	0.00524696	1.22866	0.0293294
	112	647.243	22.8205	24.5693	0.585901	41.8676	0.00297774	0.535431	21.0113	0.588556	1419.28	17.311	0.00532075	1.23518	0.0294991
	113	657.235	59.6678	25.2215	0.451325	43.1139	0.00308446	0.545362	20.6554	0.578586	1499.16	16.8238	0.00523136	1.20369	0.0287587
	114	644.972	77.5666	25.8726	0.61116	44.3794	0.00307171	0.537607	19.8087	0.554869	1558.4	16.602	0.00521844	1.19048	0.0284775
	115	651.807	32.0969	26.521	0.586899	45.7968	0.00314699	0.546424	19.1807	0.537278	1567.86	16.9154	0.00537631	1.21617	0.0292098
	116	632.511	3.13173	27.1632	0.749641	47.3528	0.00314031	0.532498	19.0805	0.53447	1583.73	17.1514	0.00550951	1.23571	0.0298996
	117	639.339	52.6593	27.7991	0.475553	48.7591	0.00321934	0.538531	18.9123	0.529758	1664.19	16.7042	0.00542561	1.20649	0.0292989
	118	647.169	62.6378	28.4423	0.639675	50.0461	0.00330445	0.546281	18.0593	0.505866	1697.17	16.7587	0.00550388	1.21341	0.029488
	119	651.039	21.7891	29.0914	0.332575	51.1709	0.00335635	0.551472	17.7098	0.496076	1723.72	16.8771	0.00560279	1.2249	0.0296863
	120	671.9	55.7293	29.7529	0.464251	52.1079	0.00351768	0.571994	17.4283	0.488191	1798.48	16.5434	0.00555442	1.20399	0.0289733
	121	677.705	44.0033	30.4277	0.508099	53.2678	0.00360622	0.579526	16.6359	0.465995	1805.93	16.8488	0.00571989	1.2293	0.0294961
	122	680.444	3.98584	31.1068	0.505779	54.4819	0.00365358	0.584025	16.5569	0.463782	1826.79	17.0282	0.00584327	1.24542	0.0298239
	123	646.834	53.7204	31.7704	0.478438	55.6338	0.00352924	0.557805	16.3359	0.45759	1902.34	16.7007	0.0057862	1.22362	0.0292449
	124	674.355	53.9965	32.431	0.620927	56.9184	0.00376496	0.58425	15.5349	0.435155	1925.14	16.846	0.00590218	1.23776	0.0295658
	125	680.259	11.9277	33.1083	0.433642	58.1784	0.0038826	0.592255	15.2933	0.428386	1944.82	17.0239	0.0060308	1.25397	0.0299146
	126	666.74	54.0067	33.7818	0.629114	59.4419	0.00388968	0.583108	15.0847	0.422544	2023.45	16.6952	0.0059778	1.23242	0.0293765
	127	690.116	52.3834	34.4602	0.612844	60.9343	0.00408479	0.605913	14.2512	0.399197	2040.72	16.8863	0.00611605	1.25001	0.0298592
	128	651.967	13.3411	35.1313	0.814125	62.6287	0.00392294	0.574777	14.0682	0.394069	2063.74	17.0231	0.00622715	1.26234	0.0303472
	129	678.826	31.4261	35.7967	0.57778	64.272	0.00416137	0.600561	13.8241	0.387233	2107.05	16.989	0.00628546	1.26328	0.0305033
	130	644.959	62.2233	36.4586	0.571742	65.6307	0.00401233	0.573073	13.365	0.374373	2177.02	16.747	0.00625733	1.24751	0.0301471
	131	708.706	49.2704	37.1354	0.692628	67.1724	0.0044866	0.631831	12.6234	0.353599	2200.26	16.8777	0.00638359	1.26142	0.0305293
	132	695.971	12.7975	37.8377	0.664885	68.8903	0.00452004	0.623278	12.377	0.346697	2218.16	17.0581	0.00652431	1.27775	0.0310574
	133	656.003	43.9953	38.5137	0.719517	70.5859	0.00437773	0.590478	12.1872	0.341381	2282.66	16.8723	0.00652089	1.26605	0.0309226
	134	685.079	49.3016	39.1843	1.02692	72.7366	0.0047443	0.619095	11.5036	0.322231	2308.27	16.9756	0.00664244	1.27731	0.0315113
	135	719.516	18.4366	39.8866	1.10895	75.5026	0.00519767	0.651717	11.2321	0.314627	2329.5	17.1224	0.00679241	1.29206	0.0324115
	136	648.517	29.5857	40.5706	0.904664	78.0719	0.00491186	0.589144	11.0071	0.308324	2371.61	17.1068	0.00686718	1.29255	0.0329193
	137	658.381	57.7209	41.224	0.782037	80.1378	0.00521778	0.600328	10.5607	0.295819	2434.37	16.9342	0.00689236	1.2825	0.0329193
	138	618.519	42.1444	41.8625	1.0325	82.3265	0.00512719	0.566089	9.89548	0.277186	2454.59	17.0548	0.00703264	1.29369	0.0335398
	139	680.41	20.7002	42.512	1.14835	85.0538	0.0059318	0.625924	9.68113	0.271182	2487.57	17.0897	0.00716435	1.30027	0.0341915
	140	659.934	49.7706	43.1821	1.25669	88.1871	0.00605298	0.609898	9.33152	0.261389	2548.84	16.9419	0.00721617	1.29159	0.0345989
	141	618.607	56.4018	43.8214	1.31797	91.4294	0.00595705	0.573407	8.68206	0.243196	2591.14	16.912	0.00731525	1.29138	0.0352854
	142	602.854	25.892	44.4321	1.35891	94.7051	0.00614108	0.561908	8.23367	0.230636	2606.33	17.0478	0.0074949	1.30419	0.0363365
	143	612.768	18.5215	45.0399	1.27403	97.9671	0.00657783	0.571436	8.07265	0.226126	2636.8	17.0813	0.00764364	1.30957	0.0371538
	144	589.476	47.0988	45.6411	1.39886	101.3	0.00672379	0.551098	7.7497	0.21708	2691.85	16.9553	0.00772298	1.3021	0.0376323
	145	564.347	37.4197	46.218	1.22323	104.51	0.00687318	0.529683	7.16622	0.200736	2710.05	17.0543	0.00791036	1.31179	0.0385639
	146	576.342	22.3329	46.7883	1.53105	107.937	0.00754678	0.54608	6.97323	0.19533	2743.31	17.0554	0.00807398	1.31467	0.0393456
	147	548.885	37.1536	47.3509	1.55558	111.84	0.00782492	0.526989	6.62067	0.185454	2780.54	17.0294	0.00823137	1.31495	0.0402223
	148	529.785	33.6841	47.8903	1.78572	116.055	0.00825044	0.513182	6.22607	0.174401	2809.9	17.0434	0.00842237	1.31844	0.0413022
	149	518.908	27.6874	48.4146	1.80805	120.667	0.00886876	0.51239	5.91488	0.165684	2838.52	17.0563	0.0086322	1.32218	0.0425107
	150	472.813	33.5496	48.9105	1.61552	125.057	0.00901762	0.476463	5.61149	0.157186	2874.89	17.013	0.00881889	1.32108	0.0434997
	151	453.229	30.1045	49.3735	1.91629	129.586	0.00972357	0.472578	5.22591	0.146385	2897.92	17.0375	0.00906535	1.32597	0.044717
	152	417.669	23.806	49.8089	2.15863	134.892	0.0100581	0.451658	4.98178	0.139547	2923.9	17.0351	0.00930935	1.32876	0.0461342
	153	388.96	24.551	50.2123	2.05827	140.393	0.0104155	0.429771	4.70646	0.131835	2944.88	17.0507	0.00957669	1.33306	0.0476737
	154	366.201	15.6418	50.5898	2.13018	145.882	0.0107889	0.409965	4.4841	0.125606	2955.89	17.1149	0.00988535	1.34118	0.0493531
	155	348.197	8.60225	50.947	1.59434	150.81	0.0111873	0.395777	4.36737	0.122336	2966.15	17.1762	0.010207	1.34913	0.0508438
	156	324.657	18.4377	51.2835	1.81129	155.33	0.0112239	0.373364	4.25862	0.11929	2990.84	17.1468	0.0104767	1.34977	0.0519353
	157	310.31	19.9554	51.6009	1.80185	160.13	0.0114688	0.359827	3.99684	0.111957	3003.27	17.1816	0.0107937	1.35549	0.0533187
	158	297.721	9.04355	51.905	1.5213	164.585	0.0115128	0.342519	3.86516	0.108268	3013.38	17.2248	0.0111179	1.36166	0.0546183
	159	276.582	18.1548	52.1921	1.30878	168.368	0.0112453	0.320281	3.75798	0.105266	3037.9	17.1803	0.0113773	1.36062	0.0554226
	160	260.427	20.4009	52.4606	1.41491	171.978	0.0110239	0.3041	3.49807	0.0979859	3050.03	17.2	0.0116731	1.36461	0.0563857
	161	240.294	5.25209	52.711	0.896043	175.009	0.0104626	0.283001	3.36946	0.0943833	3051.67	17.2728	0.0119902	1.37262	0.0573485
	162	230.103	4.36994	52.9462	1.10357	177.598	0.010106	0.271422	3.35203	0.0938949	3060.58	17.2994	0.0122668	1.377	0.0580276
	163	223.883	9.59812	53.1732	1.00326	180.355	0.00978624	0.263893	3.25768	0.091252	3069.82	17.3212	0.0125306	1.38096	0.0587508
	164	216.569	9.85615	53.3934	1.09389	183.134	0.00937934	0.254291	3.15964	0.088506	3080.05	17.3352	0.0127763	1.38416	0.0594581
	165	208.883	9.06319	53.6061	0.983797	185.892	0.00886253	0.241585	3.05126	0.0854701	3089.18	17.3528	0.0130092	1.38745	0.0601751
	166	200.515	14.3778	53.8108	0.904069	188.389	0.00835366	0.231297	2.95443	0.0827575	3106.7	17.3209	0.0131895	1.38665	0.0606395
	167	193.174	11.0639	54.0077	0.659491	190.451	0.00790822	0.221858	2.76878	0.0775573	3110.49	17.3631	0.0134133	1.39169	0.0612288
	168	185.093	4.24737	54.1968	0.665463	192.192	0.00748333	0.211309	2.72862	0.0764325	3117.7	17.3836	0.0136087	1.39486	0.0616456
	169	179.662	8.72721	54.3792	0.437945	193.634	0.00701786	0.202685	2.65217	0.0742909	3126.22	17.3945	0.0137834	1.39718	0.0619387
	170	176.476	4.62609	54.5572	0.462303	194.814	0.00669698	0.198412	2.56182	0.0717601	3127.86	17.4423	0.0139782	1.40243	0.0622833
	171	170.42	4.40716	54.7307	0.512365	196.089	0.00630737	0.189365	2.54444	0.0712732	3136.28	17.4508	0.0141304	1.40436	0.0625228
	172	168.387	9.87488	54.9001	0.487984	197.391	0.00609024	0.183683	2.45522	0.0687742	3145.26	17.4549	0.0142727	1.40586	0.062758
	173	165.572	4.82627	55.0671	0.379586	198.514	0.00582075	0.176477	2.35999	0.0661066	3146.93	17.4987	0.0144396	1.41041	0.0630817
	174	166.295	4.23957	55.233	0.574379	199.742	0.00566484	0.173429	2.34233	0.0656118	3155.15	17.5057	0.0145714	1.41192	0.0633067
	175	164.875	9.98048	55.3986	0.503219	201.123	0.00535675	0.167388	2.25518	0.0631707	3164.51	17.5062	0.014688	1.41273	0.0635558
	176	164.6	5.11024	55.5633	0.744299	202.71	0.00515199	0.16456	2.15601	0.0603928	3166.12	17.5494	0.014834	1.41692	0.0640247
	177	163.701	3.50487	55.7275	0.793764	204.674	0.00499077	0.162252	2.13895	0.0599149	3173.33	17.5612	0.0149487	1.41852	0.0644982
	178	160.747	9.93917	55.8897	0.599472	206.46	0.00478412	0.158317	2.0625	0.0577733	3183.67	17.5551	0.0150419	1.41861	0.0648496
	179	155.158	6.58304	56.0477	0.599391	207.99	0.00452717	0.153341	1.9529	0.0547033	3185.65	17.5938	0.0151666	1.42226	0.0652895
	180	147.414	-0.265692	56.1989	0.582866	209.481	0.00426252	0.148066	1.93185	0.0541137	3185.72	17.6409	0.0152925	1.42662	0.0657564
	181	142.224	3.92932	56.3438	0.406169	210.724	0.00407064	0.145816	1.93113	0.0540936	3192.95	17.6463	0.0153782	1.4277	0.0659968
	182	135.4	5.33197	56.4826	0.505038	211.872	0.00378808	0.141132	1.85455	0.0519486	3194.85	17.6793	0.0154809	1.43101	0.0663167
	183	130.468	-0.277877	56.6155	0.394864	213.012	0.00352768	0.139504	1.83437	0.0513832	3194.7	17.7217	0.0155858	1.4352	0.0666769
	184	123.933	3.85002	56.7427	0.38326	214.004	0.00314547	0.134029	1.83601	0.0514292	3203.05	17.7152	0.0156378	1.43541	0.0668125
	185	115.343	10.1946	56.8623	0.247253	214.8	0.00278502	0.127995	1.74742	0.0489477	3212.37	17.7011	0.0156742	1.435	0.0668667
	186	108.611	5.6141	56.9743	0.292598	215.479	0.00251204	0.124309	1.64869	0.0461822	3213.89	17.7276	0.0157405	1.43797	0.0670461
	187	101.861	0.188294	57.0796	0.0895704	215.96	0.00227623	0.120436	1.6326	0.0457313	3213.99	17.7597	0.0158069	1.44146	0.0671938
	188	97.8123	-0.804701	57.1794	0.164379	216.281	0.00209728	0.116761	1.63152	0.0457012	3213.75	17.7921	0.0158696	1.445	0.0672987
	189	91.0395	3.91233	57.2738	0.157158	216.687	0.00188892	0.110953	1.634	0.0457707	3220.96	17.7816	0.0158894	1.44501	0.067274
	190	84.7219	5.24342	57.3617	0.13001	217.048	0.00174252	0.107692	1.5576	0.0436305	3222.73	17.7991	0.0159317	1.44737	0.067349
	191	78.2795	0.51217	57.4432	0.148197	217.398	0.00166757	0.104485	1.53886	0.0431056	3222.87	17.8236	0.0159798	1.45037	0.0674549
	192	72.2806	-0.0428616	57.5185	0.0446183	217.642	0.00160556	0.101162	1.53733	0.0430628	3222.9	17.8468	0.0160266	1.45331	0.0675297
	193	63.6927	-0.00610849	57.5865	0.0330778	217.74	0.00150728	0.0966116	1.53703	0.0430542	3222.86	17.8681	0.016071	1.45616	0.067561
	194	57.6822	-0.12184	57.6472	0.0145945	217.8	0.00147928	0.093612	1.53746	0.0430664	3222.71	17.8878	0.016115	1.45897	0.0675829
	195	52.7026	-0.765377	57.7023	0.026921	217.853	0.00148109	0.0906595	1.53909	0.0431121	3222.77	17.9046	0.016158	1.46159	0.0675979
	196	47.4984	4.91076	57.7525	-0.0547661	217.887	0.00144466	0.08678	1.53837	0.0430919	3231.4	17.8723	0.0161571	1.46023	0.0674281
	197	42.8607	6.24825	57.7976	-0.121946	217.887	0.00140474	0.0826526	1.44697	0.0405315	3233.46	17.8749	0.0161878	1.46171	0.0673851
	198	38.6223	0.339371	57.8384	-0.152383	217.887	0.00140045	0.0802836	1.42509	0.0399188	3233.22	17.8888	0.0162298	1.46416	0.0673901
	199	34.6559	-0.269984	57.875	-0.137473	217.887	0.00135176	0.076454	1.42764	0.0399901	3233.29	17.8997	0.0162689	1.46636	0.0673887
	200	31.5839	-0.545747	57.9081	-0.142714	217.887	0.00133973	0.0737606	1.42692	0.0399701	3233.26	17.9102	0.0163082	1.46852	0.0673894
	201	29.0538	4.51477	57.9384	-0.136976	217.887	0.00131392	0.0717584	1.42727	0.0399798	3240.29	17.8807	0.0163111	1.46743	0.0672431
	202	26.4832	1.19994	57.9662	-0.109518	217.887	0.00127743	0.0699668	1.35274	0.0378921	3235.03	17.9183	0.0163748	1.47185	0.0673523
	203	24.4498	-4.76851	57.9917	-0.05535	217.887	0.00126113	0.0663262	1.40843	0.039452	3233.11	17.9368	0.0164214	1.47466	0.0673924
	204	22.357	-0.71728	58.0151	-0.0724374	217.887	0.00127903	0.0641805	1.42882	0.0400232	3233.06	17.9443	0.0164589	1.47656	0.0673935
	205	20.3856	0.130354	58.0365	-0.150742	217.887	0.00127249	0.0619664	1.42938	0.0400389	3233.08	17.9508	0.0164959	1.47835	0.067393
	206	18.2908	0.111792	58.0558	-0.142671	217.887	0.00124463	0.0597787	1.42911	0.0400313	3233.25	17.9559	0.0165314	1.48002	0.0673894
	207	16.412	0.15202	58.0731	-0.116547	217.887	0.00126295	0.0581568	1.42731	0.0399808	3233.33	17.9608	0.0165678	1.48168	0.0673878
	208	15.0686	-0.0163443	58.0889	-0.162926	217.887	0.00125451	0.0561965	1.42645	0.0399568	3233.24	17.9662	0.0166049	1.48336	0.0673897
	209	14.1672	-0.0904324	58.1035	-0.125979	217.887	0.00129964	0.0543914	1.42745	0.0399847	3233.17	17.971	0.0166432	1.48498	0.0673911
	210	13.3556	-0.692303	58.1173	-0.110399	217.887	0.00138279	0.0537006	1.42814	0.0400042	3233.06	17.9759	0.0166841	1.4866	0.0673934
	211	12.5194	4.55925	58.1302	-0.123002	217.887	0.00140008	0.0516752	1.42934	0.0400378	3240.21	17.9403	0.016688	1.48482	0.0672447
	212	11.9033	1.18832	58.1424	-0.0705378	217.887	0.00142318	0.0496855	1.35354	0.0379145	3234.83	17.9739	0.0167573	1.48874	0.0673566
	213	11.5049	-4.76219	58.1541	-0.0951323	217.887	0.00144195	0.0484196	1.41057	0.0395121	3233.08	17.9872	0.0168085	1.49096	0.0673931
	214	10.9905	-0.560582	58.1654	-0.110458	217.887	0.00146868	0.0477379	1.42918	0.0400332	3233.12	17.9905	0.0168511	1.49233	0.0673921
	215	10.6378	0.26673	58.1762	-0.135907	217.887	0.00150765	0.0465657	1.42867	0.040019	3233.28	17.9929	0.0168943	1.49362	0.0673888
	216	10.2476	0.0822642	58.1866	-0.130829	217.887	0.00153768	0.0458311	1.42699	0.0399721	3233.28	17.9962	0.0169391	1.49496	0.0673889
	217	9.42299	0.00116352	58.1965	-0.123076	217.887	0.00155114	0.0448789	1.42705	0.0399738	3233.31	17.999	0.0169842	1.49625	0.0673883
	218	8.62718	0.0227752	58.2055	-0.127085	217.887	0.00157081	0.0437819	1.42672	0.0399644	3233.32	18.0018	0.01703	1.49753	0.0673881
	219	8.50057	0.0371462	58.214	-0.0807151	217.887	0.00154908	0.0427155	1.42662	0.0399615	3233.34	18.0043	0.0170751	1.49876	0.0673877
	220	8.46329	-0.143726	58.2225	-0.0551261	217.887	0.00152335	0.0422108	1.4264	0.0399553	3233.07	18.0084	0.017121	1.50012	0.0673931
	221	7.84757	-0.139748	58.2307	-0.127868	217.887	0.0015278	0.0411464	1.42919	0.0400335	3233.09	18.0108	0.0171654	1.50131	0.0673928
	222	7.64866	-0.00738994	58.2384	-0.126533	217.887	0.00153025	0.0402772	1.429	0.0400282	3233.03	18.0136	0.0172104	1.50251	0.0673941
	223	7.83599	-0.0232862	58.2462	-0.157671	217.887	0.00150344	0.0394519	1.42966	0.0400467	3233.07	18.0157	0.0172541	1.50365	0.0673932
	224	8.06101	0.0873899	58.2541	-0.139449	217.887	0.00145312	0.0383482	1.42921	0.0400343	3233.19	18.0175	0.0172958	1.50471	0.0673907
	225	7.51297	0.137854	58.2619	-0.178189	217.887	0.00142126	0.0373356	1.42797	0.0399994	3233.32	18.0192	0.0173366	1.50574	0.0673881
	226	7.08993	0.0968082	58.2692	-0.179333	217.887	0.00145005	0.0369134	1.42661	0.0399613	3233.34	18.0214	0.0173788	1.50681	0.0673876
	227	6.62343	-0.113923	58.2761	-0.106755	217.887	0.00146527	0.036559	1.42634	0.0399539	3233.14	18.0246	0.0174227	1.50797	0.0673918
	228	6.54112	-0.139741	58.2827	-0.134962	217.887	0.00143271	0.0356066	1.42853	0.0400151	3233.11	18.0268	0.0174646	1.50902	0.0673925
	229	6.59285	-0.583003	58.2892	-0.209411	217.887	0.00136904	0.0347094	1.42884	0.0400237	3233.11	18.0288	0.0175045	1.51003	0.0673924
	230	6.62608	4.53917	58.2958	-0.184107	217.887	0.00131195	0.0341236	1.42879	0.0400223	3240.14	17.9917	0.0175048	1.50775	0.0672461
	231	6.68418	0.63669	58.3025	-0.120011	217.887	0.001309	0.0333754	1.35424	0.0379342	3234.97	18.0226	0.017571	1.51113	0.0673538
	232	6.42516	-0.637586	58.309	-0.136447	217.887	0.00134741	0.0332074	1.40914	0.0394721	3240.29	17.995	0.0175813	1.50962	0.067243
	233	6.7831	5.09366	58.3156	-0.151977	217.887	0.00138221	0.033256	1.35269	0.0378907	3241.94	17.9879	0.0176126	1.50982	0.0672089
	234	6.6316	-3.53071	58.3224	-0.158521	217.887	0.00131323	0.0318657	1.33526	0.0374025	3234.78	18.0298	0.0176899	1.51409	0.0673576
	235	6.98167	-5.1938	58.3292	-0.133039	217.887	0.00131766	0.0314141	1.41109	0.0395266	3233.26	18.0404	0.0177366	1.51572	0.0673893
	236	6.98672	-0.334772	58.3361	-0.119111	217.887	0.00131417	0.0301985	1.42725	0.0399794	3233.19	18.0429	0.0177754	1.51663	0.0673908
	237	6.91578	0.104505	58.3431	-0.116543	217.887	0.00130564	0.029853	1.42798	0.0399997	3233.2	18.045	0.0178134	1.5175	0.0673904
	238	6.92318	-0.058011	58.35	-0.201135	217.887	0.00129437	0.0291732	1.42781	0.0399948	3233.11	18.0476	0.0178517	1.51839	0.0673924
	239	6.83794	0.0735063	58.3569	-0.274063	217.887	0.00131205	0.0289159	1.4288	0.0400227	3233.34	18.0485	0.0178887	1.51913	0.0673877
	240	6.68175	0.163436	58.3637	-0.110408	217.887	0.00130628	0.0282269	1.42642	0.039956	3233.35	18.0505	0.0179267	1.51994	0.0673873
	241	6.03084	-0.718986	58.37	-0.0919515	217.887	0.00127357	0.0275874	1.42624	0.0399508	3233.18	18.0534	0.0179648	1.52083	0.067391
	242	5.84834	4.62308	58.3759	-0.135033	217.887	0.00124105	0.0272987	1.42808	0.0400026	3240.48	18.0146	0.0179605	1.5182	0.0672391
	243	5.92042	1.15259	58.3818	-0.17622	217.887	0.00120368	0.0270287	1.35066	0.0378338	3234.9	18.0475	0.0180266	1.52161	0.0673551
	244	6.43519	-4.81687	58.388	-0.174433	217.887	0.00117161	0.0268334	1.40984	0.0394916	3233.29	18.0584	0.0180698	1.52315	0.0673887
	245	6.43491	-0.965613	58.3944	-0.13238	217.887	0.00113912	0.0257149	1.42692	0.0399701	3233.42	18.0597	0.0181022	1.52384	0.0673859
	246	7.03446	4.62627	58.4012	-0.233715	217.887	0.00114724	0.0256522	1.42552	0.0399308	3240.24	18.0237	0.0180976	1.52138	0.0672442
	247	6.6865	1.03022	58.408	-0.187336	217.887	0.00112351	0.0252919	1.35326	0.0379065	3234.98	18.0551	0.0181597	1.52458	0.0673534
	248	6.43908	-4.52029	58.4146	-0.197817	217.887	0.00111242	0.0244695	1.40894	0.0394665	3233.44	18.0658	0.0182009	1.52603	0.0673856
	249	6.08541	-1.18003	58.4209	-0.107356	217.887	0.00112427	0.0244488	1.42536	0.0399263	3233.24	18.0688	0.0182348	1.52683	0.0673896
	250	6.0864	4.10888	58.427	-0.100958	217.887	0.00108212	0.0239646	1.42739	0.0399831	3240.48	18.0303	0.0182255	1.52412	0.0672391
	251	6.20648	5.72401	58.4331	-0.150604	217.887	0.00108791	0.023717	1.3507	0.0378349	3242.03	18.0236	0.0182485	1.52408	0.0672071
	252	5.78027	-4.24347	58.4391	-0.153944	217.887	0.0011181	0.0233901	1.3343	0.0373755	3235	18.0646	0.0183207	1.52807	0.0673529
	253	5.22805	-1.23403	58.4446	-0.117545	217.887	0.00111789	0.0227309	1.40874	0.0394606	3240.37	18.0364	0.018323	1.52621	0.0672415
	254	5.34436	5.25223	58.4499	-0.108938	217.887	0.00113398	0.0225642	1.35191	0.0378688	3242	18.029	0.0183467	1.5261	0.0672077
	255	5.64644	-2.81258	58.4554	-0.121024	217.887	0.00115677	0.022419	1.3346	0.037384	3234.95	18.07	0.0184204	1.53008	0.0673541
	256	4.81778	-10.2503	58.4606	-0.149583	217.887	0.00109505	0.021679	1.40932

## Sheet: chill-3_35kW_pl2_red.csv
chill-3_35kW_pl2_red.csv	t[s]	HRR[kW/m2]	dm/dt[g/m2/s]	THR[MJ/m2]	Extinction coefficient (k) [1/m]	Total smoke production [m2/m2]	dCO/dt[g/s]	dCO2/dt[g/s]	Sample mass [g]	Mass fraction[-]	TML[g/m2]	EHC[kJ/g]	TCO/TML[g/g]	TCO2/TML[g/g]	SEA[m2/g]
	1	0.672793	-10.1343	0.000536392	0.0561909	0.0904058	-4.13152e-05	-0.000486445	35.9009	1	-7.23066	-0.074183	0.000539046	0.00634673	-0.0125031
	2	1.55907	-0.966965	0.00165232	-0.00390104	0.156048	-3.94783e-06	-0.0001048	35.9775	1.00213	-1.44811	-1.14102	0.00294873	0.0385176	-0.10776
	3	1.50289	4.88165	0.0031833	0.023401	0.184303	1.59435e-05	1.31838e-05	35.9162	1.00043	0.102264	31.1282	-0.0270475	-0.533267	1.80222
	4	0.715492	0.402838	0.00429249	0.0109216	0.225623	2.36934e-05	9.89409e-05	35.8998	0.99997	0.0835849	51.3549	-0.00634997	-0.540768	2.69932
	5	0.3002	-0.0647877	0.00480034	-0.0392148	0.238689	7.3022e-06	0.000122835	35.9	0.999975	0.188868	25.4164	0.000837226	-0.177965	1.26379
	6	0.23207	-0.0396698	0.00506647	0.0273465	0.271189	-3.89026e-06	0.000309168	35.8989	0.999944	0.0221698	228.53	-0.00942186	-0.2005	12.2324
	7	1.07535	-0.0700472	0.00572019	0.0150037	0.321537	-1.93501e-05	0.000483027	35.9007	0.999993	0.0869811	65.7635	-0.0233886	0.472788	3.69663
	8	0.707154	-0.668082	0.00661144	-0.0608623	0.339383	-3.00968e-05	0.000581837	35.9	0.999974	0.109057	60.6239	-0.0446895	0.880404	3.11199
	9	0.590776	5.70014	0.00726041	-0.00263957	0.339383	-1.03975e-05	0.000672427	35.8997	0.999968	8.90094	0.815689	-0.000657748	0.0179139	0.0381289
	10	0.604598	0.599709	0.00785809	-0.0533989	0.339383	-3.44967e-05	0.000501824	35.8065	0.997372	2.13217	3.68549	-0.00427217	0.0969868	0.159173
	11	0.404915	-0.79048	0.00836285	-0.0445959	0.339383	1.57181e-06	0.000211914	35.8783	0.99937	9.07538	0.921488	-0.000987365	0.0249889	0.0373961
	12	0.298413	5.7352	0.00871451	-0.000868363	0.339383	4.40765e-05	0.000150911	35.8047	0.99732	10.9903	0.792929	-0.000436981	0.0219304	0.0308803
	13	-0.301404	0.499575	0.00886372	-0.00188408	0.339383	3.9083e-05	0.000143039	35.7844	0.996755	10.9435	0.809954	-0.00010193	0.0232572	0.0310124
	14	-0.252213	-0.105071	0.00886372	0.0280111	0.372808	1.67974e-05	0.000166302	35.7849	0.996769	11.0822	0.799818	4.23371e-05	0.0243819	0.0336403
	15	-0.17992	0.0756918	0.00886372	0.0596092	0.477186	2.16321e-05	0.000203084	35.7834	0.996728	11.0713	0.800602	0.000226708	0.0261363	0.0431011
	16	-0.58895	0.0095283	0.00886372	0.0848964	0.650682	4.28269e-05	0.000185214	35.7835	0.996731	11.1046	0.798201	0.000589865	0.0276314	0.0585956
	17	-0.604491	-0.0266431	0.00886372	0.0403423	0.801357	2.54641e-05	-8.51631e-05	35.7832	0.996721	11.0088	0.805151	0.000813215	0.0271422	0.0727926
	18	-0.580064	-0.126753	0.00886372	0.0239424	0.878237	-1.98692e-05	-0.000148289	35.7842	0.99675	10.9015	0.813073	0.000649272	0.0261259	0.0805611
	19	-0.588894	-0.0246541	0.00886372	-0.00258566	0.906984	-2.857e-05	0.000277782	35.7853	0.996781	10.9675	0.808184	0.000399616	0.0283583	0.0826977
	20	0.422854	0.109167	0.00907515	-0.00245533	0.906984	-3.03952e-05	0.000314966	35.7846	0.996762	11.0699	0.819803	0.000136884	0.03078	0.0819324
	21	0.74126	0.0638915	0.0096572	0.00388698	0.911627	-2.95358e-05	0.000339049	35.7835	0.996732	11.0459	0.874276	-0.000115074	0.0337425	0.0825305
	22	0.800998	-0.198774	0.0104283	0.0184265	0.938319	-3.84203e-05	0.000258507	35.7838	0.996739	10.7627	0.96893	-0.000454871	0.0368963	0.0871822
	23	-0.318672	-0.0891038	0.0108288	-0.00423364	0.960367	-4.35728e-05	0.000173474	35.7868	0.996822	10.8954	0.993892	-0.000826616	0.0379492	0.0881444
	24	-0.597994	0.120385	0.0108288	0.0154941	0.978726	-5.21452e-05	0.000136289	35.7854	0.996783	10.9346	0.990325	-0.00127354	0.0389888	0.0895071
	25	-0.193621	0.0249528	0.0108288	0.030958	1.03432	-2.49581e-05	0.00014258	35.785	0.996771	10.9764	0.986555	-0.0014832	0.0400658	0.0942311
	26	-0.192783	0.840377	0.0108288	0.0344981	1.11269	2.52917e-05	0.000212423	35.7845	0.996759	11.1116	0.974552	-0.00125042	0.0413819	0.100138
	27	-0.458087	-5.68597	0.0108288	0.0259194	1.18481	4.88178e-05	0.000255828	35.7831	0.996719	2.2267	4.86318	-0.00417153	0.217341	0.532092
	28	0.22877	-1.28578	0.0109432	0.0124039	1.23068	1.83895e-05	0.000155637	35.8773	0.999343	9.16849	1.19357	-0.000823895	0.0543859	0.134229
	29	-0.448956	5.76211	0.0110576	0.0664684	1.32656	2.35204e-05	0.000139741	35.8037	0.997293	10.8608	1.01812	-0.000491211	0.0471252	0.122142
	30	-0.52859	0.522987	0.0110576	0.0523419	1.47057	2.07172e-05	4.55652e-05	35.7858	0.996793	11.0395	1.00164	-0.000306219	0.0467518	0.133209
	31	-0.140377	-0.116407	0.0110576	0.0130742	1.54916	2.03376e-05	-1.1496e-05	35.7839	0.99674	10.9192	1.01268	-0.000133881	0.0471679	0.141875
	32	-0.223975	-0.0342296	0.0110576	-0.0123428	1.56474	4.14591e-05	-7.52931e-05	35.7851	0.996776	11.0318	1.00234	0.000222027	0.0460424	0.141839
	33	-0.48157	0.19434	0.0110576	-0.0352184	1.56474	3.89567e-05	-8.63909e-05	35.7839	0.996743	11.2097	0.98643	0.000546358	0.0445846	0.139588
	34	-0.492167	0.00856132	0.0110576	-0.00467385	1.56474	1.49453e-05	-0.000319182	35.7821	0.99669	11.032	1.00232	0.000682965	0.0425734	0.141837
	35	-0.472289	-0.259623	0.0110576	0.0448246	1.61717	2.23986e-05	-0.000474343	35.7839	0.996743	10.8179	1.02216	0.00089181	0.0392792	0.14949
	36	-0.409832	0.0223192	0.0110576	0.0303973	1.70578	5.26668e-05	-0.000334904	35.7862	0.996806	11.0129	1.00406	0.00132718	0.0357148	0.154889
	37	-0.0715517	-0.000856918	0.0110576	0.0457551	1.79598	3.48991e-05	-0.000296771	35.7841	0.996748	10.7894	1.02485	0.00165981	0.0338597	0.166457
	38	-0.150174	-0.151195	0.0110576	-0.0365167	1.85	2.02946e-05	-0.000316173	35.7865	0.996814	10.8143	1.02249	0.00183303	0.0310236	0.171069
	39	-0.255638	0.178978	0.0110576	0.0325302	1.8882	4.158e-05	-0.000589963	35.7863	0.996807	11.0436	1.00127	0.00215018	0.0253399	0.170977
	40	-0.437345	0.0362657	0.0110576	0.0543841	1.9906	7.44897e-05	-0.0007979	35.7838	0.996739	10.8984	1.01461	0.00282363	0.0187706	0.18265
	41	-0.495581	-0.0618789	0.0110576	-0.0106064	2.05479	0.000102999	-0.0008268	35.7854	0.996782	11.0267	1.0028	0.00367198	0.0114784	0.186347
	42	-0.178799	0.35316	0.0110576	0.046768	2.11063	0.000107868	-0.000808594	35.784	0.996744	11.4218	0.968114	0.00443591	0.00440272	0.184789
	43	-0.148773	-0.0266038	0.0110576	0.0493427	2.22499	7.8326e-05	-0.000662917	35.7798	0.996628	10.9928	1.00589	0.0052812	-0.00111458	0.202403
	44	-0.337725	-0.31294	0.0110576	0.0539854	2.34848	5.66837e-05	-0.000380626	35.7844	0.996754	10.9467	1.01013	0.00579196	-0.00439955	0.214538
	45	-0.483693	0.0373978	0.0110576	-0.00108358	2.41346	6.50244e-05	-0.000483398	35.7849	0.996768	10.9812	1.00696	0.00633237	-0.00853858	0.21978
	46	-0.0502113	-0.0224921	0.0110576	-0.0168652	2.41346	0.000131882	-0.000517822	35.7845	0.996758	10.8802	1.01631	0.0075347	-0.0131078	0.221821
	47	0.476969	-0.827642	0.0112961	0.00471669	2.41907	0.000263481	-0.000409318	35.7856	0.996788	10.7307	1.05269	0.00995611	-0.016889	0.225435
	48	0.640722	4.58822	0.0118549	0.0537081	2.48914	0.000390762	-0.000382672	35.7871	0.996832	18.8739	0.628113	0.0076137	-0.0115149	0.131883
	49	0.496138	5.35612	0.0124234	0.0877118	2.65729	0.000526237	-5.44796e-05	35.7008	0.994427	19.8721	0.625167	0.00972948	-0.0111951	0.13372
	50	0.449864	-0.216494	0.0128964	0.0642367	2.8377	0.00068797	-0.0001425	35.6902	0.994133	19.7381	0.653374	0.0130837	-0.0119522	0.143768
	51	0.608851	0.155197	0.0134257	0.0379968	2.96041	0.000871961	-0.00017887	35.6917	0.994172	20.2425	0.663243	0.0168214	-0.012488	0.146247
	52	0.872798	0.154725	0.0141665	0.0796462	3.10245	0.0011118	0.000207646	35.6863	0.994023	19.9753	0.709204	0.0222973	-0.0116744	0.155315
	53	5.19434	-0.219057	0.0172001	0.0447125	3.25213	0.00134859	0.00166063	35.6891	0.994102	19.9127	0.863775	0.0287565	-0.0038436	0.163319
	54	21.4685	-0.721942	0.0305315	0.0739566	3.39403	0.00157627	0.00622442	35.6898	0.994121	19.7283	1.5476	0.036563	0.0258853	0.172039
	55	46.9692	4.57023	0.0647504	0.11357	3.61691	0.00175518	0.0148837	35.6918	0.994175	26.93	2.4044	0.0329339	0.0711027	0.134308
	56	75.1721	0.326344	0.125821	0.186295	3.97203	0.00178788	0.026915	35.6154	0.992049	21.2707	5.91524	0.049626	0.209394	0.186737
	57	97.5147	-0.541572	0.212164	0.075277	4.281	0.00170579	0.0408888	35.6754	0.99372	28.3355	7.48759	0.0429321	0.293321	0.151083
	58	124.075	9.80509	0.322959	0.172939	4.56801	0.00160184	0.054523	35.6005	0.991634	37.4709	8.61892	0.0364981	0.35908	0.121908
	59	152.769	7.49237	0.461381	0.179269	4.97258	0.00148705	0.0706309	35.5037	0.988936	38.8712	11.8695	0.0387923	0.517564	0.127924
	60	175.799	-13.0771	0.625665	0.148564	5.34717	0.00131016	0.0849328	35.4889	0.988523	15.6482	39.9831	0.104262	1.79771	0.341711
	61	198.68	-18.4998	0.812904	0.286791	5.83951	0.00119492	0.100237	35.735	0.99538	10.6787	76.124	0.163338	3.51984	0.546839
	62	217.696	10.8583	1.02109	0.237813	6.4326	0.00115226	0.116565	35.7877	0.996847	33.9281	30.0958	0.0546136	1.43197	0.189595
	63	231.254	22.0041	1.24557	0.201904	6.92978	0.00111413	0.130237	35.5412	0.989982	54.8108	22.7249	0.0357237	1.11056	0.126431
	64	242.87	37.1646	1.48263	0.262713	7.45178	0.00106866	0.144282	35.3199	0.983817	104.656	14.1667	0.0196727	0.711686	0.0712028
	65	259.387	41.525	1.73376	0.293071	8.07753	0.00108473	0.158028	34.7915	0.9691	130.524	13.2831	0.0165578	0.684857	0.0618854
	66	284.03	16.4134	2.00547	0.285807	8.74232	0.00111116	0.176349	34.5173	0.961462	141.333	14.1896	0.0160332	0.750191	0.0618561
	67	284.002	8.6012	2.28948	0.225586	9.32519	0.00100263	0.178536	34.4028	0.95827	151.271	15.135	0.0156052	0.812253	0.0616458
	68	300.765	10.0458	2.58187	0.205642	9.80678	0.000966908	0.193946	34.2974	0.955336	167.415	15.422	0.0146452	0.843215	0.0585777
	69	316.959	37.6401	2.89073	0.120482	10.1765	0.000965813	0.207517	34.1263	0.95057	218.628	13.2222	0.0116314	0.73524	0.0465473
	70	320.704	33.0775	3.20956	0.210781	10.5508	0.000952819	0.213969	33.5834	0.935449	228.508	14.0457	0.0115218	0.791785	0.0461725
	71	332.64	9.05119	3.53623	0.281338	11.1043	0.000971765	0.226301	33.4787	0.932531	243.09	14.547	0.0112078	0.832115	0.0456796
	72	348.386	13.554	3.87674	0.156499	11.6	0.000999517	0.240487	33.3241	0.928226	254.498	15.2329	0.0110759	0.883961	0.0455801
	73	348.652	9.49715	4.22526	0.171693	11.9691	0.000970066	0.243295	33.2032	0.924858	263.895	16.0112	0.0110283	0.939459	0.0453556
	74	367.608	12.3006	4.58339	0.247199	12.4391	0.000971951	0.258695	33.1036	0.922083	280.984	16.3119	0.0106839	0.969178	0.0442698
	75	382.716	20.154	4.95856	0.285844	13.0447	0.000997723	0.270442	32.9225	0.917037	307.373	16.1321	0.0100729	0.968978	0.0424395
	76	380.019	43.484	5.33992	0.164548	13.5523	0.0010212	0.270559	32.6427	0.909246	360.471	14.8138	0.0088564	0.897054	0.0375961
	77	407.495	37.3055	5.73368	0.354136	14.145	0.00109746	0.293023	32.0799	0.893568	377.979	15.1693	0.00872009	0.928638	0.0374226
	78	408.72	16.884	6.14179	0.216596	14.8041	0.00109673	0.296891	31.8943	0.888399	398.167	15.4252	0.00853781	0.951897	0.0371806
	79	402.615	13.6685	6.54746	0.173258	15.2448	0.00108923	0.295503	31.6803	0.882438	406.336	16.1134	0.00861905	1.00137	0.0375177
	80	412.483	11.3694	6.955	0.0919379	15.5404	0.0011131	0.305777	31.5937	0.880026	423.309	16.4301	0.00852154	1.02936	0.0367118
	81	429.511	18.9051	7.376	0.0537091	15.7053	0.0011655	0.321695	31.4138	0.875015	442.679	16.6622	0.00839704	1.05288	0.0354778
	82	434.828	15.7097	7.80817	0.22173	16.0222	0.00118766	0.327876	31.2085	0.869296	462.05	16.899	0.0082875	1.07568	0.0346763
	83	441.118	44.9103	8.24614	0.117459	16.4129	0.00120154	0.335473	31.0032	0.863576	527.747	15.6252	0.00747061	1.00174	0.0311
	84	446.025	57.4486	8.68972	0.098351	16.6619	0.00121233	0.34038	30.3068	0.844179	564.927	15.382	0.00718139	0.992657	0.0294938
	85	439.118	20.8492	9.13229	0.0975372	16.8843	0.00119029	0.338315	29.9127	0.833201	576.314	15.846	0.00723435	1.02842	0.0292971
	86	443.35	13.9405	9.57352	0.428767	17.4692	0.00119993	0.342845	29.792	0.829839	600.393	15.9454	0.00713275	1.04105	0.0290963
	87	465.113	38.5656	10.0278	0.333548	18.3253	0.00128279	0.360437	29.5367	0.82273	644.189	15.5665	0.00683568	1.02306	0.0284471
	88	466.947	22.2956	10.4938	0.0651468	18.7789	0.00131489	0.362885	29.0725	0.809799	645.141	16.2659	0.00701787	1.07461	0.0291082
	89	472.646	3.88452	10.9636	0.0639535	18.9237	0.00136404	0.368318	29.0624	0.809517	666.75	16.4433	0.00698342	1.0919	0.028382
	90	488.611	50.8672	11.4442	0.420493	19.473	0.00141975	0.381928	28.8333	0.803137	734.272	15.5858	0.00652366	1.04056	0.0265202
	91	530.321	42.8319	11.9537	0.306652	20.3243	0.00154807	0.41794	28.1176	0.783201	746.833	16.0058	0.00660948	1.07585	0.027214
	92	525.589	10.8401	12.4816	0.365494	21.1337	0.00152648	0.419133	27.9845	0.779492	771.823	16.1716	0.00658207	1.09225	0.0273816
	93	492.817	51.1122	12.9908	0.350739	21.9554	0.00145201	0.395739	27.7196	0.772114	837.073	15.5193	0.00623264	1.05171	0.0262287
	94	532.233	38.152	13.5034	0.131256	22.4942	0.00163847	0.429064	27.0279	0.752848	842.846	16.0212	0.00637334	1.09253	0.0266885
	95	559.635	1.38297	14.0493	0.213243	22.9035	0.00177966	0.451425	26.9667	0.751144	857.192	16.3899	0.00646254	1.12393	0.0267193
	96	553.919	39.4075	14.6061	0.206592	23.3998	0.0017883	0.44695	26.8146	0.746908	916.178	15.9424	0.00623061	1.09759	0.0255407
	97	564.529	52.4426	15.1653	0.264899	23.9465	0.00182989	0.454098	26.1894	0.729492	950.843	15.9493	0.00618501	1.10263	0.0251845
	98	552.35	19.4465	15.7237	0.317401	24.6081	0.00183401	0.447298	25.822	0.719257	962.739	16.3323	0.0062883	1.13284	0.0255605
	99	588.738	19.8533	16.2943	0.332647	25.3545	0.00200312	0.479432	25.6959	0.715744	996.322	16.3544	0.00626602	1.14005	0.0254481
	100	565.868	42.505	16.8716	0.211917	25.9832	0.00194718	0.463204	25.3399	0.705829	1041.77	16.1951	0.00616897	1.13225	0.0249413
	101	567.026	39.6494	17.438	0.318596	26.5738	0.00197655	0.465727	24.8581	0.692409	1073.06	16.2508	0.00616289	1.14019	0.0247646
	102	628.171	28.8734	18.0356	0.183003	27.1494	0.00221422	0.516625	24.5265	0.683172	1100.83	16.3836	0.00619715	1.1557	0.0246626
	103	638.647	21.3194	18.669	0.389709	27.848	0.00229888	0.527593	24.2321	0.674971	1122.31	16.6345	0.00627182	1.17793	0.0248132
	104	626.761	40.8969	19.3017	0.35173	28.7441	0.00232798	0.521107	24.0044	0.668631	1179.93	16.3584	0.00615167	1.16207	0.024361
	105	626.231	51.1929	19.9282	0.543226	29.8072	0.00242232	0.523661	23.3937	0.651618	1215.05	16.4012	0.00616192	1.16914	0.0245317
	106	623.527	18.2158	20.5531	0.42967	30.9541	0.00251861	0.523008	23.0214	0.641248	1228.47	16.7306	0.00628802	1.19653	0.0251972
	107	630.118	39.6948	21.1799	0.430652	31.9627	0.00266548	0.52915	22.8791	0.637285	1292.08	16.3922	0.00617309	1.17627	0.0247375
	108	617.497	50.5501	21.8037	0.508794	33.0491	0.00276744	0.520825	22.2049	0.618505	1319.79	16.5206	0.00624127	1.18879	0.0250411
	109	632.563	17.2539	22.4288	0.517643	34.2335	0.00298124	0.536877	21.9111	0.610321	1339.03	16.75	0.00636163	1.20954	0.0255659
	110	646.178	39.8891	23.0681	0.519871	35.4544	0.00318953	0.551216	21.7071	0.604641	1397.08	16.5117	0.0063127	1.1965	0.0253775
	111	643.138	50.6854	23.7128	0.654649	36.8451	0.00331818	0.550588	21.0919	0.587503	1431.68	16.5629	0.00637879	1.20387	0.0257356
	112	614.182	22.7758	24.3415	0.682827	38.3889	0.00330678	0.527339	20.7251	0.577287	1452.73	16.7557	0.00650108	1.22067	0.0264253
	113	658.479	39.8847	24.9778	0.595405	39.8811	0.00367941	0.567828	20.5019	0.57107	1510.95	16.5312	0.00648031	1.20908	0.0263947
	114	635.753	54.6617	25.6249	0.762652	41.4962	0.00367747	0.550498	19.8848	0.55388	1552.65	16.504	0.00652971	1.21006	0.026726
	115	620.977	29.6547	26.2533	0.834768	43.3451	0.00373708	0.539716	19.4428	0.541568	1575.11	16.6676	0.00666045	1.22513	0.0275188
	116	655.138	24.9972	26.8913	0.824333	45.2978	0.00407066	0.571567	19.2048	0.534938	1610.12	16.7015	0.00675415	1.23199	0.0281333
	117	668.115	52.2243	27.553	1.1044	47.6613	0.0042432	0.584708	18.8337	0.524602	1670.69	16.492	0.00674887	1.22034	0.028528
	118	630.237	41.9661	28.2021	0.893097	50.0732	0.00410147	0.553633	18.1916	0.506718	1690.6	16.6817	0.00689826	1.23686	0.0296186
	119	613.931	15.3908	28.8242	0.74924	51.9769	0.00412894	0.541086	17.9805	0.500839	1715.38	16.8034	0.00702569	1.24875	0.0303006
	120	626.706	48.4988	29.4445	0.86457	53.8512	0.00432378	0.554894	17.7179	0.493522	1782.95	16.5145	0.00698822	1.23079	0.0302035
	121	606.09	61.4762	30.0609	0.851746	55.8416	0.00424868	0.539215	17.0017	0.473572	1827.48	16.4494	0.00703724	1.22863	0.0305566
	122	618.365	31.1185	30.6732	1.02974	58.0266	0.00442368	0.55315	16.5296	0.460423	1849.72	16.5826	0.00717825	1.24207	0.0313705
	123	597.734	21.7238	31.2812	0.962843	60.3392	0.0043129	0.536681	16.2938	0.453856	1876.17	16.6729	0.00729394	1.25155	0.0321609
	124	604.719	29.7936	31.8824	0.965932	62.5655	0.00439098	0.544342	16.0135	0.446048	1911.73	16.6772	0.00737492	1.25512	0.0327271
	125	629.635	47.462	32.4996	0.827037	64.6996	0.00456364	0.568793	15.6365	0.435547	1966.04	16.5305	0.00739018	1.24774	0.0329085
	126	602.277	46.3243	33.1156	0.567909	66.3767	0.0043609	0.545792	15.0608	0.419511	1999.2	16.5644	0.00747338	1.2528	0.0332015
	127	633.685	24.7587	33.7336	0.620504	67.8155	0.00460094	0.575439	14.7093	0.40972	2020.05	16.6994	0.00761114	1.26675	0.0335712
	128	594.442	19.9679	34.3476	0.760875	69.479	0.00434036	0.541407	14.4884	0.403566	2046.67	16.7822	0.00771221	1.27523	0.0339474
	129	635.597	44.9712	34.9626	0.855395	71.4484	0.00464546	0.579924	14.2062	0.395706	2106.13	16.6004	0.00770254	1.2652	0.033924
	130	615.893	55.7646	35.5884	0.871972	73.5954	0.00452967	0.563714	13.5759	0.378148	2148.23	16.5664	0.00775052	1.26516	0.0342586
	131	624.063	25.7787	36.2084	0.931693	75.8322	0.00464434	0.573571	13.1296	0.365719	2163.39	16.7369	0.00789874	1.28131	0.0350525
	132	606.224	19.4764	36.8235	0.896333	78.1034	0.00459865	0.56098	12.9689	0.361243	2195.37	16.7732	0.00798128	1.28675	0.0355763
	133	583.109	45.6117	37.4182	0.725559	80.0811	0.00447078	0.543877	12.6299	0.351799	2249.56	16.6336	0.00797653	1.27856	0.0355986
	134	592.742	50.8288	38.0061	0.918047	82.0967	0.00460949	0.556387	12.0556	0.335801	2290.24	16.5948	0.00802472	1.27877	0.0358463
	135	576.037	30.4997	38.5905	1.03298	84.5047	0.0045686	0.541657	11.6244	0.32379	2312.36	16.6888	0.00813435	1.28864	0.0365448
	136	578.254	18.0243	39.1676	0.96913	86.9776	0.00474491	0.543424	11.3899	0.317259	2331.77	16.7973	0.00825858	1.29989	0.037301
	137	559.122	27.9408	39.7363	0.892998	89.2739	0.00478704	0.5253	11.1841	0.311526	2365.55	16.7979	0.00833157	1.30228	0.0377392
	138	547.921	25.4559	40.2898	1.10838	91.7123	0.00488669	0.516449	10.826	0.301553	2380.5	16.9249	0.00847291	1.31457	0.0385265
	139	525.027	11.0827	40.8263	1.04534	94.3076	0.0048606	0.4983	10.6676	0.29714	2396.7	17.0344	0.00860697	1.3253	0.039349
	140	541.388	34.0014	41.3595	1.23417	97.118	0.00529649	0.519216	10.4959	0.292357	2447.95	16.8956	0.00863089	1.31756	0.0396732
	141	532.551	55.2531	41.8965	0.829398	99.7497	0.00555072	0.514911	9.95262	0.277225	2497.12	16.7779	0.00867063	1.31107	0.0399458
	142	527.309	36.0473	42.4264	0.762136	101.818	0.00577884	0.51393	9.43137	0.262706	2520.87	16.8301	0.00880523	1.31796	0.0403899
	143	490.313	21.5889	42.9352	1.26279	104.401	0.00562293	0.479593	9.17968	0.255695	2547.48	16.854	0.00892147	1.32195	0.0409822
	144	485.743	37.3728	43.4233	1.1641	107.468	0.00584615	0.475937	8.89757	0.247837	2591.75	16.7544	0.00898187	1.31669	0.0414655
	145	466.983	36.1278	43.8996	1.09411	110.332	0.00589496	0.46125	8.42829	0.234766	2615.74	16.7829	0.00911213	1.32125	0.0421801
	146	439.275	19.0173	44.3527	1.00899	112.943	0.00581884	0.43455	8.17409	0.227685	2633.36	16.8427	0.00925961	1.32798	0.0428893
	147	425.672	17.5818	44.7852	1.38467	115.876	0.0059969	0.42526	7.98728	0.222481	2652.11	16.8866	0.00940745	1.33372	0.043692
	148	403.548	18.1403	45.1998	1.21677	119.051	0.00603465	0.405589	7.78848	0.216944	2671.8	16.9174	0.00955122	1.33821	0.0445584
	149	394.453	27.7527	45.5988	1.21699	122.021	0.00624191	0.399689	7.57981	0.211132	2705.57	16.8537	0.00964963	1.33544	0.0450998
	150	385.007	30.1625	45.9886	1.04014	124.807	0.00639128	0.390001	7.2218	0.201159	2728.01	16.8579	0.0097913	1.33795	0.0457501
	151	376.326	16.4115	46.3692	0.955458	127.287	0.00652805	0.381163	6.98401	0.194536	2739.82	16.9242	0.00997385	1.3453	0.046458
	152	373.998	6.91347	46.7444	1.20608	130.019	0.006819	0.379487	6.85874	0.191047	2748.87	17.005	0.0101751	1.3539	0.0472993
	153	357.818	25.3723	47.1103	1.42451	133.37	0.0069662	0.366691	6.7629	0.188377	2789.49	16.8885	0.0102625	1.34658	0.0478115
	154	341.287	39.5046	47.4599	1.15953	136.638	0.00713445	0.351344	6.33229	0.176382	2820.86	16.8246	0.0103869	1.34336	0.0484382
	155	345.233	25.4911	47.8031	1.29161	139.791	0.00775105	0.352991	5.99973	0.167119	2841.74	16.8218	0.0105679	1.34521	0.0491918
	156	324.436	20.54	48.1379	1.52876	143.422	0.0078121	0.329701	5.77841	0.160955	2860.99	16.8256	0.0107544	1.34703	0.05013
	157	315.298	10.6613	48.4578	1.66822	147.471	0.00810136	0.318662	5.57437	0.155271	2864.04	16.9194	0.0110099	1.35609	0.0514904
	158	306.616	3.55283	48.7688	1.27245	151.184	0.00830662	0.306696	5.54209	0.154372	2871.28	16.985	0.011255	1.36275	0.0526537
	159	294.877	8.48645	49.0695	1.35888	154.478	0.00840014	0.293141	5.46529	0.152233	2881.44	17.0295	0.0114904	1.36754	0.0536114
	160	282.79	14.2141	49.3584	1.18676	157.648	0.00848247	0.283022	5.35765	0.149235	2898.35	17.0298	0.0116994	1.36877	0.0543921
	161	282.401	15.0716	49.6409	1.21157	160.7	0.00887411	0.285872	5.17833	0.14424	2910.04	17.0585	0.0119401	1.37254	0.0552226
	162	266.049	9.32532	49.9152	1.31873	163.95	0.0086408	0.269475	5.05446	0.140789	2919.25	17.0986	0.0121817	1.37692	0.0561617
	163	257.897	12.9446	50.1771	1.05336	166.967	0.0085725	0.260238	4.95687	0.138071	2936.68	17.0864	0.0123848	1.37711	0.0568559
	164	256.479	19.1611	50.4343	1.41466	170.161	0.00866566	0.258891	4.77212	0.132925	2956.11	17.0611	0.0125799	1.37632	0.0575625
	165	245.164	19.9943	50.6852	1.16851	173.517	0.00833771	0.247966	4.56617	0.127188	2974.97	17.0372	0.0127645	1.37545	0.0583254
	166	231.7	15.5348	50.9236	0.950969	176.213	0.0078722	0.23409	4.36615	0.121617	2985.71	17.0558	0.0129674	1.37791	0.0590188
	167	225.921	4.87754	51.1524	1.17837	178.893	0.00760301	0.229136	4.25239	0.118448	2987.07	17.1246	0.0132016	1.38451	0.0598893
	168	218.354	3.24586	51.3745	1.37748	182.147	0.00732731	0.224161	4.23796	0.118046	2994.32	17.1573	0.0134005	1.38822	0.0608307
	169	203.666	9.57276	51.5855	1.05443	185.239	0.00679166	0.2119	4.16105	0.115904	3004.96	17.1668	0.0135663	1.38996	0.0616443
	170	192.544	9.99056	51.7836	0.990638	187.802	0.00633328	0.202376	4.04831	0.112764	3013.96	17.1812	0.013724	1.39214	0.0623106
	171	182.84	10.2365	51.9713	0.996043	190.276	0.00596984	0.192837	3.95287	0.110105	3024.3	17.1846	0.0138633	1.3934	0.0629158
	172	178.448	5.19105	52.152	0.862883	192.609	0.00578676	0.188641	3.8433	0.107053	3026.21	17.2334	0.0140349	1.3984	0.063647
	173	173.755	7.69772	52.3281	0.673289	194.569	0.00561132	0.183367	3.82305	0.106489	3040.64	17.2095	0.0141424	1.39745	0.0639895
	174	166.806	14.9161	52.4984	0.784872	196.43	0.00526221	0.174444	3.67006	0.102228	3052.34	17.1994	0.0142509	1.39749	0.064354
	175	162.071	6.17665	52.6628	0.859201	198.512	0.00500231	0.167999	3.54609	0.0987745	3054.33	17.242	0.0143961	1.40177	0.0649937
	176	161.996	3.7097	52.8248	0.629094	200.404	0.00487841	0.164798	3.52496	0.0981859	3061.6	17.254	0.0145122	1.40352	0.0654572
	177	160.009	8.99274	52.9858	0.636762	202.021	0.00468662	0.15919	3.44791	0.0960396	3070.23	17.2579	0.0146154	1.40446	0.0657998
	178	157.079	4.49183	53.1444	0.646352	203.643	0.00443672	0.152515	3.35644	0.0934919	3071.61	17.3018	0.0147451	1.40852	0.0662983
	179	158.831	4.53311	53.3023	0.526159	205.122	0.00434985	0.150466	3.34181	0.0930843	3080.5	17.3031	0.0148358	1.40906	0.0665873
	180	155.271	10.131	53.4594	0.492313	206.408	0.00423469	0.145508	3.24755	0.0904589	3089.38	17.3042	0.0149224	1.40945	0.066812
	181	151.808	4.55909	53.6129	0.686331	207.88	0.0041422	0.141101	3.15342	0.0878369	3090.84	17.3458	0.0150418	1.4131	0.0672569
	182	148.243	4.46662	53.763	0.628391	209.525	0.00407577	0.138405	3.13799	0.087407	3099.59	17.3452	0.0151234	1.41332	0.0675975
	183	145.24	9.47053	53.9097	0.661997	211.153	0.00395403	0.13629	3.04521	0.0848228	3108.57	17.3423	0.0151997	1.41337	0.0679259
	184	140.94	9.63506	54.0528	0.60787	212.769	0.00382989	0.133651	2.95005	0.0821721	3117.58	17.3381	0.0152717	1.41333	0.0682483
	185	133.102	5.37978	54.1898	0.553322	214.25	0.0036369	0.128668	2.85457	0.0795125	3119.1	17.3735	0.0153743	1.41653	0.0686898
	186	124.359	-0.480142	54.3185	0.464222	215.536	0.0034318	0.123026	2.83841	0.0790624	3119.29	17.4137	0.0154771	1.42017	0.0690977
	187	118.452	4.95694	54.4399	0.340371	216.544	0.00318083	0.11868	2.83638	0.0790058	3128.06	17.4037	0.0155297	1.41977	0.0692262
	188	111.549	5.49066	54.5549	0.241677	217.271	0.00291555	0.114686	2.74345	0.0764173	3129.76	17.431	0.0156091	1.42245	0.0694209
	189	102.764	4.30549	54.6621	0.252937	217.88	0.00260714	0.10885	2.72542	0.0759151	3136.96	17.4252	0.0156517	1.42246	0.069456
	190	98.8027	5.15257	54.7629	0.257342	218.508	0.0023886	0.107099	2.64916	0.0737909	3138.79	17.4471	0.0157143	1.42485	0.0696152
	191	92.6005	-0.446494	54.8586	0.206778	219.082	0.0020924	0.103213	2.62969	0.0732487	3138.48	17.4794	0.0157788	1.4281	0.0698053
	192	86.9716	4.65166	54.9484	0.0777747	219.435	0.00186224	0.100065	2.63303	0.0733417	3147.29	17.459	0.0157905	1.4271	0.069722
	193	83.079	6.2312	55.0334	0.158118	219.735	0.0017351	0.0995015	2.53963	0.0707401	3149.1	17.4759	0.0158333	1.42925	0.0697771
	194	74.6291	0.288365	55.1123	0.0412363	219.99	0.00150408	0.0925982	2.52038	0.0702039	3149.04	17.5013	0.0158787	1.43206	0.0698594
	195	68.1572	-0.204214	55.1836	0.139677	220.216	0.00137753	0.0900965	2.52111	0.0702241	3149	17.5242	0.0159202	1.43478	0.069932
	196	62.1225	-0.083066	55.2488	0.0235266	220.42	0.00123687	0.0867919	2.52151	0.0702354	3148.89	17.5455	0.0159578	1.43743	0.0699994
	197	56.9136	-0.0606761	55.3083	0.0533689	220.517	0.00108861	0.0833798	2.52269	0.0702682	3148.91	17.5643	0.0159903	1.43992	0.0700297
	198	51.413	-0.524143	55.3625	0.0309653	220.622	0.000948756	0.077838	2.52247	0.0702619	3149.04	17.5807	0.0160181	1.44218	0.07006
	199	47.9212	4.38126	55.4121	-0.00559336	220.66	0.000926843	0.0757373	2.52101	0.0702215	3156.55	17.5546	0.0160077	1.44102	0.0699054
	200	44.8133	4.88916	55.4585	-0.048142	220.66	0.000914595	0.0731524	2.44144	0.0680051	3157.46	17.5643	0.0160304	1.44279	0.0698853
	201	41.1437	-0.0307154	55.5015	-0.0915748	220.66	0.000856218	0.0709016	2.43179	0.0677363	3157.57	17.5773	0.0160554	1.44486	0.0698828
	202	38.3798	0.00853774	55.5412	-0.116877	220.66	0.000808733	0.0682588	2.4306	0.067703	3157.6	17.5897	0.0160794	1.44689	0.0698823
	203	35.7742	-0.0281604	55.5783	-0.129153	220.66	0.000825448	0.0654761	2.43036	0.0676965	3157.53	17.6018	0.0161044	1.44887	0.0698838
	204	32.4033	-0.118569	55.6124	-0.154556	220.66	0.000867296	0.0623236	2.43109	0.0677167	3157.43	17.6132	0.0161309	1.45078	0.069886
	205	30.6913	0.0888443	55.644	-0.120985	220.66	0.000911222	0.0613378	2.43212	0.0677455	3157.67	17.6218	0.0161569	1.4525	0.0698807
	206	28.1694	0.13875	55.6734	-0.13816	220.66	0.000913126	0.0595547	2.4296	0.0676751	3157.66	17.6312	0.0161842	1.45429	0.069881
	207	26.2052	-0.0226415	55.7006	-0.175712	220.66	0.000951592	0.0579569	2.42974	0.067679	3157.66	17.6398	0.0162126	1.45602	0.0698808
	208	23.6776	0.0124528	55.7255	-0.0966993	220.66	0.000983995	0.056478	2.42964	0.0676764	3157.67	17.6477	0.016242	1.4577	0.0698807
	209	21.0729	-0.0227516	55.7479	-0.128917	220.66	0.00100439	0.0535866	2.4296	0.0676751	3157.63	17.655	0.0162722	1.45932	0.0698817
	210	19.3033	-0.0124371	55.7681	-0.154977	220.66	0.000975971	0.0512028	2.43005	0.0676878	3157.62	17.6614	0.0163014	1.46086	0.0698818
	211	19.2411	-0.131061	55.7873	-0.134801	220.66	0.000964501	0.0509644	2.43014	0.0676902	3157.4	17.6687	0.0163313	1.46248	0.0698866
	212	18.0711	-0.100888	55.806	-0.0750467	220.66	0.000916119	0.0482094	2.4324	0.0677533	3157.47	17.6743	0.0163584	1.46389	0.0698851
	213	17.0994	0.163341	55.8236	-0.0988173	220.66	0.000912504	0.0476615	2.43173	0.0677344	3157.64	17.6789	0.0163847	1.46523	0.0698814
	214	15.7677	0.0444418	55.84	-0.167827	220.66	0.000902388	0.0465622	2.42991	0.0676838	3157.54	17.6847	0.0164122	1.46667	0.0698835
	215	14.3193	-0.128467	55.8551	-0.0915298	220.66	0.000901239	0.0449694	2.43096	0.067713	3157.45	17.6899	0.0164396	1.46805	0.0698855
	216	13.1288	-0.012783	55.8688	-0.0708057	220.66	0.00094605	0.0439086	2.4319	0.0677394	3157.5	17.694	0.0164676	1.46934	0.0698844
	217	12.0748	0.0169025	55.8814	-0.0340482	220.66	0.00092876	0.0426702	2.43135	0.067724	3157.49	17.698	0.0164954	1.47062	0.0698846
	218	11.5609	0.093923	55.8932	-0.0629358	220.66	0.000951219	0.0415625	2.43145	0.0677267	3157.68	17.7007	0.0165228	1.47178	0.0698804
	219	10.9094	0.162476	55.9044	-0.0948237	220.66	0.000966703	0.040582	2.42947	0.0676717	3157.74	17.7039	0.0165514	1.47296	0.0698791
	220	10.1799	-0.103184	55.915	-0.0754374	220.66	0.000984042	0.0391914	2.42883	0.0676537	3157.53	17.7084	0.0165819	1.47423	0.0698837
	221	9.3775	-0.103035	55.9248	-0.0910576	220.66	0.00101243	0.0379919	2.43104	0.0677152	3157.55	17.7114	0.016612	1.47535	0.0698832
	222	8.6394	-0.0956289	55.9338	-0.0976734	220.66	0.00102428	0.0368709	2.43081	0.067709	3157.42	17.715	0.0166434	1.47652	0.0698863
	223	8.4836	0.255252	55.9423	-0.125335	220.66	0.00102801	0.0370083	2.43226	0.0677492	3157.97	17.7147	0.0166712	1.47737	0.0698741
	224	8.07946	0.21147	55.9506	-0.101232	220.66	0.000981118	0.0356222	2.42643	0.0675869	3157.78	17.7184	0.0167015	1.47852	0.0698783
	225	7.68271	-0.692634	55.9585	-0.13662	220.66	0.00100409	0.0349704	2.42845	0.0676431	3157.89	17.7202	0.0167309	1.47951	0.0698758
	226	7.1986	4.79229	55.9659	-0.138468	220.66	0.00103495	0.0343391	2.42724	0.0676095	3165.12	17.6821	0.0167235	1.47716	0.0697162
	227	7.21819	0.267642	55.9732	-0.213039	220.66	0.00101944	0.0333186	2.35062	0.0654754	3159.19	17.7175	0.0167853	1.48092	0.069847
	228	7.31256	-0.819976	55.9804	-0.104456	220.66	0.000972904	0.0324617	2.41343	0.0672249	3164.99	17.6874	0.0167836	1.47918	0.0697192
	229	6.84375	4.87284	55.9875	-0.150464	220.66	0.000928104	0.0317539	2.35204	0.0655149	3166.66	17.6803	0.0168024	1.47934	0.0696823
	230	6.85465	0.948766	55.9943	-0.0819755	220.66	0.000927985	0.0310315	2.33428	0.0650202	3166.38	17.684	0.0168315	1.4804	0.0696884
	231	6.31208	-5.13728	56.0009	-0.0879514	220.66	0.000960401	0.0302747	2.33724	0.0651026	3158.98	17.7275	0.0168996	1.48477	0.0698517
	232	6.34983	-0.189756	56.0073	-0.0952506	220.66	0.000996258	0.0299137	2.41571	0.0672883	3165.18	17.6948	0.0168962	1.48275	0.0697149
	233	6.03919	0.327712	56.0135	-0.0725476	220.66	0.00102011	0.0296253	2.34999	0.0654577	3159.32	17.7296	0.016958	1.48639	0.0698442
	234	5.99916	-0.652838	56.0195	-0.105161	220.66	0.000984515	0.0285668	2.41212	0.0671884	3165.16	17.6988	0.0169561	1.4845	0.0697154
	235	5.36913	4.75263	56.0252	-0.154746	220.66	0.000992817	0.0283785	2.35023	0.0654644	3166.63	17.6924	0.0169778	1.48465	0.0696829
	236	5.32282	0.403514	56.0305	-0.0823824	220.66	0.00097402	0.0275139	2.3346	0.0650291	3166.65	17.6939	0.0170067	1.48546	0.0696825
	237	5.51089	-0.257657	56.0359	-0.0864116	220.66	0.000974982	0.0269075	2.33438	0.0650229	3166.44	17.6968	0.0170369	1.48637	0.0696872
	238	5.57033	0.0504953	56.0415	-0.0720895	220.66	0.00101448	0.0263536	2.33663	0.0650857	3166.72	17.697	0.0170656	1.48702	0.069681
	239	5.91026	0.0657626	56.0472	-0.14222	220.66	0.00107748	0.0260954	2.33369	0.0650037	3166.55	17.6998	0.0170986	1.48788	0.0696848
	240	5.91419	-0.0202752	56.0531	-0.153215	220.66	0.00110379	0.0260035	2.33551	0.0650543	3166.71	17.7007	0.0171306	1.48857	0.0696811
	241	5.77971	0.0574292	56.059	-0.0864641	220.66	0.0010699	0.0250018	2.33374	0.065005	3166.65	17.7029	0.0171628	1.48935	0.0696826
	242	5.88447	0.0878381	56.0648	-0.1816	220.66	0.00102287	0.0247125	2.33443	0.0650243	3166.84	17.7037	0.0171923	1.49	0.0696783
	243	6.08628	-0.0793239	56.0708	-0.198233	220.66	0.00100601	0.024254	2.33238	0.0649671	3166.52	17.7074	0.017224	1.49087	0.0696855
	244	6.19475	-0.127217	56.0769	-0.223671	220.66	0.00101819	0.0242793	2.33582	0.0650629	3166.62	17.7088	0.0172538	1.49155	0.0696832
	245	5.59236	-0.0587186	56.0828	-0.0945113	220.66	0.00104407	0.0237196	2.33473	0.0650328	3166.4	17.7119	0.0172861	1.49236	0.0696881
	246	5.54145	0.203695	56.0884	-0.102285	220.66	0.00106113	0.0230794	2.3371	0.0650986	3166.58	17.7126	0.0173167	1.49296	0.0696841
	247	5.61922	-1.7001	56.094	-0.0619375	220.66	0.00105946	0.0224529	2.33515	0.0650443	3163.76	17.7302	0.0173637	1.49496	0.0697462
	248	5.69709	-0.449552	56.0996	-0.122338	220.66	0.00103938	0.0221765	2.36505	0.0658771	3165.93	17.7198	0.0173828	1.4946	0.0696985
	249	5.09812	1.87219	56.105	-0.0835581	220.66	0.00102201	0.0220132	2.34208	0.0652374	3166.56	17.718	0.0174098	1.49495	0.0696845
	250	4.69181	0.160204	56.1099	-0.0509603	220.66	0.0010482	0.0215331	2.33537	0.0650505	3166.51	17.7198	0.0174413	1.49562	0.0696856
	251	4.28497	-0.0682783	56.1144	-0.0929235	220.66	0.00102207	0.0215469	2.33588	0.0650646	3166.52	17.7212	0.0174717	1.49626	0.0696854
	252	4.58412	-0.0606053	56.1188	-0.115575	220.66	0.00101591	0.0208086	2.33578	0.0650618	3166.44	17.723	0.0175024	1.49691	0.0696872
	253	4.78259	0.728726	56.1235	-0.179841	220.66	0.00102695	0.0206861	2.33665	0.0650862	3166.7	17.723	0.0175316	1.49741	0.0696814
	254	3.83453	-4.08065	56.1278	-0.143167	220.66	0.000977711	0.0202313	2.33388	0.0650089	3159.2	17.7665	0.0176024	1.50157	0.0698468
	255	3.75977	-5.33303	56.1316	-0.118096	220.66	0.000973995	0.019716	2.41337	0.0672231	3157.59	17.7767	0.0176404	1.50292	0.0698825
	256	3.82622	-0.330983	56.1354	-0.123431	220.66	0.00100897	0.0194248	2.43045	0.067699	3157.55	17.7782	0.0176708	1.50352	0.0698834
	257	3.29497	-0.579811	56.139	-0.110588	220.66	0.00102154	0.0190684	2.43091	0.0677116	3157.43	17.7799	0.017702	1.50414	0.0698859
	258	3.41776	1.63767	56.1423	-0.118542	220.66	0.00105109	0.0191753	2.43208	0.0677443	3164.93	17.7389	0.0176914	1.50115	0.0697204
	259	2.59947	16.1844	56.1453	-0.108754	220.66	0.00106485	0.0189616	2.35263

## Sheet: chill-4_35kW_pl1_red.csv
chill-4_35kW_pl1_red.csv	t[s]	HRR[kW/m2]	dm/dt[g/m2/s]	THR[MJ/m2]	Extinction coefficient (k) [1/m]	Total smoke production [m2/m2]	dCO/dt[g/s]	dCO2/dt[g/s]	Sample mass [g]	Mass fraction[-]	TML[g/m2]	EHC[kJ/g]	TCO/TML[g/g]	TCO2/TML[g/g]	SEA[m2/g]
	1	1.54546	12.1215	0.00160269	0.0523948	0.0618696	-2.15286e-06	0.0011229	34.3967	1	8.64991	0.185284	-2.348e-05	0.0122469	0.00715264
	2	1.09236	1.21528	0.0029216	0.0674867	0.20335	-6.59272e-07	0.000785205	34.305	0.997334	1.85604	1.57411	-0.000142936	0.0969864	0.109561
	3	0.842108	-5.78648	0.00388883	0.0738974	0.371309	7.8583e-06	0.000685142	34.377	0.999428	-0.0503774	-77.1941	-0.00944976	-4.85628	-7.37055
	4	0.942224	-0.626415	0.004781	-0.0154766	0.459658	3.45181e-05	0.000624849	34.3972	1.00002	-0.164528	-29.0588	-0.0226859	-1.84524	-2.79379
	5	1.00746	0.186234	0.00575584	-0.0291645	0.459658	4.78928e-05	0.000489233	34.3984	1.00005	0.00235849	2440.48	3.49828	148.293	194.895
	6	0.906088	0.12195	0.00671261	0.00251219	0.462628	1.23769e-05	0.000484399	34.3966	0.999999	0.0431132	155.697	0.218455	9.17228	10.7305
	7	1.15887	0.0564387	0.00774509	-0.00575748	0.465599	7.85914e-06	0.000450118	34.3962	0.999987	0.147358	52.5595	0.0689456	2.97174	3.15964
	8	1.41895	0.172028	0.009034	0.0422764	0.516983	-3.1838e-05	0.000355993	34.3951	0.999955	0.318208	28.3903	0.0224889	1.48172	1.62467
	9	0.263998	-0.0117374	0.00987547	-0.0228896	0.568366	4.14767e-06	0.000305351	34.3933	0.999902	0.138774	71.1625	0.0543866	3.60516	4.09564
	10	0.015276	-0.145275	0.0100151	-0.0360112	0.568366	2.23447e-05	3.69941e-05	34.3952	0.999957	0.115283	86.8741	0.083754	4.37004	4.93018
	11	0.249685	0.0925236	0.0101476	-0.0288499	0.568366	1.66727e-05	-1.93583e-05	34.3954	0.999964	0.267264	37.9684	0.042012	1.87816	2.12661
	12	0.136836	0.0927358	0.0103408	0.0108175	0.58134	3.77829e-07	0.000143372	34.3938	0.999918	0.235849	43.8452	0.0477592	2.18568	2.46488
	13	0.27034	-0.215204	0.0105444	0.0267559	0.626306	-2.03101e-05	0.000132099	34.3942	0.999927	-0.0095283	-1106.64	-0.981067	-55.4089	-65.7311
	14	-0.214855	0.164599	0.0106796	-0.0054038	0.658297	-5.85464e-05	2.51299e-05	34.3968	1	0.483396	22.0929	0.00791206	1.09708	1.36182
	15	-0.69204	0.205236	0.0106796	0.00482543	0.664055	-8.53306e-05	-0.000256044	34.3915	0.999851	0.272453	39.198	-0.0155087	1.85782	2.43732
	16	-0.822417	-0.304874	0.0106796	-0.0142384	0.669813	-5.0209e-05	-7.29334e-05	34.3938	0.999916	0.0288679	369.947	-0.310452	17.2956	23.2027
	17	-0.582899	-0.137807	0.0106796	0.0110757	0.682906	-3.40195e-05	-3.30532e-05	34.3964	0.999991	0.0127358	838.547	-0.955687	38.9585	53.6208
	18	-0.69584	-0.693608	0.0106796	0.0034636	0.700084	-4.05374e-05	0.000124599	34.3965	0.999996	0.0593396	179.974	-0.269563	8.55962	11.7979
	19	-0.631244	5.6066	0.0106796	0.0238911	0.732415	-5.79522e-05	0.000141406	34.396	0.999982	8.83953	1.20816	-0.00242807	0.0589697	0.0828568
	20	-0.530143	2.18218	0.0106796	0.0307294	0.796592	-5.71758e-05	1.76508e-05	34.303	0.997276	3.36406	3.17462	-0.00798348	0.155446	0.236795
	21	-0.803074	-5.72094	0.0106796	0.0440052	0.884885	-5.06793e-05	-1.26974e-05	34.361	0.998963	0.26434	40.4011	-0.119687	1.97372	3.34753
	22	-0.832933	-1.45417	0.0106796	0.0249987	0.966853	-2.91434e-05	1.82478e-05	34.3939	0.999919	0.109151	97.8426	-0.315044	4.79568	8.85794
	23	-0.570125	0.272736	0.0106796	0.0118192	1.01065	5.31999e-06	3.52028e-05	34.3955	0.999966	0.250377	42.654	-0.135338	2.10392	4.03652
	24	-0.707929	-0.782956	0.0106796	0.0474229	1.08165	-1.74801e-05	0.000121092	34.394	0.999923	-0.0204717	-521.677	1.73579	-26.2899	-52.8364
	25	-0.432247	5.16662	0.0106796	0.0779877	1.23192	7.31115e-06	7.877e-05	34.3969	1.00001	8.62283	1.23853	-0.00404099	0.0632773	0.142867
	26	0.345324	2.65485	0.0108523	0.0138135	1.34195	1.32458e-05	-1.35109e-05	34.3053	0.997343	5.08934	2.13235	-0.00660109	0.10696	0.263678
	27	0.133837	-0.457602	0.0110919	0.0435745	1.41019	-3.28582e-05	1.68688e-06	34.3427	0.998432	9.27066	1.19645	-0.00395819	0.0587352	0.152113
	28	0.161671	3.54765	0.0112396	0.0143185	1.47913	-5.32108e-05	8.91199e-06	34.2984	0.997143	10.6534	1.05503	-0.00391564	0.0511907	0.138841
	29	0.489919	0.406226	0.0115654	0.0137076	1.51289	-1.3454e-05	-9.65722e-06	34.2837	0.996717	10.5635	1.09485	-0.00406912	0.0515401	0.143219
	30	0.255169	0.553954	0.0119379	0.0272222	1.56185	1.28078e-05	8.75574e-05	34.2847	0.996745	10.5573	1.13078	-0.00395707	0.0523529	0.147941
	31	-0.499553	-5.7391	0.0120655	0.0203025	1.6185	3.02798e-05	1.86078e-05	34.2848	0.996747	1.85415	6.50731	-0.0209903	0.299037	0.872905
	32	-0.102383	-0.492673	0.0120655	0.0251803	1.67287	5.20525e-05	-3.50411e-05	34.377	0.999429	9.84792	1.22518	-0.00345338	0.0559665	0.169871
	33	0.162273	5.96135	0.0121467	0.0280489	1.73639	5.49973e-05	-2.35171e-05	34.2923	0.996965	10.8008	1.1246	-0.00266833	0.0508233	0.160764
	34	0.175355	0.48548	0.0123155	0.0260329	1.80056	7.11228e-05	-3.30965e-05	34.2822	0.996672	10.5946	1.16243	-0.00208696	0.0515179	0.169951
	35	0.0317443	-5.79413	0.012419	0.049645	1.89043	6.93906e-05	0.000139411	34.2844	0.996735	2.00198	6.20337	-0.00777443	0.279206	0.944281
	36	0.311454	-1.07851	0.0125906	0.0255906	1.98021	5.96786e-05	0.000104774	34.3754	0.999383	8.98651	1.40106	-0.00110546	0.0633003	0.220353
	37	0.276208	5.85434	0.0128845	-0.010907	2.01095	5.35113e-05	3.19405e-05	34.3014	0.997231	10.8781	1.18444	-0.000449156	0.05257	0.184862
	38	0.0130023	1.56156	0.0130291	0.0236166	2.03848	9.069e-05	2.86062e-05	34.2814	0.996648	11.3516	1.14777	0.000323275	0.0506149	0.179576
	39	0.218451	-5.77907	0.0131448	0.0540895	2.12983	0.000119339	-9.97123e-06	34.2763	0.996502	2.18396	6.01878	0.0068353	0.262651	0.975213
	40	0.199634	-1.7085	0.0133538	0.0215512	2.2189	0.00012847	4.00369e-05	34.3735	0.999327	8.78217	1.52056	0.00307986	0.0657465	0.252659
	41	0.441681	5.8184	0.0136745	-0.0113608	2.24415	0.000136092	0.000148532	34.3036	0.997294	10.8246	1.26328	0.00368481	0.0546356	0.207319
	42	0.47883	0.545142	0.0141347	0.0530588	2.30615	0.000159851	3.29759e-05	34.2819	0.996664	10.6561	1.32644	0.00515825	0.0557914	0.216416
	43	0.378655	-0.379096	0.0145635	0.0401099	2.41511	0.000196318	3.08508e-06	34.2837	0.996716	10.634	1.36953	0.00691064	0.0559351	0.227113
	44	0.376686	0.762296	0.0149412	0.0839443	2.56275	0.000262877	-3.86601e-05	34.2839	0.996723	11.806	1.26555	0.00832516	0.0500731	0.217072
	45	-0.0744693	0.184442	0.0151295	0.0157874	2.68224	0.000374322	-3.82777e-05	34.2715	0.996362	10.8763	1.39105	0.0122836	0.0540213	0.246613
	46	-0.236366	-0.945346	0.0151295	0.0133117	2.71685	0.0004509	-2.24351e-05	34.2814	0.996648	10.3817	1.45732	0.0169662	0.0563912	0.261696
	47	0.77437	-0.101509	0.0155167	0.0551654	2.79825	0.00052708	-4.2209e-05	34.2866	0.996801	10.5834	1.46614	0.0213412	0.0549403	0.2644
	48	4.11835	0.235739	0.0179631	0.0342867	2.90458	0.000622885	0.000300066	34.2845	0.996739	10.6808	1.68181	0.0266484	0.0570899	0.271945
	49	10.7088	-0.219316	0.0253766	0.00699259	2.95375	0.000784567	0.00215706	34.2834	0.996709	10.4399	2.43073	0.0343529	0.0778991	0.282929
	50	24.8403	0.174096	0.0431512	0.00803585	2.97169	0.000906312	0.00658182	34.286	0.996783	11.8656	3.63667	0.0374312	0.12087	0.250446
	51	46.2565	4.30013	0.0786996	0.0783224	3.07389	0.0010445	0.0159974	34.2709	0.996343	17.9727	4.37883	0.0301946	0.163769	0.171031
	52	65.8576	3.50608	0.134757	0.0978028	3.28068	0.00113768	0.0292676	34.2061	0.994461	19.3418	6.96712	0.0336064	0.29493	0.169616
	53	90.3184	5.26264	0.212845	0.0115922	3.40826	0.00112575	0.0452759	34.1916	0.994039	28.1767	7.55393	0.0268382	0.354044	0.12096
	54	112.968	5.71741	0.314488	0.0515615	3.48028	0.00104367	0.061211	34.098	0.991317	30.3456	10.3636	0.0281646	0.519035	0.114688
	55	137.701	4.50265	0.439822	0.0973345	3.64917	0.00100786	0.0783344	34.075	0.990648	37.3941	11.7618	0.0253984	0.618827	0.097587
	56	164.007	6.23045	0.590676	0.0668732	3.83517	0.000988332	0.0963019	34.0003	0.988476	39.0489	15.1266	0.0267099	0.825262	0.0982146
	57	190.705	-15.0655	0.768032	0.0749154	3.99499	0.000956396	0.114259	33.9827	0.987966	23.0377	33.338	0.0491895	1.86671	0.173411
	58	221.98	32.6968	0.974375	0.312627	4.43572	0.00096825	0.134679	34.1525	0.9929	96.2806	10.1202	0.0127187	0.578624	0.0460708
	59	242.764	47.7527	1.20675	0.208471	5.02502	0.000954385	0.149488	33.3761	0.970329	102.886	11.729	0.0127772	0.678546	0.0488406
	60	264.299	-2.39656	1.46028	0.208767	5.48592	0.00092512	0.163768	33.3061	0.968294	104.803	13.9335	0.0133762	0.813551	0.052345
	61	290.813	8.43778	1.73783	0.189989	5.92623	0.000932008	0.184374	33.2857	0.967703	119.977	14.4847	0.0124174	0.855635	0.0493948
	62	307.064	14.0601	2.03677	0.127978	6.27973	0.00089116	0.197903	33.1249	0.963027	131.754	15.4589	0.0119455	0.920857	0.0476626
	63	318.684	12.0065	2.34965	0.250996	6.69698	0.00089439	0.212345	33.0001	0.959397	149.772	15.6882	0.0110718	0.943829	0.0447145
	64	335.332	36.9628	2.67665	0.134545	7.12258	0.000952539	0.228312	32.8091	0.953845	199.086	13.4447	0.00878067	0.81823	0.0357764
	65	350.675	35.659	3.01966	0.178844	7.47413	0.000991343	0.243997	32.2863	0.938648	215.078	14.0398	0.00856262	0.864415	0.0347508
	66	363.23	8.35154	3.37661	0.265873	7.97836	0.00103902	0.256954	32.1168	0.93372	226.294	14.9213	0.00857136	0.928691	0.0352566
	67	376.959	28.3457	3.74671	0.133393	8.43405	0.0010996	0.270497	31.9979	0.930263	267.222	14.0209	0.00764677	0.881948	0.0315619
	68	378.536	26.8033	4.12445	0.244757	8.8631	0.00109183	0.27493	31.5641	0.91765	276.09	14.9388	0.00777424	0.947563	0.0321022
	69	384.029	9.45061	4.50574	0.222017	9.38795	0.00111356	0.2823	31.4701	0.914917	291.804	15.4409	0.00771559	0.987802	0.0321721
	70	387.341	17.8469	4.89142	0.0848108	9.73125	0.00111307	0.288059	31.3035	0.910075	309.545	15.802	0.00761263	1.01898	0.0314373
	71	403.446	12.8306	5.28681	0.185059	10.0365	0.00111191	0.303483	31.1155	0.904608	320.694	16.4855	0.00767506	1.07283	0.0312963
	72	406.17	18.1939	5.69162	0.179282	10.4498	0.0010876	0.307185	30.9973	0.901172	353.24	16.1126	0.00725839	1.05603	0.0295828
	73	404.341	58.313	6.09688	0.147398	10.8155	0.00110637	0.309101	30.6523	0.891142	423.038	14.4121	0.00630753	0.950722	0.0255663
	74	412.855	40.6553	6.50548	0.263027	11.2736	0.001159	0.317556	29.9125	0.869633	428.538	15.1806	0.00648173	1.00843	0.026307
	75	416.172	0.549057	6.91999	0.212436	11.8059	0.00118337	0.323743	29.8542	0.867938	435.215	15.9002	0.0066388	1.06313	0.0271267
	76	415.999	3.90185	7.33607	0.213252	12.2809	0.00119449	0.327865	29.7834	0.86588	444.068	16.5202	0.0067602	1.11159	0.0276554
	77	437.153	34.6029	7.76265	0.0729876	12.6027	0.00126226	0.347915	29.6895	0.863152	500.46	15.511	0.00623641	1.05192	0.0251822
	78	438.079	50.7394	8.20027	0.227219	12.9488	0.00123814	0.350382	29.0918	0.845774	535.264	15.32	0.00604912	1.04528	0.0241914
	79	448.6	26.7499	8.64361	0.23325	13.4808	0.0012382	0.359265	28.7229	0.835048	555.909	15.5486	0.0060346	1.06743	0.02425
	80	447.618	14.6742	9.09171	0.233923	14.0181	0.00124587	0.359042	28.504	0.828686	566.661	16.0444	0.00612751	1.10695	0.024738
	81	459.821	6.36697	9.54543	0.0404505	14.3316	0.00129835	0.369935	28.39	0.825372	575.548	16.5849	0.00624571	1.15049	0.0249007
	82	460.962	26.4527	10.0058	0.033549	14.4167	0.00136182	0.373313	28.2958	0.822634	615.973	16.2439	0.00604439	1.13216	0.0234048
	83	469.872	31.3034	10.4712	0.214051	14.703	0.00145895	0.382385	27.8673	0.810176	632.969	16.5431	0.00609954	1.15875	0.0232287
	84	474.146	12.6094	10.9433	0.272402	15.2667	0.00152671	0.388033	27.6872	0.804938	650.386	16.8258	0.00615765	1.18401	0.0234733
	85	504.763	33.3178	11.4327	0.441445	16.1223	0.001647	0.41459	27.5026	0.799571	699.542	16.3431	0.00594707	1.15672	0.0230469
	86	497.503	54.6071	11.9338	0.211702	16.9141	0.00161968	0.409214	26.9815	0.784423	748.744	15.9385	0.00576035	1.13227	0.0225899
	87	500.456	31.0495	12.4328	0.327752	17.553	0.001659	0.411356	26.46	0.76926	764.543	16.2618	0.00584602	1.15963	0.0229588
	88	518.02	23.3327	12.9421	0.339123	18.3468	0.00176095	0.42489	26.2925	0.764391	797.8	16.2222	0.00581056	1.16153	0.0229967
	89	514.947	25.5273	13.4585	0.474974	19.3127	0.00182228	0.422545	25.94	0.754142	812	16.5745	0.00592066	1.19031	0.0237842
	90	523.06	6.83002	13.9775	0.516053	20.48	0.00193375	0.430546	25.7895	0.749766	822.076	17.0027	0.00607	1.22513	0.0249125
	91	503.829	33.5843	14.491	0.45996	21.6038	0.00194386	0.415651	25.6827	0.746661	876.788	16.5274	0.00590038	1.19341	0.0246397
	92	546.257	50.5807	15.016	0.352606	22.5431	0.00221492	0.45253	25.1027	0.729801	913.089	16.4453	0.00589465	1.19271	0.0246888
	93	538.161	24.8315	15.5582	0.522184	23.5769	0.00232086	0.446772	24.7179	0.718614	933.141	16.673	0.00600262	1.21225	0.0252662
	94	546	29.7288	16.1003	0.579891	24.8666	0.00251305	0.454339	24.5054	0.712434	974.921	16.5145	0.00598856	1.20427	0.0255062
	95	549.095	44.7138	16.6479	0.340212	25.9437	0.00267285	0.458115	24.0625	0.699559	1014.7	16.4067	0.00600231	1.19965	0.0255679
	96	561.937	23.9858	17.2034	0.556752	27.0044	0.00288012	0.472581	23.6409	0.687301	1028.97	16.719	0.00618309	1.22634	0.026244
	97	552.906	31.9782	17.7608	0.714413	28.5017	0.0029539	0.467856	23.4895	0.682902	1077.73	16.4799	0.00616195	1.21181	0.0264461
	98	555.28	36.7256	18.3149	0.649498	30.0941	0.00309976	0.472564	22.9727	0.667877	1095.42	16.7194	0.00632936	1.23293	0.0274725
	99	566.057	7.64495	18.8756	0.613652	31.5758	0.0033432	0.481431	22.7852	0.662424	1105.6	17.0726	0.00655636	1.26266	0.0285598
	100	575.067	30.231	19.4461	0.710048	33.1391	0.00354569	0.487584	22.6773	0.659287	1160.24	16.7605	0.00653593	1.24285	0.0285623
	101	564.558	72.589	20.0159	0.781636	34.8766	0.00359835	0.477996	22.0981	0.64245	1233.46	16.2275	0.00642316	1.20563	0.0282755
	102	601.536	44.1194	20.599	0.686924	36.6106	0.00395459	0.511281	21.322	0.619886	1247.19	16.5163	0.00665156	1.23103	0.0293544
	103	597.487	12.6	21.1985	0.537729	38.0932	0.00403035	0.509051	21.1764	0.615654	1271.8	16.6681	0.00682182	1.24497	0.0299522
	104	583.15	36.2724	21.7888	0.689792	39.5433	0.0040193	0.497698	20.9156	0.60807	1315.78	16.5596	0.00688196	1.23904	0.030053
	105	603.113	39.4162	22.3819	0.905834	41.4315	0.00419904	0.515178	20.4494	0.594516	1346.92	16.6171	0.00701696	1.24648	0.0307601
	106	598.633	27.9402	22.9828	0.875152	43.5481	0.00415533	0.512074	20.1193	0.584919	1375.18	16.7125	0.00715782	1.25599	0.0316671
	107	600.631	32.1489	23.5825	0.659281	45.3533	0.00419302	0.514649	19.8197	0.57621	1411.72	16.7047	0.00725275	1.25787	0.0321261
	108	601.918	37.8894	24.1837	0.659843	46.8957	0.00423975	0.516398	19.4324	0.56495	1448.4	16.6969	0.00734525	1.25966	0.0323776
	109	615.956	31.2179	24.7927	0.719341	48.5206	0.00434418	0.530512	19.0436	0.553647	1477.98	16.7747	0.00747554	1.26831	0.032829
	110	618.222	42.1401	25.4098	0.863905	50.4029	0.00438206	0.534376	18.7301	0.544532	1530.6	16.6011	0.00748861	1.25764	0.0329301
	111	615.422	44.5666	26.0266	0.855918	52.4386	0.00439963	0.533378	18.1723	0.528315	1563.67	16.6445	0.00759567	1.26322	0.0335355
	112	629.056	33.7084	26.6488	0.849483	54.4674	0.00451888	0.546197	17.8217	0.518123	1599.16	16.6642	0.00769368	1.26741	0.0340599
	113	627.23	28.3583	27.277	0.655017	56.2715	0.0045622	0.547376	17.4455	0.507186	1621.97	16.8172	0.00785088	1.28143	0.0346934
	114	637.156	26.1727	27.9092	0.809101	58.0393	0.00472293	0.558236	17.2038	0.50016	1656.64	16.8469	0.00795553	1.2864	0.0350344
	115	614.313	46.3135	28.5349	0.884056	60.0607	0.00463725	0.540309	16.8363	0.489475	1709.38	16.6932	0.007966	1.27653	0.0351361
	116	630.065	46.1512	29.1571	0.883073	62.1651	0.00482417	0.556541	16.2773	0.473222	1742.69	16.7311	0.00807489	1.28226	0.035672
	117	614.566	19.1678	29.7794	0.854646	64.2446	0.00476986	0.544881	15.9242	0.462957	1756.55	16.9533	0.00826732	1.3014	0.0365742
	118	642.47	28.1817	30.4079	0.811571	66.2671	0.00505605	0.570747	15.7772	0.458684	1804.05	16.8554	0.00831408	1.29699	0.0367325
	119	640.935	58.9188	31.0496	0.853104	68.3421	0.00511364	0.570915	15.2738	0.444048	1862.06	16.6749	0.00831411	1.2855	0.0367024
	120	605.179	38.1657	31.6727	0.798739	70.3544	0.00485891	0.541391	14.6588	0.426169	1879.73	16.8496	0.00847984	1.30059	0.037428
	121	605.789	14.0677	32.2782	0.96084	72.4476	0.00487057	0.543702	14.4716	0.420726	1904.01	16.9527	0.00861301	1.31094	0.03805
	122	605.424	49.7909	32.8838	0.781881	74.5294	0.00486661	0.545008	14.2141	0.413242	1970.82	16.6853	0.00855399	1.29259	0.0378164
	123	597.997	48.7666	33.4855	0.781305	76.3933	0.00478835	0.539688	13.5059	0.392653	1993.34	16.7987	0.00868397	1.30353	0.0383242
	124	583.6	10.7063	34.0763	0.808503	78.2639	0.00463887	0.528048	13.2672	0.385713	2009.17	16.9603	0.00883336	1.31805	0.0389533
	125	583.424	49.2839	34.6598	0.802209	80.1475	0.00463461	0.529512	13.0994	0.380834	2082.34	16.6446	0.00873294	1.29573	0.0384891
	126	585.44	44.3182	35.2442	0.560337	81.7549	0.00466119	0.534236	12.3238	0.358285	2091.43	16.8517	0.00890526	1.3142	0.0390904
	127	569.683	11.1012	35.8218	0.570216	83.0893	0.00456472	0.522265	12.2275	0.355486	2119.57	16.9005	0.00899021	1.32	0.0392011
	128	580.232	46.3705	36.3967	0.653963	84.5479	0.0047335	0.533899	11.9292	0.346814	2173.75	16.7438	0.00897155	1.31026	0.038895
	129	559.304	33.0211	36.9665	0.717435	86.1828	0.00468458	0.515277	11.3549	0.330117	2184.46	16.9225	0.00912989	1.3261	0.0394528
	130	565.514	14.0171	37.5289	1.04184	88.279	0.00483346	0.520993	11.2414	0.326817	2214.29	16.9485	0.00921281	1.33043	0.0398679
	131	565.17	51.3392	38.0942	0.942773	90.6751	0.00494008	0.520836	10.9252	0.317624	2275.69	16.7397	0.00916905	1.31612	0.0398452
	132	593.803	38.3188	38.6737	1.16496	93.3253	0.00534543	0.547877	10.2744	0.298703	2287.52	16.9064	0.00934207	1.33191	0.0407976
	133	555.423	9.63013	39.2483	0.884914	95.9164	0.00520123	0.513388	10.149	0.295057	2310.47	16.9872	0.00946166	1.33964	0.0415139
	134	527.2	50.0078	39.7897	1.11951	98.3257	0.00517941	0.488541	9.90571	0.287985	2376.97	16.7397	0.0094025	1.32155	0.041366
	135	514.155	43.2942	40.3103	1.19676	101.052	0.00532801	0.476682	9.20078	0.26749	2391.2	16.8578	0.00955674	1.33249	0.0422601
	136	533.968	11.0672	40.8344	1.30162	104.072	0.00587952	0.495966	9.04991	0.263104	2413.88	16.9165	0.00969676	1.33936	0.0431139
	137	534.285	45.4408	41.3685	1.3196	107.363	0.00631088	0.496132	8.80957	0.256117	2472.91	16.7287	0.00970602	1.32631	0.0434157
	138	505.306	38.494	41.8883	1.58989	111.002	0.00649632	0.4713	8.18378	0.237924	2485.36	16.854	0.00990399	1.33756	0.0446622
	139	492.271	7.45247	42.3871	1.39939	114.709	0.00693377	0.461579	8.05181	0.234087	2501.17	16.9469	0.0101029	1.34652	0.0458621
	140	470.652	36.0948	42.8686	1.665	118.54	0.00731494	0.449175	7.8843	0.229217	2550.47	16.8081	0.0101782	1.3371	0.0464776
	141	439.308	32.0717	43.3235	1.74691	122.763	0.00744718	0.420423	7.36167	0.214023	2560.63	16.9191	0.0104122	1.34728	0.0479425
	142	420.992	5.50706	43.7537	1.57123	126.836	0.00780208	0.404391	7.25394	0.210891	2576.25	16.9835	0.0106348	1.35393	0.0492327
	143	405.021	45.6236	44.1667	1.39629	130.508	0.00822625	0.389244	7.08843	0.206079	2641.3	16.7216	0.0106667	1.33448	0.0494106
	144	387.522	40.2732	44.563	1.58299	134.239	0.00865033	0.376002	6.39887	0.186032	2648.32	16.8269	0.0109465	1.34434	0.0506882
	145	375.482	1.09976	44.9445	1.52903	138.188	0.00906753	0.362794	6.32446	0.183868	2653.94	16.935	0.0112457	1.35439	0.0520691
	146	367.547	8.50861	45.316	1.4518	142.081	0.00966177	0.360944	6.26487	0.182136	2664.18	17.0093	0.0115446	1.36196	0.0533301
	147	337.61	5.45583	45.6686	1.35773	145.775	0.00951203	0.331214	6.15632	0.17898	2666.09	17.1294	0.0118729	1.37271	0.0546773
	148	312.425	4.88388	45.9936	1.33426	149.212	0.00940308	0.307764	6.13611	0.178393	2680.03	17.1616	0.0121422	1.3764	0.0556757
	149	300.809	31.7911	46.3002	1.19258	152.409	0.00963197	0.296032	5.98835	0.174097	2722.11	17.0089	0.0122883	1.36539	0.0559893
	150	298.384	27.7669	46.5998	1.21767	155.52	0.0101017	0.293087	5.5423	0.161129	2730.85	17.0642	0.0125979	1.37114	0.0569492
	151	284.822	5.81769	46.8914	1.19164	158.658	0.0101758	0.27714	5.44967	0.158436	2739.43	17.1172	0.0129089	1.37639	0.0579162
	152	273.959	8.90705	47.1708	1.08963	161.602	0.0102648	0.265024	5.35867	0.15579	2748.81	17.1605	0.0132171	1.38079	0.0587898
	153	270.404	8.60745	47.443	1.45256	164.904	0.0104801	0.259104	5.25929	0.152901	2758.91	17.1963	0.0135271	1.3846	0.0597714
	154	255.097	18.3565	47.7057	1.34648	168.519	0.010235	0.2437	5.15224	0.149789	2783.35	17.1397	0.0137552	1.38069	0.0605453
	155	252.68	19.6774	47.9596	1.16877	171.748	0.0103771	0.238941	4.8931	0.142255	2795.53	17.1558	0.0140455	1.38275	0.0614369
	156	241.361	10.1799	48.2066	0.995014	174.516	0.0100748	0.224502	4.76408	0.138504	2805.63	17.1821	0.0143337	1.38532	0.0622021
	157	238.363	6.92522	48.4465	1.0413	177.083	0.0100298	0.217776	4.65703	0.135392	2814.91	17.2106	0.0146226	1.38804	0.0629089
	158	234.65	28.032	48.683	1.19723	179.91	0.00992084	0.212134	4.55857	0.132529	2855.36	17.0497	0.0147432	1.37539	0.0630079
	159	233.842	23.3101	48.9172	1.33775	183.136	0.00991308	0.209182	4.12987	0.120066	2857	17.1219	0.0150621	1.38151	0.0641007
	160	227.955	0.719175	49.1481	1.1125	186.262	0.00968911	0.201334	4.11245	0.11956	2862.6	17.1691	0.0153519	1.38544	0.0650676
	161	224.601	3.4711	49.3744	1.17565	189.179	0.00951337	0.196499	4.05313	0.117835	2864.2	17.2385	0.0156567	1.39114	0.0660494
	162	209.179	3.74918	49.5913	0.950086	191.842	0.00890951	0.182587	4.03615	0.117341	2871.29	17.2715	0.0159108	1.39371	0.0668139
	163	216.213	9.81073	49.804	1.17049	194.51	0.00920241	0.187243	3.961	0.115157	2881.54	17.2838	0.0161554	1.39488	0.0675021
	164	211.723	6.60436	50.018	1.00595	197.314	0.00894503	0.181928	3.8523	0.111996	2883.62	17.3455	0.0164364	1.39982	0.0684256
	165	204.021	-0.921965	50.2259	1.02003	199.902	0.0085148	0.173715	3.83023	0.111355	2883.64	17.4175	0.0167149	1.4055	0.0693228
	166	203.018	7.98708	50.4294	1.01203	202.49	0.00838503	0.171433	3.83008	0.11135	2899.12	17.3947	0.0168985	1.40357	0.0698452
	167	199.543	15.0341	50.6307	0.936401	204.988	0.00814996	0.167649	3.666	0.10658	2909.65	17.401	0.0171016	1.40393	0.070451
	168	194.539	5.21841	50.8277	1.03212	207.508	0.00786085	0.163199	3.55438	0.103335	2911.29	17.4588	0.0173467	1.40842	0.0712771
	169	190.116	1.4345	51.02	1.23876	210.4	0.00747001	0.158084	3.53698	0.102829	2918.39	17.4823	0.017546	1.41011	0.0720944
	170	184.186	23.4939	51.2072	0.683281	212.827	0.00708897	0.152236	3.46174	0.100642	2951.83	17.3476	0.0175738	1.399	0.0721001
	171	180.249	19.1631	51.3894	0.823876	214.707	0.00677905	0.148046	3.10729	0.090337	2952.02	17.4082	0.0177893	1.40364	0.0727321
	172	179.978	-4.23574	51.5695	0.750757	216.677	0.00660536	0.146748	3.10528	0.0902785	2950.36	17.4791	0.0180105	1.40912	0.0734408
	173	176.08	3.00512	51.7475	0.703166	218.505	0.00626709	0.142966	3.12286	0.0907898	2957.47	17.4973	0.0181671	1.4103	0.0738826
	174	168.514	4.80004	51.9198	0.670863	220.216	0.00580221	0.137221	3.04753	0.0885995	2959.35	17.5443	0.0183405	1.41377	0.0744135
	175	167.574	3.75651	52.0879	0.744509	221.98	0.00556034	0.136862	3.02753	0.0880183	2966.36	17.5595	0.018474	1.41478	0.0748325
	176	161.432	9.65491	52.2524	0.549573	223.602	0.00513048	0.131987	2.95321	0.0858575	2976.46	17.5552	0.0185739	1.41417	0.0751236
	177	156.067	5.89531	52.4111	0.663466	225.111	0.00472891	0.128467	2.84616	0.0827454	2978.49	17.5965	0.0187111	1.41727	0.0755789
	178	152.996	3.79851	52.5657	0.716882	226.838	0.0044217	0.126609	2.82466	0.0821203	2985.62	17.6062	0.0188061	1.41789	0.0759767
	179	148.708	8.79424	52.7165	0.438576	228.297	0.00416456	0.124402	2.74903	0.0799215	2994.09	17.6069	0.0188841	1.4178	0.0762493
	180	142.261	5.25551	52.862	0.483568	229.461	0.00384088	0.119779	2.65934	0.0773139	2995.7	17.6459	0.0189949	1.42081	0.0765969
	181	135.716	-0.268215	53.001	0.362801	230.521	0.00353179	0.115501	2.64222	0.076816	2996.04	17.6903	0.019104	1.42428	0.076942
	182	128.295	4.8259	53.133	0.354832	231.406	0.00322539	0.109548	2.63861	0.0767113	3004.49	17.6845	0.0191515	1.42372	0.0770202
	183	127.201	6.05567	53.2607	0.44777	232.401	0.00310508	0.109336	2.54908	0.0741085	3006.46	17.7154	0.0192364	1.42621	0.0773004
	184	119.362	-0.183168	53.384	0.296651	233.329	0.00288127	0.104276	2.52815	0.0735	3006.4	17.7568	0.0193272	1.42952	0.0776108
	185	115.297	3.82274	53.5013	0.32693	234.102	0.00278345	0.102134	2.52884	0.0735199	3013.52	17.7538	0.0193687	1.42934	0.0776839
	186	113.024	5.0477	53.6155	0.563194	235.222	0.00265764	0.100597	2.45335	0.0713253	3015.07	17.7825	0.0194419	1.43175	0.0780153
	187	105.193	-0.270031	53.7246	0.217772	236.204	0.002398	0.0950527	2.43692	0.0708476	3015.26	17.8176	0.0195157	1.43463	0.078336
	188	99.5651	4.68463	53.827	0.246499	236.777	0.00226802	0.0918532	2.43488	0.0707882	3023.58	17.8024	0.0195327	1.43355	0.0783099
	189	95.8677	5.89976	53.9247	0.247307	237.387	0.00214718	0.0891478	2.34669	0.0682244	3025.4	17.824	0.0195879	1.43547	0.0784645
	190	90.2842	-0.248475	54.0178	0.187049	237.923	0.00196945	0.085318	2.3274	0.0676635	3025.39	17.8548	0.0196494	1.43813	0.078642
	191	85.6917	3.97219	54.1058	0.220331	238.423	0.00182745	0.0830221	2.32753	0.0676674	3032.7	17.8408	0.0196589	1.43725	0.0786174
	192	82.3903	5.21156	54.1898	0.164821	238.9	0.00172131	0.0813114	2.24999	0.0654131	3034.34	17.8589	0.0197018	1.439	0.0787321
	193	75.9516	-0.196014	54.269	0.0868011	239.212	0.00155529	0.0778803	2.23271	0.0649106	3034.43	17.8844	0.0197496	1.44138	0.0788327
	194	71.2315	4.53318	54.3426	0.0724229	239.41	0.00141243	0.0753958	2.2317	0.0648813	3041.55	17.8668	0.0197472	1.44035	0.0787132
	195	63.9675	0.453318	54.4102	0.0337973	239.542	0.00131573	0.0717129	2.15627	0.0626884	3035.99	17.9217	0.0198242	1.44521	0.0789006
	196	59.7165	-0.84397	54.472	0.0394412	239.633	0.00124633	0.069687	2.21513	0.0643997	3041.4	17.9102	0.0198276	1.4448	0.0787903
	197	55.1874	4.78261	54.5295	-0.0366947	239.682	0.00122335	0.067186	2.15782	0.0627335	3043.39	17.9174	0.0198526	1.44594	0.078755
	198	51.6604	0.663561	54.5829	-0.0584847	239.682	0.00121373	0.0646603	2.13677	0.0621215	3043.3	17.9355	0.0198908	1.44799	0.0787574
	199	48.5676	-0.28081	54.633	-0.0195206	239.682	0.00115227	0.0630711	2.13773	0.0621494	3043.19	17.9525	0.0199272	1.44999	0.07876
	200	44.167	-0.0239072	54.6794	-0.0330434	239.682	0.00110081	0.0605108	2.13879	0.0621803	3043.24	17.9675	0.019961	1.45184	0.0787587
	201	39.946	0.0431289	54.7214	-0.0712239	239.682	0.0010611	0.057529	2.13828	0.0621654	3043.26	17.9812	0.0199938	1.45362	0.0787583
	202	36.527	0.0140723	54.7597	-0.11954	239.682	0.00100111	0.0544759	2.13813	0.062161	3043.28	17.9936	0.0200247	1.4553	0.0787578
	203	34.359	0.0323899	54.7951	-0.0439197	239.682	0.000982465	0.0528757	2.13791	0.0621547	3043.3	18.0051	0.020055	1.45693	0.0787571
	204	30.7055	-0.0465881	54.8276	-0.0869361	239.682	0.000959206	0.0504664	2.13764	0.0621467	3043.23	18.0163	0.0200852	1.45853	0.0787592
	205	28.4584	-0.647547	54.8572	-0.16667	239.682	0.000964102	0.0489429	2.13847	0.062171	3043.39	18.025	0.020114	1.45996	0.0787548
	206	26.3539	5.53575	54.8846	-0.0618693	239.682	0.000916401	0.0469561	2.13668	0.062119	3051.77	17.9845	0.0200871	1.45741	0.0785387
	207	24.4361	1.21913	54.91	-0.0444607	239.682	0.000878506	0.0456864	2.04791	0.0595379	3045.23	18.0315	0.0201575	1.46195	0.0787074
	208	21.9023	-6.39194	54.9332	-0.0893998	239.682	0.000865347	0.043792	2.11724	0.0615537	3043.27	18.0507	0.0201973	1.46425	0.078758
	209	20.0662	5.09524	54.9542	-0.139998	239.682	0.000860638	0.0421825	2.13801	0.0621575	3052.09	18.0054	0.0201655	1.46132	0.0785303
	210	18.2245	0.937382	54.9733	-0.194799	239.682	0.000876373	0.04074	2.04447	0.059438	3045.55	18.0504	0.020236	1.46573	0.0786991
	211	17.1154	-0.814355	54.991	-0.217152	239.682	0.000881035	0.0391699	2.11384	0.0614547	3052.22	18.0167	0.0202189	1.46373	0.078527
	212	16.0259	6.2688	55.0076	-0.179464	239.682	0.000902424	0.0383246	2.04309	0.0593978	3054.09	18.0111	0.0202345	1.46402	0.0784791
	213	13.8961	-4.52872	55.0225	-0.146988	239.682	0.00092557	0.0362823	2.02335	0.0588241	3045.16	18.0689	0.0203225	1.46944	0.0787092
	214	12.0512	-7.12987	55.0355	-0.163223	239.682	0.000954115	0.0352308	2.11799	0.0615754	3043.36	18.0838	0.020364	1.4714	0.0787556
	215	11.1856	4.56906	55.0471	-0.128275	239.682	0.00097689	0.0342245	2.13701	0.0621283	3052	18.0364	0.0203366	1.46829	0.0785326
	216	10.4366	7.10454	55.0579	-0.092892	239.682	0.000955189	0.0335066	2.04541	0.0594653	3054.04	18.0279	0.0203526	1.46835	0.0784804
	217	9.86999	-5.18472	55.0681	-0.118669	239.682	0.000972362	0.0322662	2.02387	0.0588392	3045.29	18.0831	0.0204412	1.47357	0.0787058
	218	9.05298	-0.917162	55.0775	-0.141642	239.682	0.000938843	0.0312662	2.11661	0.0615355	3051.84	18.0473	0.0204263	1.47137	0.0785369
	219	7.96177	0.972327	55.0861	-0.164547	239.682	0.000922557	0.0303389	2.04718	0.0595169	3045.42	18.0882	0.0204979	1.47541	0.0787024
	220	7.24445	-6.17595	55.0937	-0.15386	239.682	0.000928917	0.0293348	2.11522	0.0614948	3043.43	18.1025	0.0205402	1.47729	0.078754
	221	6.85743	4.98871	55.1007	-0.192719	239.682	0.000940023	0.0282601	2.13635	0.0621093	3052.1	18.0534	0.0205108	1.47396	0.0785302
	222	7.09847	1.47914	55.1077	-0.124049	239.682	0.000992166	0.0282347	2.0444	0.0594361	3045.42	18.0953	0.0205866	1.47807	0.0787025
	223	6.24161	-5.66908	55.1144	-0.196153	239.682	0.001003	0.0271981	2.11524	0.0614956	3043.6	18.1083	0.0206299	1.47979	0.0787494
	224	6.05471	-0.572414	55.1205	-0.18774	239.682	0.00104335	0.026847	2.13447	0.0620547	3043.48	18.111	0.0206631	1.48069	0.0787527
	225	5.53369	0.0614701	55.1263	-0.165094	239.682	0.00106179	0.0259693	2.13582	0.0620939	3043.44	18.1132	0.0206963	1.48151	0.0787537
	226	5.62198	-0.0608255	55.1319	-0.147742	239.682	0.00104658	0.0252932	2.13623	0.0621058	3043.35	18.1155	0.0207293	1.48234	0.0787559
	227	6.07786	-0.0361635	55.1377	-0.173864	239.682	0.00103006	0.0247923	2.13712	0.0621315	3043.35	18.1174	0.0207612	1.4831	0.0787558
	228	5.22251	-0.0582233	55.1434	-0.147398	239.682	0.000979062	0.0243673	2.1371	0.0621309	3043.26	18.1199	0.0207923	1.48391	0.0787584
	229	5.2165	-0.731863	55.1486	-0.181978	239.682	0.000922073	0.0235604	2.13815	0.0621616	3043.36	18.121	0.0208202	1.48459	0.0787558
	230	5.39944	5.76652	55.1539	-0.178862	239.682	0.000918849	0.0233072	2.13709	0.0621307	3052.14	18.0706	0.0207886	1.48104	0.0785291
	231	4.74039	1.24708	55.159	-0.185485	239.682	0.000931679	0.022867	2.04396	0.0594232	3045.24	18.1132	0.0208646	1.4851	0.078707
	232	4.84694	-5.83013	55.1638	-0.178295	239.682	0.000936988	0.0228685	2.11708	0.0615489	3043.39	18.1257	0.0209063	1.48671	0.0787548
	233	4.54476	-0.536352	55.1685	-0.122377	239.682	0.0009027	0.0220356	2.13669	0.0621191	3043.33	18.1277	0.0209347	1.48742	0.0787564
	234	4.40077	0.101682	55.1729	-0.0778593	239.682	0.000917061	0.0217094	2.13734	0.0621379	3043.29	18.1294	0.0209635	1.48812	0.0787576
	235	4.05269	-0.0923585	55.1772	-0.144205	239.682	0.000935795	0.021315	2.13781	0.0621516	3043.18	18.1314	0.0209932	1.48883	0.0787604
	236	3.661	0.00519654	55.181	-0.161527	239.682	0.000871423	0.0204767	2.13896	0.062185	3043.28	18.1321	0.0210195	1.48942	0.0787578
	237	3.55872	0.0120833	55.1846	-0.170639	239.682	0.000871231	0.0203442	2.13789	0.0621541	3043.2	18.1337	0.0210471	1.49009	0.0787597
	238	3.54304	0.0430975	55.1882	-0.15643	239.682	0.000845192	0.0198158	2.13869	0.0621771	3043.35	18.134	0.0210723	1.49063	0.078756
	239	3.5604	0.00536164	55.1917	-0.150834	239.682	0.000826123	0.0191996	2.13719	0.0621335	3043.2	18.1361	0.0210989	1.4913	0.0787599
	240	3.15923	-0.135684	55.1951	-0.280204	239.682	0.000769245	0.0187067	2.13877	0.0621795	3043.15	18.1375	0.0211231	1.4919	0.078761
	241	3.30254	0.066195	55.1983	-0.217913	239.682	0.000768817	0.0190755	2.13922	0.0621926	3043.3	18.1377	0.0211459	1.49242	0.0787572
	242	3.73472	0.126274	55.2018	-0.261682	239.682	0.000758086	0.0187856	2.13768	0.0621478	3043.38	18.1384	0.0211689	1.49297	0.0787553
	243	4.08715	0.0793868	55.2058	-0.156078	239.682	0.000731931	0.0184026	2.13688	0.0621246	3043.45	18.1392	0.0211911	1.4935	0.0787534
	244	3.49342	0.00243711	55.2095	-0.194055	239.682	0.000727136	0.0179911	2.13612	0.0621024	3043.38	18.1409	0.0212141	1.49409	0.0787552
	245	3.20869	-0.0783491	55.2129	-0.157526	239.682	0.000739776	0.0177872	2.13684	0.0621235	3043.3	18.1425	0.0212376	1.49468	0.0787573
	246	2.86881	-0.144127	55.2159	-0.200128	239.682	0.000695882	0.0172506	2.1377	0.0621486	3043.12	18.1445	0.0212604	1.49531	0.078762
	247	2.82134	-0.856148	55.2188	-0.143958	239.682	0.000663356	0.0171199	2.13962	0.0622044	3043.08	18.1457	0.0212812	1.49586	0.078763
	248	2.84067	4.97128	55.2216	-0.137894	239.682	0.000654826	0.0170497	2.14003	0.0622162	3051.9	18.0942	0.02124	1.49206	0.0785354
	249	2.11503	6.31462	55.2241	-0.128292	239.682	0.000633607	0.0168252	2.04655	0.0594985	3053.89	18.0832	0.0212457	1.49161	0.0784842
	250	1.99691	0.390653	55.2261	-0.168528	239.682	0.000601427	0.0162514	2.02545	0.0588851	3053.82	18.0843	0.0212648	1.49215	0.078486
	251	2.40348	-0.239198	55.2283	-0.14771	239.682	0.000612253	0.015978	2.02621	0.0589072	3053.74	18.0855	0.0212842	1.49268	0.078488
	252	2.32354	0.574222	55.2307	-0.145922	239.682	0.000645292	0.0158465	2.02703	0.0589309	3053.58	18.0872	0.0213053	1.49324	0.0784921
	253	2.13146	-4.86402	55.2329	-0.158781	239.682	0.000651774	0.0156081	2.02871	0.05898	3045.11	18.1383	0.0213848	1.49788	0.0787105
	254	2.85697	-6.08296	55.2354	-0.247517	239.682	0.000641501	0.0150988	2.11852	0.0615908	3043.13	18.1508	0.0214185	1.49932	0.0787615
	255	3.1596	-0.440425	55.2384	-0.223277	239.682	0.000669383	0.01495	2.13944	0.0621989	3043.17	18.1516	0.021439	1.49977	0.0787606
	256	3.33937	-0.416046	55.2417	-0.242683	239.682	0.000675014	0.0147454	2.13905	0.0621877	3043.37	18.1515	0.0214585	1.50013	0.0787555
	257	3.50296	4.97626	55.2451	-0.211489	239.682	0.000674433	0.0145708	2.13696	0.0621268	3051.97	18.1014	0.0214189	1.49635	0.0785335
	258	3.71529	6.07107	55.2487	-0.184523	239.682	0.000653556	0.0145759	2.04576	0.0594754	3053.83	18.0916	0.0214261	1.49589	0.0784857
	259	3.42989	0.478239	55.2523	-0.181862	239.682	0.000630661	0.0141158	2.02606	0.0589029	3054.01	18.0917	0.0214443	1.49624	0.0784811
	260	3.5354	0.118836	55.2558	-0.143238	239.682	0.000624832	0.0138638	2.02415	0.0588474	3053.93	18.0933	0.0214641	1.4967	0.078483
	261	3.58629	-0.644528	55.2593	-0.136349	239.682	0.000597636	0.0136997	2.02497

## Sheet: chill-4_35kW_pl2_red.csv
chill-4_35kW_pl2_red.csv	t[s]	HRR[kW/m2]	dm/dt[g/m2/s]	THR[MJ/m2]	Extinction coefficient (k) [1/m]	Total smoke production [m2/m2]	dCO/dt[g/s]	dCO2/dt[g/s]	Sample mass [g]	Mass fraction[-]	TML[g/m2]	EHC[kJ/g]	TCO/TML[g/g]	TCO2/TML[g/g]	SEA[m2/g]
	1	1.33822	-11.3691	0.000927019	-0.0443326	0.061733	-3.77018e-06	0.000101767	35.1022	1	-8.54962	-0.108428	4.16016e-05	-0.00112293	-0.00722056
	2	1.56992	-1.78714	0.00238109	-0.00563629	0.061733	-3.03929e-06	-4.56293e-05	35.1929	1.00258	-1.77972	-1.3379	0.000360958	-0.00297575	-0.034687
	3	1.93643	10.4966	0.00413426	0.0658278	0.14156	1.72126e-05	-9.96686e-05	35.1211	1.00054	7.41906	0.557248	0.000132285	-0.000553535	0.0190806
	4	2.04606	1.05186	0.0061255	0.0469579	0.277059	1.92735e-05	-4.66666e-05	35.0236	0.99776	1.79075	3.42062	0.00156341	-0.00475175	0.154717
	5	2.26359	-0.921509	0.00828032	0.0585842	0.403513	-2.0581e-05	0.000224896	35.0833	0.999459	7.39189	1.12019	0.000116084	0.0017191	0.0545887
	6	2.46456	4.70217	0.0106444	0.0472927	0.531398	-3.10016e-05	0.000413688	35.0239	0.997768	9.06104	1.17474	-0.000228075	0.00570956	0.0586465
	7	2.42277	0.557256	0.0130881	0.0416517	0.637361	-4.33466e-05	0.000688552	35.0062	0.997264	9.15528	1.42956	-0.000672387	0.0127459	0.0696167
	8	2.07465	-0.0506682	0.0153368	0.0190342	0.708798	-9.75986e-06	0.000592744	35.0052	0.997235	9.21085	1.66508	-0.000768293	0.01874	0.0769525
	9	1.97369	0.0282704	0.0173609	0.000464031	0.731936	3.39585e-05	0.000553004	35.0046	0.997219	9.1984	1.88739	-0.000421052	0.0244371	0.0795721
	10	1.90358	-0.0935535	0.0192996	0.0227602	0.759474	4.10678e-05	0.000549767	35.0047	0.997222	9.0667	2.12862	1.45565e-07	0.0305124	0.0837653
	11	2.17749	-0.0293318	0.0213401	-0.0047333	0.786453	1.63995e-05	0.000618633	35.0061	0.997262	9.12472	2.33871	0.000169698	0.0367144	0.0861893
	12	2.38366	-0.0281211	0.0236207	-0.0128687	0.786453	1.25061e-05	0.00063037	35.0055	0.997245	8.9734	2.6323	0.000304039	0.0439607	0.0876428
	13	2.27138	-0.213766	0.0259482	-0.0263127	0.786453	4.20629e-05	0.0007307	35.0071	0.99729	8.78943	2.9522	0.000761877	0.0527236	0.0894771
	14	1.9667	0.00782233	0.0280672	-0.0724264	0.786453	5.10357e-05	0.00061776	35.0091	0.997346	8.94962	3.13614	0.00128622	0.0582919	0.0878756
	15	2.33401	0.0353381	0.0302176	0.0216322	0.812355	1.29222e-05	0.000559827	35.0074	0.997297	8.84066	3.41803	0.00143996	0.0649843	0.0918885
	16	1.82644	-0.0190959	0.0322978	0.0458073	0.893785	3.24777e-06	0.000558621	35.0085	0.99733	8.95915	3.60501	0.00145512	0.0700071	0.0997623
	17	1.21458	0.162484	0.0338183	0.0406005	0.997839	1.00483e-05	0.000708404	35.0073	0.997295	9.09481	3.71842	0.00153764	0.0763111	0.109715
	18	1.50453	0.0259827	0.0351779	0.0546867	1.11183	-1.04091e-05	0.000603757	35.0058	0.997254	9.03302	3.89437	0.00143945	0.0831387	0.123085
	19	1.61862	-0.0021305	0.0367395	0.0442057	1.22902	-6.42332e-05	0.000337437	35.0065	0.997272	9.11981	4.02853	0.000761294	0.085838	0.134764
	20	1.22248	0.10173	0.03816	0.0766936	1.37185	-2.86804e-05	0.000267489	35.0056	0.997246	9.18472	4.15473	0.000461328	0.0879789	0.149362
	21	1.20648	-0.0259434	0.0393745	0.0500566	1.52348	1.67387e-05	0.000233218	35.0049	0.997226	9.08764	4.33275	0.000640022	0.0913398	0.167643
	22	1.17419	-0.0752123	0.0405648	0.0107007	1.59694	3.98379e-05	0.000226414	35.0059	0.997256	9.08698	4.46406	0.00105366	0.093697	0.175739
	23	1.27279	0.1018	0.0417883	0.0412828	1.65917	5.34422e-05	0.000358564	35.0059	0.997256	9.24047	4.52232	0.00158177	0.0958014	0.179555
	24	1.49888	0.0591352	0.0431742	0.0290769	1.74271	7.1575e-05	0.000390794	35.0043	0.99721	9.18575	4.70012	0.00232628	0.100386	0.189719
	25	1.20002	-0.0304009	0.0445236	0.0207514	1.80143	7.96742e-05	0.000306737	35.0049	0.997226	9.16821	4.8563	0.00315057	0.103734	0.196487
	26	1.86813	-0.193333	0.0460577	-0.0321098	1.82591	8.23278e-05	0.000241691	35.0051	0.997231	8.87368	5.19037	0.0041304	0.109747	0.205767
	27	2.09466	-0.798593	0.0480391	0.0478055	1.88395	2.91662e-05	0.000247451	35.0082	0.99732	9.06387	5.30006	0.00434731	0.110019	0.207852
	28	2.25776	5.882	0.0502153	0.00249552	1.94497	3.15911e-05	0.000306727	35.0062	0.997263	17.9342	2.79998	0.0023633	0.0572169	0.108451
	29	2.41301	1.31611	0.0525507	-0.0146825	1.94795	2.3364e-05	0.000313038	34.9121	0.994584	11.068	4.74798	0.00402853	0.0953801	0.175998
	30	2.46303	-5.86505	0.0549887	0.0244061	1.97671	3.13201e-05	0.000398017	34.9849	0.996658	9.11359	6.03371	0.00521667	0.119955	0.216897
	31	2.18132	-1.45312	0.0573109	0.0335359	2.04518	7.74063e-06	0.00032531	35.0056	0.997248	8.87991	6.454	0.00543619	0.126567	0.230315
	32	2.27077	5.8581	0.0595369	0.0055914	2.09145	-1.57753e-05	0.000239053	35.0081	0.997318	17.8667	3.33228	0.00261854	0.0641674	0.117058
	33	2.68895	0.547594	0.0620168	0.0583269	2.1668	-2.77666e-06	0.000221857	34.9129	0.994605	10.7958	5.74455	0.00430934	0.108134	0.200708
	34	2.84294	-0.910142	0.0647827	0.0392366	2.28188	4.48146e-05	0.000321584	34.9878	0.99674	17.8692	3.62538	0.0028401	0.0670273	0.127699
	35	2.5474	6.59817	0.0674779	0.0589569	2.39743	4.07131e-05	0.000286974	34.9128	0.994604	19.822	3.4042	0.00275408	0.06179	0.120948
	36	2.46005	-5.22263	0.0699816	0.0431819	2.51805	7.23142e-06	0.000306841	34.8921	0.994014	10.8985	6.42122	0.00507166	0.115039	0.231046
	37	2.11142	-1.62466	0.0722674	0.0190178	2.59198	3.4033e-05	0.000358015	34.9867	0.996709	17.7012	4.08262	0.00330396	0.0727363	0.146429
	38	2.00844	7.0789	0.0743273	0.0038819	2.61912	6.21609e-05	0.000247354	34.9146	0.994655	20.3992	3.64365	0.00315446	0.0642604	0.128394
	39	1.99331	-4.37983	0.0763282	-0.00693739	2.62372	3.01313e-05	0.000218879	34.886	0.99384	10.8805	7.01515	0.00617537	0.122376	0.24114
	40	2.08918	-7.67083	0.0783694	-0.00344385	2.62372	3.37204e-05	0.00037311	34.9869	0.996714	8.89047	8.81499	0.00791546	0.153727	0.295116
	41	2.06184	4.60149	0.0804449	0.0277304	2.65635	9.42205e-05	0.000434104	35.008	0.997315	17.6818	4.54959	0.00448263	0.0796106	0.150231
	42	2.25202	6.41552	0.0826019	0.0086491	2.69924	0.000126623	0.000701561	34.9148	0.994661	19.5918	4.21615	0.00465534	0.0752276	0.137774
	43	2.2997	-0.384929	0.0848777	0.0012088	2.71095	0.000151278	0.000679605	34.8946	0.994084	19.5048	4.35163	0.00540779	0.0788502	0.138989
	44	1.88411	5.33671	0.0869696	0.0547331	2.77799	0.000195844	0.000628794	34.8955	0.99411	28.0938	3.09569	0.00441214	0.0568552	0.0988829
	45	1.87844	0.816808	0.0888509	0.0677701	2.92391	0.000271915	0.000561958	34.8044	0.991516	21.6572	4.10261	0.00690792	0.0762008	0.135009
	46	1.99482	-1.48298	0.0907875	0.0734399	3.09188	0.000364065	0.000560214	34.8727	0.99346	27.009	3.36138	0.00681077	0.0630584	0.114476
	47	1.40452	4.61518	0.0924872	0.029085	3.21367	0.000428574	0.000720859	34.8159	0.991844	28.6221	3.23132	0.00783952	0.0618805	0.112279
	48	0.923328	0.387028	0.0936511	0.091533	3.35465	0.000572975	0.000716029	34.7988	0.991357	28.4308	3.294	0.0097935	0.0646727	0.117993
	49	1.07519	-0.400385	0.0946504	0.0865733	3.56321	0.000701507	0.000576084	34.8009	0.991415	28.3879	3.33418	0.0121396	0.0666849	0.125519
	50	0.566655	0.983443	0.0954713	0.0975743	3.78106	0.00087848	0.00054912	34.8013	0.991428	29.9404	3.18871	0.0142781	0.0649574	0.126286
	51	1.08429	0.329379	0.0962968	0.031949	3.9352	0.00111005	0.000584407	34.7849	0.990959	28.897	3.33242	0.0184177	0.0692108	0.13618
	52	2.02781	-0.935676	0.0978528	-0.0296359	3.9732	0.00130108	0.00087625	34.7959	0.991274	28.5508	3.42733	0.0229401	0.0729455	0.139163
	53	6.19032	-0.139198	0.101962	0.0634592	4.04865	0.00147078	0.00246331	34.7996	0.991378	28.4991	3.57773	0.0278504	0.081232	0.142063
	54	27.4622	-0.0384513	0.118788	0.0866378	4.22764	0.00166916	0.00835135	34.8001	0.991394	28.4274	4.17866	0.03346	0.109152	0.148717
	55	60.6825	-0.70739	0.162861	0.172074	4.53829	0.00180937	0.0213393	34.8009	0.991416	28.3712	5.74034	0.0395427	0.180325	0.159961
	56	97.621	4.32769	0.242012	0.13935	4.91208	0.00185204	0.0391316	34.8015	0.991433	36.0168	6.71943	0.0359998	0.244544	0.136383
	57	131.203	4.48303	0.356424	0.126406	5.22981	0.00185365	0.0622791	34.7205	0.989124	37.2823	9.56015	0.0394683	0.393836	0.140276
	58	163.186	0.74158	0.503619	0.0666225	5.45895	0.00173839	0.0854257	34.707	0.988742	45.9192	10.9675	0.0356162	0.495263	0.118882
	59	189.919	37.1522	0.680171	0.142054	5.70151	0.00161416	0.107736	34.6155	0.986134	98.6919	6.89186	0.0181144	0.333421	0.0577708
	60	216.601	19.1838	0.883431	0.193273	6.08501	0.00148196	0.127029	34.0561	0.970198	81.4679	10.8439	0.0236603	0.551012	0.0746921
	61	240.588	-9.54182	1.11203	0.217652	6.54617	0.00132334	0.146516	34.2387	0.975399	91.4664	12.1577	0.0224388	0.641897	0.0715691
	62	268.382	12.9428	1.36651	0.132097	6.93662	0.001268	0.166127	34.1327	0.972379	102.617	13.3166	0.0211662	0.724872	0.067597
	63	282.542	10.0948	1.64197	0.217524	7.32318	0.0011749	0.180107	34.0145	0.969012	112.573	14.5859	0.020279	0.811703	0.065053
	64	300.412	10.3395	1.93345	0.275818	7.86051	0.00110808	0.196488	33.909	0.966006	129.179	14.9672	0.0184813	0.850851	0.0608497
	65	322.443	37.0084	2.24488	0.293282	8.48172	0.00107483	0.216759	33.7329	0.960991	179.887	12.4794	0.0138354	0.724685	0.0471504
	66	337.526	36.7277	2.57486	0.16234	8.98255	0.00103772	0.2331	33.1954	0.945679	197.028	13.0685	0.0131285	0.773247	0.0455901
	67	345.344	13.7086	2.9163	0.184112	9.3611	0.00105928	0.245307	33.0137	0.940502	214.636	13.5872	0.0125171	0.817634	0.0436138
	68	364.113	24.2926	3.27102	0.222551	9.80398	0.00109992	0.260847	32.8271	0.935185	242.672	13.4792	0.0114986	0.824577	0.0404001
	69	383.561	20.3643	3.64486	0.327816	10.4094	0.00108739	0.276581	32.5299	0.926719	253.526	14.3767	0.011411	0.892194	0.0410584
	70	414.36	6.56333	4.04382	0.345899	11.1697	0.00118566	0.302419	32.4149	0.923441	263.777	15.3305	0.0113915	0.965681	0.0423453
	71	405.188	27.6908	4.4536	0.229619	11.8187	0.00116092	0.300172	32.3062	0.920346	304.715	14.6156	0.0102205	0.928878	0.0387863
	72	421.311	31.0235	4.86684	0.0984238	12.1792	0.00119533	0.316165	31.8723	0.907984	319.891	15.2141	0.0100882	0.978051	0.038073
	73	439.892	8.00421	5.29745	0.168919	12.4811	0.001253	0.335264	31.7114	0.903401	330.154	16.0454	0.0101326	1.04345	0.0378039
	74	456.984	27.4032	5.74588	0.187738	12.8907	0.00130884	0.349456	31.6026	0.900302	371.242	15.4775	0.00934377	1.01676	0.034723
	75	446.591	30.6612	6.19767	0.219043	13.3491	0.0012968	0.343094	31.1671	0.887894	386.687	16.0276	0.00928695	1.05986	0.0345218
	76	447.733	11.8696	6.64483	0.203045	13.8101	0.00130397	0.345514	31.0034	0.88323	404.219	16.4387	0.00918848	1.09453	0.0341649
	77	474.419	32.3242	7.10591	0.23414	14.2938	0.00135673	0.370122	30.8175	0.877936	451.53	15.7374	0.00850917	1.05717	0.0316564
	78	487.225	54.19	7.58673	0.351645	14.9613	0.00135588	0.384571	30.316	0.863649	502.101	15.11	0.0079069	1.02295	0.0297975
	79	499.591	33.614	8.08014	0.159942	15.5508	0.00139244	0.397287	29.78	0.848378	519.464	15.5548	0.0078955	1.06091	0.0299362
	80	513.392	19.3991	8.58663	0.0795693	15.8308	0.00141077	0.409858	29.5959	0.843135	544.317	15.775	0.0077795	1.08351	0.0290838
	81	515.269	18.655	9.10096	0.237571	16.2031	0.00141862	0.414432	29.3325	0.83563	556.473	16.3547	0.00785007	1.1301	0.0291175
	82	511.832	10.8954	9.61451	0.262287	16.7826	0.00141844	0.41363	29.2036	0.831959	574.313	16.7409	0.00783922	1.16294	0.029222
	83	528.028	37.9925	10.1344	0.36103	17.5069	0.00150002	0.430901	29.0145	0.826572	628.685	16.1201	0.00738633	1.12702	0.0278468
	84	521.946	50.2333	10.6594	0.132086	18.0813	0.00150578	0.426436	28.4382	0.810153	666.106	16.0026	0.00718464	1.1241	0.0271449
	85	531.591	28.6031	11.1862	0.240706	18.5105	0.00154675	0.437081	28.0415	0.798853	688.016	16.2586	0.00716792	1.14824	0.0269042
	86	535.356	18.4318	11.7197	0.219479	19.0409	0.00157563	0.442084	27.8093	0.792236	705.724	16.6066	0.0071987	1.17852	0.0269807
	87	535.042	14.5436	12.2549	0.353378	19.6942	0.00164567	0.442614	27.6216	0.786889	724.445	16.9162	0.00722697	1.20571	0.0271852
	88	540.085	39.4151	12.7924	0.347887	20.4887	0.0017147	0.448405	27.4231	0.781236	783.014	16.3374	0.00689299	1.16954	0.0261664
	89	563.548	60.6743	13.3442	0.405046	21.3555	0.00188824	0.469215	26.8023	0.763549	833.362	16.0126	0.00669031	1.152	0.0256257
	90	573.126	31.4453	13.9126	0.427218	22.3315	0.00205862	0.480675	26.2686	0.748346	848.964	16.3877	0.00679611	1.18425	0.0263044
	91	566.233	15.0177	14.4823	0.26328	23.1374	0.00215055	0.476263	26.1032	0.743634	874.702	16.5568	0.00682808	1.20077	0.0264517
	92	589.602	46.3357	15.0602	0.5891	24.1377	0.00235854	0.498009	25.8304	0.735862	933.522	16.1326	0.0066362	1.17544	0.0258566
	93	570.41	42.65	15.6402	0.483432	25.3804	0.0024085	0.481467	25.2069	0.7181	953.795	16.3978	0.00673337	1.19807	0.0266099
	94	582.02	12.0616	16.2164	0.522314	26.5157	0.00258405	0.489915	24.992	0.711978	969.912	16.7195	0.00687282	1.22582	0.0273383
	95	585.472	35.4076	16.8001	0.429376	27.5856	0.00266273	0.491357	24.8212	0.707111	1021.08	16.4533	0.00677441	1.20978	0.027016
	96	579.748	41.4458	17.3828	0.738491	28.8695	0.00272076	0.487716	24.2788	0.691658	1046.94	16.6035	0.0068523	1.22386	0.0275753
	97	593.406	20.2098	17.9693	0.551043	30.2804	0.00289341	0.500978	24.0047	0.683852	1072.63	16.7526	0.00694264	1.2386	0.0282301
	98	607.495	50.2808	18.5698	0.690488	31.658	0.00304538	0.514515	23.7324	0.676093	1139.76	16.2928	0.00678581	1.20824	0.0277761
	99	613.407	46.2784	19.1802	0.599696	33.1003	0.00317358	0.521411	23.0208	0.655822	1160.29	16.5306	0.00692378	1.22926	0.0285277
	100	656.54	20.1773	19.8152	0.669166	34.5664	0.00351272	0.559215	22.8032	0.649622	1192.86	16.6115	0.00701252	1.23992	0.0289778
	101	647.817	51.586	20.4674	0.740196	36.2202	0.00354755	0.552018	22.4579	0.639786	1255.33	16.3044	0.00693018	1.2197	0.0288532
	102	654.083	46.4509	21.1183	0.582806	37.7576	0.00367646	0.559614	21.7958	0.620923	1281.03	16.4854	0.00706184	1.23644	0.0294743
	103	652.55	21.3819	21.7717	0.849446	39.4184	0.00374575	0.561686	21.5233	0.613159	1308.28	16.6415	0.0071849	1.25119	0.03013
	104	671.839	41.1013	22.4339	0.957113	41.5348	0.00392833	0.58156	21.2345	0.604933	1359.89	16.4968	0.00718472	1.24405	0.0305427
	105	677.467	45.4066	23.1085	0.937396	43.7827	0.0040411	0.587437	20.6874	0.589347	1392.96	16.5894	0.00728782	1.2543	0.0314313
	106	665.595	21.5874	23.78	0.734938	45.7499	0.00405116	0.579313	20.3368	0.57936	1413.65	16.8217	0.00745153	1.2746	0.032363
	107	702.21	45.1938	24.4639	0.847208	47.6302	0.00429125	0.611115	20.1175	0.573113	1479.3	16.5376	0.00739453	1.25701	0.0321979
	108	673.797	51.2769	25.1519	0.694744	49.4596	0.0041782	0.587415	19.4217	0.55329	1508.22	16.6766	0.00751406	1.26965	0.0327933
	109	691.969	20.952	25.8348	0.620175	50.9938	0.00436711	0.605456	19.1151	0.544555	1534.21	16.8391	0.0076553	1.28537	0.0332378
	110	677.039	49.6085	26.5193	0.577152	52.3906	0.00434225	0.594991	18.8396	0.536706	1601.56	16.5585	0.00758919	1.26637	0.0327124
	111	689.263	51.918	27.2025	0.834039	54.0346	0.00452063	0.608689	18.1258	0.51637	1630.66	16.6818	0.00771525	1.27898	0.0331365
	112	686.671	21.6337	27.8904	0.830326	55.9847	0.00459883	0.608486	17.8172	0.50758	1656.82	16.8337	0.00785529	1.29343	0.0337904
	113	694.511	45.5057	28.581	0.888407	58.0062	0.00477168	0.616298	17.5399	0.499681	1716.75	16.6483	0.0078433	1.28215	0.0337884
	114	698.726	45.958	29.2777	0.696738	59.8811	0.00493665	0.620268	16.9047	0.481584	1744.17	16.786	0.007987	1.29554	0.0343321
	115	709.806	25.5803	29.9819	1.06557	61.981	0.00514702	0.631273	16.614	0.473303	1777.98	16.863	0.00810825	1.3044	0.0348604
	116	704.072	51.1342	30.6889	0.903006	64.324	0.00520596	0.627019	16.2557	0.463096	1839.66	16.6818	0.00810333	1.29282	0.0349651
	117	719.538	46.2061	31.4007	1.06304	66.6754	0.00545685	0.642775	15.6018	0.444467	1867.07	16.8182	0.00826012	1.30632	0.0357113
	118	725.447	27.0331	32.1232	0.91405	69.0725	0.00561943	0.64966	15.3113	0.436192	1902.43	16.8853	0.00838525	1.31426	0.0363075
	119	670.448	44.7695	32.8211	0.734245	71.013	0.00529869	0.601545	14.9365	0.425514	1955.68	16.7824	0.00841251	1.30749	0.0363111
	120	710.709	58.4434	33.5117	1.06659	73.1135	0.00577338	0.639512	14.372	0.409432	2011.37	16.6611	0.00845039	1.30128	0.0363501
	121	694.886	39.6661	34.2145	0.910736	75.4518	0.0057959	0.627271	13.7817	0.392616	2037.29	16.7941	0.00861127	1.31377	0.0370354
	122	688.766	31.0375	34.9063	0.90768	77.571	0.00592745	0.6231	13.507	0.384789	2079.28	16.7877	0.00870631	1.31551	0.0373067
	123	698.673	47.2346	35.6	0.875821	79.6602	0.00615496	0.632738	13.0619	0.37211	2126.49	16.7412	0.00878607	1.31438	0.0374609
	124	679.13	39.4551	36.2889	1.04864	81.9069	0.00616417	0.616429	12.5614	0.357852	2158.18	16.8146	0.00892652	1.32202	0.0379518
	125	694.275	32.9696	36.9756	0.857851	84.1406	0.00643073	0.631456	12.2255	0.348283	2195.05	16.845	0.00905298	1.32696	0.038332
	126	704.026	34.6363	37.6748	0.880502	86.2342	0.0066309	0.641239	11.8348	0.337151	2232.07	16.8789	0.00918309	1.33205	0.0386343
	127	673.093	56.9591	38.3633	0.992576	88.472	0.00648422	0.61457	11.4423	0.325972	2301.94	16.6657	0.0091701	1.31681	0.0384337
	128	669.298	51.7105	39.0345	1.12127	90.9617	0.00658423	0.613299	10.7017	0.304873	2329.79	16.7545	0.00932707	1.3259	0.0390428
	129	648.425	20.9821	39.6934	1.08623	93.5424	0.0065713	0.595939	10.4064	0.296461	2356.33	16.8454	0.00948512	1.33483	0.0396983
	130	707.323	43.9617	40.3713	1.2262	96.3702	0.0074605	0.652341	10.1251	0.288447	2415.43	16.7139	0.00954441	1.32764	0.0398977
	131	689.214	56.0925	41.0695	1.17571	99.4401	0.00764654	0.639165	9.49865	0.270599	2459.53	16.6981	0.00966659	1.32836	0.0404305
	132	652.826	31.8687	41.7406	1.36289	102.619	0.00759786	0.606741	9.03123	0.257284	2482.28	16.8154	0.00986677	1.33924	0.0413408
	133	618.167	19.993	42.3761	1.36325	105.922	0.00759269	0.573726	8.79012	0.250415	2508.65	16.892	0.0100486	1.34674	0.0422228
	134	601.797	46.2041	42.986	1.39267	109.203	0.00782564	0.559786	8.51057	0.242451	2568.46	16.7361	0.010102	1.33594	0.0425169
	135	590.581	46.347	43.5822	1.71456	112.922	0.00817396	0.550548	7.87653	0.224388	2594.58	16.7974	0.0102975	1.34251	0.0435224
	136	607.778	17.1099	44.1814	1.2961	116.659	0.00903279	0.57408	7.59969	0.216502	2613.57	16.9046	0.0105487	1.35347	0.0446357
	137	552.105	36.3239	44.7613	1.60887	120.316	0.00896036	0.523528	7.39838	0.210767	2664.19	16.8011	0.0106656	1.3463	0.0451603
	138	537.829	41.1416	45.3063	2.02209	124.891	0.0097643	0.519351	6.86179	0.19548	2689.48	16.8457	0.0109078	1.35185	0.0464367
	139	495.291	17.3302	45.8229	1.66682	129.589	0.0100594	0.483778	6.59372	0.187843	2708.18	16.9202	0.0111829	1.35937	0.0478512
	140	480.294	35.4121	46.3107	2.06559	134.406	0.0109364	0.475695	6.39558	0.182199	2757.47	16.7947	0.0113572	1.35135	0.0487426
	141	435.41	41.1079	46.7685	1.91556	139.634	0.0113874	0.447685	5.8731	0.167314	2783.1	16.8044	0.0116386	1.35408	0.0501721
	142	391.543	16.073	47.182	2.3304	145.216	0.0116831	0.416648	5.60133	0.159572	2795.63	16.8771	0.0119807	1.36207	0.0519439
	143	344.006	18.6996	47.5498	2.33107	151.247	0.0114813	0.375977	5.46861	0.155791	2820.58	16.8582	0.0122587	1.3626	0.0536227
	144	322.63	19.8431	47.8831	2.08221	156.923	0.0116768	0.354448	5.20412	0.148256	2832.85	16.9028	0.0125945	1.3685	0.0553939
	145	301.734	8.80027	48.1953	1.75118	161.94	0.0116453	0.33232	5.07403	0.14455	2842.79	16.9535	0.0129369	1.37474	0.0569652
	146	284.347	18.8705	48.4883	1.5747	166.337	0.0114663	0.309713	4.96869	0.141549	2867.7	16.9084	0.0132017	1.37299	0.0580035
	147	265.909	16.1919	48.7634	1.32208	170.174	0.0111535	0.289121	4.7046	0.134026	2872.94	16.9734	0.0135439	1.37998	0.0592334
	148	257.954	4.12256	49.0254	1.52136	173.988	0.0109995	0.278537	4.64907	0.132444	2879.78	17.024	0.0138721	1.38583	0.0604172
	149	241.944	8.6884	49.2753	1.23845	177.69	0.0102574	0.255732	4.57661	0.130379	2889.92	17.0508	0.0141583	1.38931	0.061486
	150	243.388	9.34127	49.518	1.28753	181.074	0.0100329	0.248832	4.4691	0.127317	2899.26	17.0795	0.0144391	1.39293	0.0624552
	151	235.075	13.9188	49.7572	1.01368	184.166	0.00937001	0.232867	4.37003	0.124494	2916.75	17.0591	0.0146556	1.39211	0.0631407
	152	234.019	14.7762	49.9918	1.043	186.887	0.00900064	0.223774	4.18468	0.119214	2927.4	17.0772	0.0148923	1.39426	0.0638404
	153	231.409	10.6173	50.2245	1.04275	189.627	0.00876872	0.214766	4.07176	0.115997	2937.71	17.0964	0.0151216	1.39626	0.0645492
	154	231.482	5.62262	50.4559	1.05912	192.378	0.00880857	0.208764	3.96246	0.112883	2939.57	17.1644	0.0153948	1.40208	0.0654442
	155	234.224	3.59957	50.6888	1.04832	195.156	0.00898111	0.205575	3.94277	0.112322	2946.63	17.2023	0.0156454	1.4053	0.0662303
	156	225.252	9.02683	50.9185	0.971935	197.789	0.00868694	0.192652	3.86794	0.110191	2955.55	17.2281	0.0158755	1.40721	0.0669212
	157	226.1	4.86819	51.1442	1.11751	200.468	0.00880548	0.189738	3.77344	0.107498	2957.19	17.2948	0.0161476	1.41248	0.0677901
	158	219.681	4.39253	51.3671	1.1372	203.334	0.00863994	0.1808	3.756	0.107002	2965.63	17.3208	0.0163765	1.41421	0.0685635
	159	222.957	9.16978	51.5884	0.76609	205.742	0.00875955	0.180381	3.66652	0.104453	2974.61	17.3429	0.0166049	1.41566	0.0691662
	160	222.385	8.41649	51.8111	0.765804	207.706	0.00868961	0.177628	3.57137	0.101742	2984.85	17.358	0.0168225	1.41642	0.0695866
	161	216.072	19.4544	52.0303	1.22668	210.231	0.00831721	0.170824	3.46278	0.0986485	3009.96	17.286	0.0169429	1.40996	0.069845
	162	216.051	16.1129	52.2464	1.07014	213.13	0.00811123	0.169331	3.19666	0.0910671	3014.98	17.3289	0.0171685	1.41291	0.0706903
	163	218.37	4.95441	52.4636	0.826546	215.547	0.00794305	0.168859	3.14344	0.089551	3022.27	17.359	0.017375	1.41477	0.0713197
	164	216.081	4.03024	52.6808	0.880036	217.728	0.00755535	0.16528	3.06618	0.0873501	3023.87	17.4216	0.0176015	1.41918	0.072003
	165	214.164	4.74305	52.8959	1.00778	220.127	0.00719152	0.162467	3.04918	0.0868658	3032.73	17.4417	0.0177738	1.42009	0.0725836
	166	213.541	8.86558	53.1098	0.930925	222.59	0.00686177	0.160703	2.95526	0.08419	3041.78	17.4601	0.0179337	1.42085	0.0731775
	167	207.658	14.3708	53.3204	1.04091	225.078	0.00636315	0.155811	2.85935	0.0814577	3059.15	17.4298	0.0180281	1.41758	0.0735754
	168	201.927	10.921	53.5252	0.965574	227.588	0.00584936	0.152247	2.6752	0.0762116	3062.79	17.476	0.0181869	1.42059	0.0743073
	169	196.424	4.00715	53.7243	0.871595	229.892	0.00543061	0.150511	2.63667	0.0751142	3069.74	17.5013	0.0183126	1.422	0.0748897
	170	188.789	8.63615	53.9169	0.857001	232.065	0.00490939	0.145721	2.56303	0.073016	3078.36	17.5149	0.0184118	1.42249	0.0753859
	171	178.38	4.71315	54.1005	0.709384	234.017	0.00439575	0.140501	2.47167	0.0704133	3080.06	17.5648	0.0185363	1.426	0.0759781
	172	173.977	4.6291	54.2767	0.503403	235.529	0.00404059	0.138779	2.45364	0.0699	3088.78	17.5722	0.0186073	1.42621	0.0762532
	173	161.64	9.95459	54.4445	0.54691	236.842	0.0035489	0.132271	2.36115	0.0672649	3097.6	17.5764	0.0186625	1.42618	0.0764599
	174	156.207	4.6616	54.6034	0.54475	238.213	0.00316699	0.131306	2.2677	0.0646028	3099.24	17.6184	0.018749	1.42943	0.0768617
	175	146.209	5.02464	54.7546	0.476368	239.511	0.0027895	0.126141	2.25035	0.0641083	3107.74	17.6188	0.0187824	1.42934	0.0770691
	176	137.336	5.32621	54.8964	0.43149	240.659	0.0023893	0.120055	2.16018	0.0615398	3109.63	17.6537	0.0188434	1.43212	0.0773916
	177	129.268	4.45841	55.0297	0.318438	241.601	0.00202824	0.113719	2.14014	0.0609687	3116.86	17.6555	0.0188611	1.43224	0.0775143
	178	122.166	4.50755	55.1554	0.317509	242.401	0.0018086	0.110187	2.06353	0.0587863	3118.68	17.6855	0.0189048	1.43473	0.0777257
	179	111.207	4.60388	55.2721	0.193395	243.046	0.00160236	0.104215	2.04424	0.0582367	3126.03	17.6813	0.0189088	1.43451	0.0777493
	180	99.2377	5.13028	55.3773	0.158311	243.487	0.00140138	0.09937	1.96636	0.0560181	3127.72	17.7053	0.0189408	1.43673	0.0778481
	181	86.8876	-0.395739	55.4704	0.0960882	243.805	0.00120608	0.093924	1.94838	0.0555057	3127.65	17.7355	0.0189776	1.4396	0.0779515
	182	76.9281	4.7633	55.5523	0.0184413	243.948	0.00104624	0.0890792	1.94919	0.055529	3136.39	17.7122	0.0189562	1.43826	0.0777799
	183	70.8622	6.14904	55.6262	0.0857506	244.082	0.000952989	0.0860273	1.85655	0.0528898	3138.17	17.7257	0.0189741	1.44003	0.0777784
	184	61.6419	0.284214	55.6925	-0.0458809	244.193	0.000912894	0.0795237	1.83764	0.0523512	3138.12	17.7471	0.0190018	1.44245	0.0778149
	185	54.5004	-0.179615	55.7505	-0.0294684	244.193	0.000882703	0.0747225	1.83816	0.0523658	3138.12	17.7656	0.0190284	1.44469	0.077815
	186	47.5466	0.00483491	55.8016	-0.0497606	244.193	0.000861507	0.069945	1.83821	0.0523672	3138.12	17.7819	0.0190543	1.4468	0.077815
	187	43.5963	-0.0267767	55.8471	-0.128504	244.193	0.000889094	0.0682312	1.83821	0.0523672	3138.07	17.7966	0.0190813	1.44887	0.077816
	188	38.7961	-0.605472	55.8883	-0.168334	244.193	0.000898005	0.0652501	1.83865	0.0523799	3138.11	17.8096	0.0191081	1.45081	0.0778152
	189	34.28	4.0756	55.9249	-0.122649	244.193	0.000927254	0.0623997	1.8383	0.05237	3145.31	17.7804	0.0190921	1.44936	0.0776371
	190	30.163	5.85737	55.9571	-0.127854	244.193	0.000931647	0.0579146	1.76197	0.0501953	3147.08	17.7806	0.0191093	1.45028	0.0775933
	191	26.7848	-4.40616	55.9856	-0.0667882	244.193	0.000965684	0.0554125	1.74315	0.0496593	3139.6	17.8321	0.0191838	1.4554	0.0777782
	192	24.8333	-0.717131	56.0114	-0.133033	244.193	0.00103549	0.0536017	1.82248	0.0519193	3145.31	17.8079	0.0191801	1.45437	0.0776371
	193	21.9081	0.817704	56.0347	-0.157791	244.193	0.00107215	0.0512893	1.76198	0.0501958	3139.7	17.8472	0.0192466	1.45851	0.0777757
	194	19.6677	-4.68636	56.0555	-0.135506	244.193	0.00114176	0.0489124	1.82141	0.0518888	3138.08	17.863	0.0192908	1.46073	0.0778159
	195	17.3332	-0.501965	56.074	-0.0493411	244.193	0.0011879	0.046387	1.83858	0.0523778	3138.03	17.8692	0.0193269	1.46215	0.0778172
	196	16.3268	0.0479796	56.0909	-0.0670885	244.193	0.00124308	0.0457521	1.83914	0.0523938	3137.95	17.875	0.0193647	1.46356	0.0778191
	197	14.4348	0.0308726	56.1062	-0.160954	244.193	0.00128953	0.0433695	1.83996	0.0524171	3138.08	17.8791	0.0194026	1.4648	0.0778158
	198	13.7895	0.116077	56.1204	-0.178943	244.193	0.00134201	0.0421039	1.83855	0.0523769	3138.16	17.8832	0.0194425	1.46604	0.077814
	199	13.1488	0.111635	56.1338	-0.163778	244.193	0.00135278	0.0407482	1.83776	0.0523546	3138.29	17.8867	0.0194824	1.4672	0.0778106
	200	12.3581	0.0652909	56.1466	-0.119976	244.193	0.00134642	0.0397085	1.83634	0.052314	3138.28	17.8909	0.0195229	1.4684	0.077811
	201	11.8485	-0.029772	56.1587	-0.118464	244.193	0.00135429	0.0386428	1.83648	0.052318	3138.27	17.8948	0.0195637	1.46956	0.0778112
	202	10.9804	0.0324214	56.1701	-0.166446	244.193	0.00137016	0.0374522	1.83658	0.0523209	3138.33	17.8981	0.0196045	1.47066	0.0778097
	203	10.3126	0.0423821	56.1807	-0.115217	244.193	0.00135425	0.036052	1.83592	0.052302	3138.33	17.9015	0.0196452	1.47175	0.0778098
	204	10.2592	-0.0634748	56.191	-0.138232	244.193	0.00139656	0.0356167	1.83599	0.052304	3138.22	17.9054	0.0196879	1.47287	0.0778125
	205	10.1299	0.595951	56.2012	-0.138103	244.193	0.00140939	0.0342869	1.83714	0.0523369	3138.11	17.9093	0.0197309	1.47395	0.0778152
	206	9.66058	-4.95535	56.2111	-0.117729	244.193	0.00145305	0.0341762	1.83828	0.0523694	3129.45	17.962	0.0198293	1.47906	0.0780305
	207	9.38287	-6.09023	56.2206	-0.189175	244.193	0.00140347	0.032786	1.93007	0.0549842	3127.66	17.9753	0.0198831	1.4809	0.0780753
	208	9.03742	-0.300165	56.2298	-0.0979727	244.193	0.00134061	0.0322004	1.94908	0.0555259	3127.67	17.9782	0.0199234	1.48186	0.0780748
	209	9.37499	0.0606918	56.2391	-0.138101	244.193	0.00133685	0.0323114	1.94889	0.0555203	3127.51	17.9821	0.0199648	1.48291	0.078079
	210	8.59194	-0.0944418	56.248	-0.0910114	244.193	0.00126327	0.0310235	1.95066	0.0555708	3127.53	17.9848	0.0200027	1.48384	0.0780783
	211	8.76006	0.104662	56.2567	-0.0843411	244.193	0.00127452	0.0308334	1.9504	0.0555633	3127.65	17.9869	0.0200404	1.48471	0.0780754
	212	8.18254	0.0233176	56.2652	-0.157831	244.193	0.00120654	0.0293452	1.94914	0.0555274	3127.57	17.9901	0.0200773	1.48563	0.0780774
	213	7.4469	-0.077555	56.273	-0.10458	244.193	0.00121562	0.0289888	1.95	0.055552	3127.53	17.9928	0.0201143	1.48653	0.0780785
	214	7.0933	-0.0602987	56.2803	-0.126792	244.193	0.00123649	0.0288236	1.95047	0.0555653	3127.46	17.9955	0.020152	1.48743	0.0780802
	215	6.75628	-0.0186871	56.2872	-0.106741	244.193	0.00120867	0.0276512	1.95118	0.0555856	3127.49	17.9976	0.0201883	1.48825	0.0780795
	216	6.17506	-0.00191038	56.2937	-0.102031	244.193	0.00116355	0.0272027	1.95089	0.0555774	3127.47	17.9997	0.0202234	1.48908	0.0780798
	217	6.26734	0.133514	56.2999	-0.153979	244.193	0.00109656	0.0265141	1.95101	0.0555807	3127.68	18.0005	0.0202552	1.48978	0.0780747
	218	6.11623	-0.0465881	56.3061	-0.159269	244.193	0.00112032	0.0264186	1.94886	0.0555194	3127.39	18.0042	0.0202909	1.49071	0.0780819
	219	5.70597	-0.926682	56.312	-0.0996273	244.193	0.00113438	0.0253779	1.95189	0.0556059	3127.38	18.0061	0.0203252	1.49149	0.0780822
	220	5.74567	5.75822	56.3177	-0.113173	244.193	0.00113017	0.0248861	1.95202	0.0556096	3136.21	17.9573	0.0203019	1.48804	0.0778624
	221	6.07775	0.414528	56.3236	-0.118213	244.193	0.00110881	0.0245728	1.85845	0.0529438	3129.1	17.9999	0.0203815	1.49215	0.0780392
	222	6.40495	-0.898498	56.3299	-0.101218	244.193	0.00106915	0.0240408	1.93375	0.0550891	3136.21	17.9611	0.0203675	1.4895	0.0778624
	223	6.4567	5.88388	56.3363	-0.117742	244.193	0.00105385	0.0236034	1.85845	0.0529439	3138.16	17.952	0.0203865	1.48928	0.077814
	224	6.05423	0.474575	56.3425	-0.149445	244.193	0.00105582	0.0236166	1.83776	0.0523546	3138.04	17.9547	0.020419	1.49005	0.0778168
	225	5.97866	-0.198145	56.3486	-0.0779394	244.193	0.00101523	0.0227873	1.83899	0.0523895	3138.1	17.9563	0.0204491	1.49071	0.0778155
	226	5.74212	0.0511557	56.3544	-0.0803625	244.193	0.000997754	0.0225411	1.83841	0.052373	3138.1	17.9582	0.0204791	1.49138	0.0778155
	227	5.62526	-0.0915723	56.3601	-0.122157	244.193	0.00100988	0.0217471	1.83843	0.0523736	3137.96	17.9607	0.0205103	1.4921	0.0778188
	228	5.73007	0.000542453	56.3658	-0.139219	244.193	0.00101601	0.0213909	1.83981	0.052413	3138.08	17.9619	0.0205401	1.49269	0.0778158
	229	5.85866	0.00541667	56.3716	-0.210724	244.193	0.0010064	0.0209937	1.83856	0.0523774	3137.99	17.9642	0.020571	1.49336	0.0778181
	230	5.96501	0.0819733	56.3775	-0.237041	244.193	0.00103677	0.021041	1.83954	0.0524053	3138.23	17.9647	0.0206005	1.49388	0.0778121
	231	5.32117	0.135881	56.3831	-0.200159	244.193	0.00104701	0.0206481	1.83696	0.0523317	3138.19	17.9668	0.0206323	1.49452	0.0778131
	232	4.97906	-0.114332	56.3883	-0.221434	244.193	0.000997517	0.0200028	1.83741	0.0523445	3138.06	17.9691	0.0206631	1.49518	0.0778163
	233	4.98117	-0.110574	56.3933	-0.219405	244.193	0.000973181	0.0197866	1.83877	0.0523832	3138	17.9711	0.0206928	1.49581	0.077818
	234	4.40492	-0.0283412	56.398	-0.155396	244.193	0.000941446	0.0193245	1.83946	0.0524031	3138.01	17.9725	0.0207211	1.49638	0.0778177
	235	4.196	0.0710692	56.4023	-0.141833	244.193	0.000920966	0.0192131	1.83934	0.0523996	3138.1	17.9734	0.0207482	1.49692	0.0778155
	236	4.42142	-0.0047956	56.4066	-0.181018	244.193	0.00090656	0.0189268	1.8384	0.0523728	3138.01	17.9753	0.020776	1.49753	0.0778176
	237	4.60262	0.00102987	56.4111	-0.140915	244.193	0.000874119	0.0184529	1.83932	0.0523989	3138.07	17.9763	0.0208019	1.49805	0.0778161
	238	4.43197	-0.118797	56.4156	-0.117161	244.193	0.000882948	0.0180446	1.83867	0.0523804	3137.8	17.9794	0.0208302	1.49873	0.077823
	239	3.79341	-0.178577	56.4197	-0.19595	244.193	0.000904813	0.0177588	1.84161	0.0524641	3137.79	17.9807	0.0208574	1.49926	0.077823
	240	3.62572	0.106745	56.4234	-0.113704	244.193	0.000924094	0.0175155	1.84161	0.0524643	3137.93	17.9811	0.0208843	1.49972	0.0778195
	241	3.84972	0.0643789	56.4272	-0.0513223	244.193	0.000932482	0.0171046	1.84014	0.0524223	3137.9	17.9825	0.0209126	1.50025	0.0778204
	242	3.53411	-0.0652437	56.4309	-0.133787	244.193	0.000930798	0.0167768	1.8405	0.0524325	3137.86	17.9838	0.0209408	1.50078	0.0778212
	243	3.52237	0.0805031	56.4344	-0.156349	244.193	0.000911665	0.0165461	1.84087	0.0524431	3138.03	17.984	0.0209671	1.5012	0.0778172
	244	3.85102	0.0689072	56.4381	-0.179001	244.193	0.000892333	0.0165085	1.83915	0.0523942	3137.98	17.9855	0.0209942	1.50171	0.0778184
	245	4.53496	0.212044	56.4423	-0.239898	244.193	0.000916861	0.0164544	1.83964	0.0524079	3138	17.9867	0.0210216	1.5022	0.0778178
	246	4.74395	-1.84401	56.4469	-0.175832	244.193	0.000897006	0.016017	1.83939	0.0524009	3135.14	18.0046	0.0210678	1.50405	0.0778888
	247	4.80223	0.341659	56.4517	-0.182644	244.193	0.000862718	0.0155636	1.86973	0.0532653	3137.44	17.9929	0.0210783	1.50342	0.0778317
	248	4.8692	-3.69009	56.4565	-0.173932	244.193	0.000823553	0.0153356	1.84535	0.0525707	3129.38	18.0408	0.0211574	1.50775	0.0780321
	249	5.16483	-1.07072	56.4615	-0.118804	244.193	0.000816455	0.0153502	1.93076	0.0550039	3136.23	18.003	0.0211358	1.50492	0.0778619
	250	5.27257	5.85266	56.4667	-0.126953	244.193	0.000801268	0.0152448	1.85824	0.052938	3138.26	17.993	0.0211462	1.50441	0.0778115
	251	4.48875	-1.33384	56.4716	-0.182441	244.193	0.00086054	0.015157	1.83669	0.0523242	3138.2	17.9949	0.0211725	1.50489	0.0778129
	252	4.65431	5.41165	56.4762	-0.175585	244.193	0.000845246	0.014689	1.83729

## Sheet: chill-5_35kW_pl1_red.csv
chill-5_35kW_pl1_red.csv	t[s]	HRR[kW/m2]	dm/dt[g/m2/s]	THR[MJ/m2]	Extinction coefficient (k) [1/m]	Total smoke production [m2/m2]	dCO/dt[g/s]	dCO2/dt[g/s]	Sample mass [g]	Mass fraction[-]	TML[g/m2]	EHC[kJ/g]	TCO/TML[g/g]	TCO2/TML[g/g]	SEA[m2/g]
	1	0.93594	-3.58072	0.00100066	0.0528258	0.10101	-8.21987e-05	0.00112162	34.6118	1	-6.06585	-0.164966	0.0012784	-0.0174441	-0.0166522
	2	0.817389	-5.50095	0.00187733	0.0693919	0.245034	-7.30527e-05	0.00143695	34.6761	1.00186	-8.22142	-0.228346	0.00178149	-0.0293593	-0.0298043
	3	1.21144	-0.66669	0.00289174	0.0257152	0.35686	-5.86556e-05	0.00156186	34.6989	1.00252	-8.08396	-0.357713	0.00249629	-0.0480854	-0.0441442
	4	1.31827	0.229984	0.0041566	0.0420977	0.436871	-4.82567e-05	0.00160389	34.6975	1.00248	-8.14462	-0.510348	0.00303666	-0.0663052	-0.0536392
	5	0.913491	-0.771211	0.00527248	0.0328155	0.525241	-2.99948e-05	0.00155642	34.6981	1.00249	-8.21132	-0.642098	0.0033566	-0.0836483	-0.0639655
	6	0.780865	5.28436	0.00611965	0.00996685	0.57564	-2.35299e-05	0.00147721	34.6988	1.00251	0.0142453	429.592	-2.09065	57.9998	40.4092
	7	0.786073	0.646525	0.00690312	0.0592828	0.657006	-2.15211e-05	0.00143773	34.6116	0.999996	-6.22528	-1.10888	0.00511016	-0.154508	-0.105538
	8	0.179281	-0.879984	0.0073858	-0.00113028	0.726561	1.25781e-06	0.00157372	34.6778	1.00191	-0.0146226	-505.093	2.16743	-75.9317	-49.6874
	9	0.342958	5.27957	0.00764692	-0.0207215	0.726561	-3.41328e-05	0.0013966	34.6119	1	2.11755	3.61122	-0.0164878	0.586564	0.343114
	10	-0.216062	1.57387	0.0078184	0.0174477	0.74751	-4.55601e-05	0.00124995	34.5893	0.999351	3.40208	2.29813	-0.0115258	0.399755	0.219722
	11	-0.812933	-0.0897642	0.0078184	0.0661091	0.847101	-3.37415e-05	0.00118221	34.5757	0.998958	2.22189	3.51881	-0.0190806	0.662286	0.381253
	12	-0.794009	-1.003	0.0078184	0.0114106	0.939323	-3.3135e-05	0.00114605	34.5882	0.99932	1.89726	4.12088	-0.0239929	0.83259	0.495093
	13	-0.143506	0.041761	0.0078184	0.00658408	0.960711	-2.25095e-05	0.00112959	34.5917	0.999419	2.11509	3.69648	-0.0225259	0.797226	0.454217
	14	0.287167	0.110008	0.00796198	0.0183982	0.99	-2.52618e-05	0.00121643	34.5893	0.999352	2.0466	3.89034	-0.0244442	0.879978	0.483728
	15	0.508094	-0.156297	0.00835961	0.044951	1.06452	-3.01677e-05	0.00105704	34.5901	0.999373	2.09651	3.9874	-0.0252198	0.906596	0.507758
	16	0.279061	1.0141	0.00875319	0.0349326	1.15844	-1.83696e-05	0.000883691	34.5895	0.999358	3.62415	2.41524	-0.0150674	0.547453	0.319643
	17	0.31805	0.304308	0.00905175	-0.0171552	1.19931	-4.43118e-05	0.000824106	34.5733	0.99889	2.56632	3.52713	-0.0229071	0.803407	0.467328
	18	-0.294654	-0.992885	0.00921077	-0.0124502	1.19931	-8.48582e-05	0.00065648	34.5846	0.999214	2.1534	4.27732	-0.0310172	0.986224	0.556941
	19	-0.603382	-0.0911478	0.00921077	0.043076	1.25115	-0.00011961	0.000548151	34.5889	0.999341	2.24509	4.10262	-0.0347764	0.968977	0.55728
	20	0.361627	0.0509119	0.00939158	0.0365892	1.3462	-0.000116729	0.00050823	34.588	0.999312	2.14811	4.37202	-0.0414729	1.03504	0.626691
	21	0.541615	-0.314277	0.00984321	-0.0588747	1.38943	-6.39959e-05	0.000648442	34.589	0.999342	1.91311	5.14512	-0.0497231	1.19416	0.726265
	22	0.278319	0.743939	0.0102532	-0.0274165	1.38943	-2.65641e-05	0.000671929	34.5915	0.999414	3.26887	3.13661	-0.0298672	0.718277	0.425048
	23	0.271399	0.24934	0.010528	-0.00601922	1.38943	-7.44831e-05	0.000524607	34.5771	0.998999	2.28387	4.60974	-0.0458252	1.04973	0.608366
	24	0.163267	-0.838428	0.0107454	0.000582617	1.39011	-0.000123533	0.000496971	34.5876	0.999301	2.12208	5.06361	-0.0548108	1.15186	0.655073
	25	0.300017	0.408711	0.010977	0.0289696	1.42539	-0.000115364	0.000603495	34.5893	0.99935	2.79991	3.92049	-0.0454287	0.893338	0.509085
	26	0.241073	0.263357	0.0112476	0.0208183	1.4848	-7.94254e-05	0.000597464	34.5821	0.999143	2.49264	4.5123	-0.0540347	1.02607	0.595673
	27	0.198657	-0.520047	0.0114674	0.011282	1.523	-8.98024e-05	0.000368059	34.5853	0.999237	2.08811	5.49176	-0.06856	1.24148	0.729365
	28	0.194289	0.17353	0.0116639	-0.00113773	1.53637	-9.08076e-05	0.000220698	34.5896	0.999361	2.6683	4.37128	-0.056863	0.979338	0.575787
	29	0.268513	0.0474371	0.0118953	-0.0414735	1.53637	-7.19338e-05	0.000204452	34.5835	0.999183	2.12283	5.60351	-0.0746711	1.24007	0.723738
	30	0.170899	-0.888145	0.012115	0.00482204	1.54205	-4.57873e-05	0.000306585	34.5893	0.99935	2.20113	5.50398	-0.0739772	1.2091	0.700573
	31	0.302847	4.476	0.0123519	0.0220086	1.57403	-3.19291e-05	0.000345967	34.5884	0.999326	9.00849	1.37114	-0.0184099	0.299053	0.174728
	32	0.172672	1.23286	0.0125896	0.0489411	1.65781	9.37748e-06	0.000346736	34.5163	0.997241	4.0416	3.11501	-0.0408157	0.674665	0.410186
	33	0.344621	-5.3104	0.0128483	0.0477367	1.77155	4.18581e-05	0.000358013	34.5689	0.998762	2.05226	6.26054	-0.0784559	1.3451	0.863217
	34	0.219921	4.56843	0.0131305	0.0241676	1.85626	6.95121e-05	0.000223704	34.59	0.999371	10.2761	1.27777	-0.0150304	0.270686	0.180638
	35	0.112853	0.933373	0.0132969	0.00668578	1.89266	0.000105232	0.000242537	34.5028	0.996853	4.06359	3.27222	-0.0355663	0.690152	0.46576
	36	0.0892609	-1.62978	0.013398	0.00312501	1.90434	0.000104116	0.000222828	34.5687	0.998756	8.9317	1.50005	-0.0150816	0.316347	0.213211
	37	0.104352	4.48264	0.0134948	0.0666262	1.98608	9.25048e-05	0.00033213	34.5171	0.997265	10.8542	1.24328	-0.0116064	0.263203	0.182979
	38	0.518636	0.675393	0.0138063	0.0253571	2.09417	9.60216e-05	0.000261257	34.4967	0.996676	10.809	1.2773	-0.0108169	0.266584	0.193744
	39	0.481544	-0.0805818	0.0143064	0.00474136	2.12973	0.000142916	0.000279365	34.4972	0.99669	10.977	1.30331	-0.00942304	0.264904	0.194018
	40	0.157606	0.0575708	0.014626	0.019166	2.15765	0.000170998	0.000274848	34.4954	0.996638	10.8813	1.34413	-0.00802335	0.269616	0.198289
	41	0.649179	-0.152217	0.0150293	-0.0274574	2.18009	0.000238053	0.000204662	34.4964	0.996668	10.7422	1.3991	-0.00603666	0.274906	0.202947
	42	1.09064	-0.630802	0.0158993	0.017407	2.20099	0.000313841	0.000181118	34.4979	0.99671	10.7571	1.47803	-0.00327591	0.276113	0.204609
	43	0.915336	4.40079	0.0169022	0.032056	2.25931	0.000376666	0.00031906	34.4977	0.996706	17.5526	0.962946	1.6827e-05	0.17093	0.128716
	44	0.874161	1.18498	0.017797	0.036381	2.33943	0.000444297	0.000274603	34.4257	0.994624	12.5556	1.41746	0.00336187	0.241023	0.186326
	45	1.43083	-5.11355	0.0189495	0.0331036	2.42161	0.000528048	0.000190402	34.4787	0.996155	10.9104	1.73683	0.00843472	0.279013	0.221955
	46	2.36931	3.9679	0.0208496	0.0862038	2.56429	0.000640336	0.000227455	34.4961	0.996659	18.9815	1.09841	0.00803071	0.161504	0.135094
	47	6.11811	6.23381	0.0250933	0.109668	2.79764	0.000797784	0.000637044	34.4106	0.994187	21.3454	1.17558	0.0106673	0.146434	0.131065
	48	13.1582	0.051989	0.0347314	0.0585722	2.99682	0.0010027	0.00270619	34.3855	0.993463	21.2298	1.63597	0.0151811	0.159257	0.141161
	49	25.7558	4.29338	0.0541884	0.096847	3.18031	0.00112521	0.00890901	34.3867	0.993498	28.2729	1.91662	0.0151539	0.149311	0.112486
	50	43.6697	1.11747	0.0889011	0.107745	3.42133	0.00117393	0.0182387	34.3121	0.991341	22.8813	3.88531	0.0235647	0.259692	0.149525
	51	66.7101	-5.31649	0.144091	0.0871243	3.64899	0.00119089	0.0308555	34.3692	0.992992	21.1478	6.81351	0.0308088	0.418624	0.172547
	52	95.4599	3.28682	0.225176	0.073384	3.83607	0.00120003	0.0501641	34.3876	0.993523	28.027	8.03426	0.0272862	0.484728	0.13687
	53	127.028	4.03314	0.33642	0.107158	4.04547	0.00112169	0.069139	34.3147	0.991417	29.9963	11.2154	0.0290225	0.670349	0.134866
	54	153.111	7.25678	0.476489	0.0555775	4.23206	0.00104625	0.089606	34.2938	0.990813	45.2716	10.5251	0.0214102	0.63089	0.0934816
	55	176.669	24.4626	0.641379	0.0219366	4.31961	0.000955116	0.110464	34.1319	0.986135	72.0235	8.90514	0.0147088	0.541248	0.059975
	56	206.962	13.1236	0.833195	0.206415	4.57552	0.000928849	0.135957	33.8483	0.977943	70.6927	11.7861	0.0162252	0.732872	0.0647241
	57	235.936	-1.40698	1.05464	0.189468	5.01913	0.000932909	0.155076	33.8624	0.97835	75.8822	13.8984	0.0162754	0.875549	0.0661437
	58	256.559	12.8162	1.30089	0.245131	5.4987	0.000910371	0.173049	33.8074	0.976761	93.0248	13.9844	0.0141994	0.889698	0.05911
	59	286.585	8.69537	1.57246	0.130036	5.90778	0.000895523	0.193505	33.6257	0.971511	96.8856	16.2301	0.0145056	1.04266	0.0609769
	60	314.503	20.0167	1.87301	0.0968219	6.15531	0.000927197	0.215587	33.5848	0.970328	134.375	13.9386	0.0111096	0.903123	0.0458068
	61	333.718	39.7841	2.19712	0.0896776	6.35817	0.00093321	0.231946	33.1874	0.958847	166.487	13.197	0.00949562	0.860366	0.0381903
	62	343.858	17.8016	2.53591	0.134264	6.59829	0.000954917	0.24651	32.847	0.949013	172.423	14.7075	0.00969118	0.965621	0.0382681
	63	359.569	5.61264	2.88762	0.23874	6.9981	0.00102322	0.262738	32.7841	0.947195	187.644	15.3888	0.00941949	1.01939	0.0372946
	64	366.601	35.8259	3.25071	0.181029	7.44739	0.00104753	0.271811	32.6227	0.942533	236.283	13.7577	0.0078987	0.918067	0.0315189
	65	390.195	32.3647	3.6291	0.139817	7.79406	0.00109273	0.291506	32.1072	0.927637	247.46	14.6654	0.00795853	0.987732	0.0314962
	66	398.745	8.46233	4.02357	0.186231	8.15158	0.0010954	0.300375	31.9887	0.924214	262.578	15.3233	0.00789387	1.03878	0.0310444
	67	409.044	23.9086	4.42747	0.129747	8.49703	0.00113749	0.311107	31.8284	0.919584	296.456	14.9347	0.00735377	1.01908	0.028662
	68	413.887	43.1607	4.83893	0.236304	8.89538	0.00117812	0.318144	31.4693	0.909209	341.344	14.1761	0.00671234	0.972994	0.0260599
	69	431.668	32.6167	5.26171	0.378652	9.5741	0.00123388	0.334959	30.9935	0.895462	359.654	14.6299	0.00669426	1.01132	0.0266203
	70	433.31	15.9974	5.6942	0.218009	10.2372	0.00122604	0.339234	30.7994	0.889855	376.76	15.1136	0.00669731	1.05034	0.0271716
	71	446.185	13.4737	6.13395	0.168517	10.6679	0.00127443	0.352867	30.6181	0.884616	387.823	15.8164	0.00681629	1.10622	0.0275071
	72	455.777	8.4668	6.58493	0.270145	11.1661	0.00133367	0.363858	30.5008	0.881228	405.012	16.2586	0.00683765	1.14402	0.0275699
	73	446.376	54.3105	7.036	0.316047	11.8246	0.00133063	0.359005	30.3186	0.875963	484.065	14.5352	0.00598031	1.02716	0.0244278
	74	451.296	49.9241	7.48484	0.15614	12.3477	0.00139385	0.363974	29.4807	0.851753	494.972	15.1217	0.00611419	1.0739	0.0249463
	75	471.824	6.69949	7.9464	0.271834	12.8328	0.00150016	0.382961	29.3651	0.848413	508.414	15.6298	0.0062309	1.11657	0.0252408
	76	473.16	12.4831	8.41889	0.264506	13.4469	0.00150493	0.386491	29.2226	0.844296	519.412	16.2085	0.00637231	1.16312	0.0258887
	77	469.158	7.49525	8.89005	0.236222	14.0146	0.00151463	0.386295	29.106	0.840928	529.788	16.7804	0.00651721	1.20913	0.0264533
	78	489.394	29.8736	9.36933	0.208374	14.523	0.00163671	0.405632	28.996	0.83775	576.022	16.2656	0.00626218	1.17851	0.0252127
	79	487.916	40.8047	9.85798	0.123378	14.9077	0.00171684	0.406091	28.5059	0.823591	602.806	16.3535	0.00625262	1.1897	0.0247305
	80	485.109	13.6764	10.3445	0.336295	15.4296	0.00176493	0.402753	28.222	0.815388	613.898	16.8505	0.00641086	1.2301	0.0251338
	81	484.549	33.7958	10.8293	0.329423	16.1768	0.00180289	0.403316	28.1044	0.811991	668.685	16.195	0.00613996	1.18621	0.024192
	82	505.7	46.9404	11.3244	0.383175	16.9851	0.00192585	0.421978	27.5237	0.795212	697.505	16.2357	0.00614675	1.19428	0.0243512
	83	490.298	15.2877	11.8224	0.44047	17.9126	0.00194644	0.410496	27.2182	0.786386	708.373	16.6896	0.00631167	1.23062	0.0252869
	84	510.542	21.8547	12.3229	0.513481	18.9835	0.00214706	0.427976	27.103	0.783058	747.945	16.4756	0.00624854	1.21949	0.0253809
	85	531.91	57.1985	12.8441	0.561678	20.2284	0.00233706	0.446831	26.6835	0.770939	809.951	15.8579	0.00604239	1.17818	0.0249748
	86	530.604	39.6286	13.3754	0.627451	21.6182	0.00243957	0.446452	26.0263	0.751949	823.75	16.2372	0.00622057	1.20957	0.0262436
	87	517.909	8.45287	13.8996	0.754214	23.1935	0.00250536	0.436553	25.88	0.747723	839.267	16.5616	0.00638718	1.23628	0.0276355
	88	507.927	29.6199	14.4125	0.731286	24.8337	0.00258527	0.428813	25.7155	0.742971	881.037	16.3586	0.00636118	1.22359	0.0281868
	89	533.762	38.5381	14.9334	0.75959	26.4857	0.00281372	0.452946	25.2728	0.730179	912.814	16.3597	0.00643053	1.2278	0.0290155
	90	561.79	33.4964	15.4811	0.696299	28.1595	0.00304919	0.476984	24.9359	0.720447	949.671	16.3016	0.00648387	1.22753	0.0296518
	91	573.096	38.9224	16.0486	0.760105	29.8725	0.00321722	0.488091	24.5452	0.709159	986.381	16.2702	0.00655026	1.22853	0.030285
	92	549.158	23.313	16.6097	0.613264	31.4541	0.00316447	0.468303	24.1561	0.697917	1002.5	16.5683	0.00674272	1.25284	0.0313756
	93	539.825	34.2695	17.1542	0.648502	32.8398	0.00316084	0.461184	23.9852	0.69298	1055.7	16.2491	0.00668538	1.23092	0.031107
	94	613.052	49.8174	17.7306	0.716075	34.4073	0.0036251	0.523571	23.4213	0.676686	1093.02	16.2217	0.00677	1.23408	0.031479
	95	586.876	25.4273	18.3306	0.867843	36.2649	0.00351294	0.500848	23.0257	0.665257	1112.74	16.4734	0.00694786	1.25468	0.0325906
	96	597.729	28.8856	18.9229	0.639661	37.9898	0.00362218	0.509407	22.8167	0.659218	1153.68	16.4022	0.00699751	1.25181	0.0329292
	97	630.026	44.0111	19.5368	0.698125	39.5551	0.00387586	0.537087	22.3827	0.64668	1194.34	16.3578	0.00706543	1.25162	0.0331188
	98	618.925	29.3824	20.1613	0.803429	41.3175	0.00386475	0.52879	21.9517	0.634228	1217.68	16.5571	0.00722942	1.26859	0.0339312
	99	633.016	38.8897	20.7872	0.832695	43.2262	0.00401643	0.542866	21.7043	0.627079	1272.17	16.3399	0.00721761	1.25451	0.0339783
	100	617.418	50.0243	21.4125	0.658254	44.955	0.00403242	0.532714	21.1267	0.610392	1309.66	16.3497	0.00730151	1.25698	0.0343258
	101	617.709	24.9924	22.03	0.85168	46.6741	0.00413528	0.536252	20.7294	0.598912	1329.83	16.566	0.0074841	1.27595	0.0350978
	102	627.2	33.9223	22.6525	0.830607	48.598	0.00424161	0.546602	20.5156	0.592734	1379.03	16.4264	0.00750725	1.26782	0.0352407
	103	644.487	49.6311	23.2883	0.833874	50.5328	0.00441717	0.561545	19.994	0.577665	1420.12	16.3989	0.0075835	1.26845	0.0355836
	104	644.764	23.6694	23.9329	0.675098	52.3021	0.00450408	0.562876	19.5585	0.565083	1436.37	16.6621	0.00779351	1.29106	0.0364127
	105	654.572	43.0454	24.5826	0.783827	54.0207	0.00465512	0.572782	19.3862	0.560106	1504.5	16.3394	0.00773248	1.26851	0.035906
	106	652.424	56.642	25.2361	0.811803	55.9078	0.0047927	0.572624	18.6641	0.53924	1537.57	16.413	0.00786025	1.27637	0.0363612
	107	652.661	19.5288	25.8886	0.691283	57.6831	0.00492477	0.573803	18.3136	0.529113	1549.99	16.7025	0.00809701	1.30107	0.0372152
	108	664.129	8.5235	26.547	0.855014	59.5275	0.00510428	0.583814	18.1819	0.52531	1565.92	16.953	0.00832215	1.323	0.0380144
	109	637.693	40.6482	27.198	1.0486	61.7648	0.00506697	0.561032	18.013	0.520431	1629.03	16.6958	0.00829315	1.30423	0.037915
	110	657.097	63.127	27.8453	1.10904	64.2913	0.00539431	0.578398	17.344	0.501101	1682.16	16.5533	0.00833376	1.29548	0.0382195
	111	632	46.6484	28.4899	1.31532	67.1106	0.00535459	0.558282	16.7809	0.484832	1722.39	16.5409	0.00843241	1.2958	0.0389637
	112	664.659	35.0869	29.1382	1.38091	70.2762	0.00586844	0.589227	16.3545	0.472512	1752.95	16.6224	0.00860119	1.30492	0.0400901
	113	634.983	21.6835	29.788	1.41278	73.5699	0.00588154	0.563687	16.0305	0.46315	1774.35	16.7882	0.0088102	1.31916	0.0414631
	114	611.293	43.6682	30.4112	1.2909	76.6402	0.0058979	0.542614	15.8037	0.456599	1837.64	16.549	0.00880954	1.30158	0.0417058
	115	643.415	55.68	31.0385	1.50879	79.8585	0.00645519	0.570922	15.1328	0.437215	1875.86	16.5463	0.00895471	1.30377	0.0425718
	116	629.904	24.5589	31.6752	1.27804	83.1166	0.0064737	0.559242	14.7277	0.425511	1896.87	16.6986	0.00917745	1.31714	0.0438177
	117	619.752	39.0979	32.3	1.29994	86.0819	0.00648629	0.551522	14.5049	0.419074	1953.51	16.5343	0.00922461	1.30559	0.0440652
	118	630.25	51.3374	32.925	1.06962	88.8137	0.00668204	0.561936	13.9045	0.401729	1989.71	16.5477	0.00937362	1.30848	0.0446366
	119	654.958	19.3221	33.5676	1.40685	91.7675	0.00707754	0.584434	13.5209	0.390644	2002.47	16.7631	0.00964731	1.32767	0.0458271
	120	672.474	33.0461	34.2313	1.3639	95.1785	0.00742647	0.599718	13.3856	0.386735	2056.68	16.644	0.00973367	1.32019	0.0462776
	121	627.843	49.8153	34.8815	1.54252	98.6895	0.00714187	0.560023	12.8109	0.370132	2092.77	16.6676	0.00988778	1.32267	0.0471574
	122	611.676	24.9827	35.5013	1.30647	101.999	0.00720478	0.545703	12.4284	0.359081	2114.3	16.791	0.0101086	1.33355	0.0482425
	123	619.74	33.0135	36.117	1.00488	104.681	0.00750993	0.553271	12.2002	0.352487	2163.61	16.6929	0.0102056	1.32728	0.0483826
	124	607.491	62.9717	36.7306	1.28778	107.355	0.00755789	0.542528	11.6775	0.337385	2227.26	16.4914	0.0102341	1.31233	0.0482004
	125	592.992	38.9473	37.3308	1.3405	110.384	0.00757456	0.530522	11.0028	0.317892	2240.79	16.6597	0.0104912	1.32674	0.0492612
	126	603.394	10.9053	37.929	1.12701	113.258	0.00797126	0.542829	10.8594	0.313748	2264.38	16.7503	0.010714	1.33554	0.0500173
	127	602.146	48.7893	38.5318	1.34791	116.234	0.00823613	0.546084	10.6094	0.306525	2329.67	16.5396	0.0107473	1.32022	0.0498928
	128	588.63	48.2287	39.1272	1.33374	119.502	0.00833658	0.539179	9.91727	0.286529	2352.82	16.6299	0.0109758	1.32885	0.050791
	129	568.784	14.3579	39.7059	1.47932	122.922	0.00828811	0.522933	9.67192	0.27944	2369.57	16.7566	0.0112282	1.34027	0.0518754
	130	558.787	27.9716	40.2697	1.26977	126.262	0.00838676	0.515396	9.49435	0.27431	2411.26	16.7007	0.0113622	1.33726	0.0523635
	131	536.612	51.0744	40.8174	1.4376	129.546	0.00831227	0.495374	9.05238	0.26154	2461.59	16.5817	0.0114484	1.32891	0.0526268
	132	527.172	32.4345	41.3493	1.5432	133.181	0.00858472	0.491107	8.51889	0.246127	2476.12	16.6992	0.0117083	1.33982	0.053786
	133	518.871	15.9999	41.8723	1.59854	137.106	0.00901118	0.488198	8.36487	0.241677	2499.23	16.7541	0.0119402	1.34586	0.0548593
	134	505.237	20.4145	42.3843	1.61539	141.218	0.00945006	0.480456	8.11997	0.234601	2520.34	16.8169	0.0121939	1.35257	0.0560316
	135	474.992	37.9647	42.8745	1.94817	145.767	0.00951657	0.44944	7.8962	0.228136	2570.33	16.6805	0.012306	1.34276	0.0567114
	136	458.887	37.793	43.3414	1.65881	150.336	0.00988848	0.433385	7.36622	0.212824	2589.41	16.7379	0.0125756	1.34866	0.0580581
	137	432.998	10.7714	43.7873	1.67251	154.558	0.0101453	0.413064	7.16401	0.206982	2598.31	16.8523	0.012901	1.35904	0.0594842
	138	395.601	8.512	44.2016	1.36577	158.369	0.0102643	0.385987	7.06973	0.204258	2614.85	16.9041	0.0131897	1.36437	0.0605652
	139	366.069	40.3241	44.5825	1.54824	162.019	0.0107058	0.367359	6.89438	0.199192	2671.68	16.687	0.0132871	1.34831	0.0606431
	140	334.343	43.781	44.9327	1.66707	166.097	0.0110223	0.34568	6.29193	0.181786	2692.54	16.6878	0.0135704	1.34998	0.0616878
	141	310.931	7.29285	45.2553	1.74736	170.477	0.0112031	0.322987	6.07085	0.175399	2694.46	16.7957	0.0139529	1.36033	0.0632692
	142	285.296	7.2898	45.5534	1.81911	175.062	0.0110482	0.298316	6.05047	0.17481	2709.57	16.8121	0.0142598	1.36313	0.0646087
	143	274.295	12.8706	45.8332	1.82801	179.764	0.0109306	0.280317	5.89033	0.170183	2720.45	16.8477	0.0145818	1.3674	0.0660789
	144	267.044	18.8664	46.1039	1.7304	184.427	0.010906	0.267941	5.77503	0.166852	2745.97	16.7897	0.014821	1.3639	0.0671628
	145	260.676	20.9541	46.3678	1.3516	188.535	0.0107443	0.255148	5.50452	0.159036	2759.25	16.8045	0.015117	1.36605	0.0683286
	146	239.821	10.9013	46.618	1.31585	192.041	0.00989847	0.231134	5.36376	0.154969	2768.52	16.8386	0.0154037	1.36936	0.0693659
	147	236.297	4.50791	46.8561	1.59279	195.801	0.0097432	0.221859	5.26549	0.15213	2770.03	16.9154	0.0157271	1.37617	0.0706855
	148	231.863	4.06208	47.0901	1.38285	199.709	0.00962224	0.215121	5.24947	0.151667	2778.12	16.9503	0.0160081	1.37946	0.0718862
	149	222.266	8.56848	47.3172	1.23016	203.158	0.009201	0.203129	5.16365	0.149188	2787.37	16.9756	0.0162664	1.38176	0.0728852
	150	214.324	13.756	47.5355	0.936289	205.983	0.00882661	0.192469	5.06567	0.146357	2804.41	16.9503	0.0164644	1.37984	0.0734495
	151	209.279	15.216	47.7473	0.870222	208.309	0.00854199	0.183469	4.88499	0.141137	2815.26	16.9602	0.0166872	1.38067	0.0739929
	152	215.819	6.31528	47.9599	0.799635	210.49	0.00872854	0.18457	4.76998	0.137814	2818.69	17.0149	0.016959	1.38516	0.0746763
	153	209.069	4.53705	48.1723	0.77751	212.557	0.00829193	0.174035	4.7336	0.136763	2825.84	17.0471	0.017193	1.38747	0.0752191
	154	212.432	8.84422	48.383	0.713453	214.491	0.0083245	0.172549	4.65789	0.134575	2834.56	17.069	0.0174171	1.38894	0.0756698
	155	205.416	4.08313	48.592	0.820789	216.451	0.00789531	0.162624	4.5654	0.131903	2836.08	17.1335	0.0176704	1.39361	0.0763206
	156	206.503	7.04789	48.7979	0.860794	218.558	0.00780412	0.159403	4.54932	0.131438	2851.64	17.1122	0.0178322	1.39128	0.0766429
	157	210.131	23.7058	49.0062	0.847055	220.707	0.00787803	0.159123	4.38438	0.126673	2877.88	17.0286	0.0179279	1.38381	0.0766909
	158	211.392	17.9068	49.217	0.579914	222.509	0.00780928	0.156693	4.10622	0.118637	2884.5	17.0626	0.0181421	1.38576	0.0771393
	159	215.905	0.769976	49.4307	0.712269	224.139	0.0078305	0.156668	4.03603	0.116609	2884.1	17.139	0.0184008	1.39107	0.0777155
	160	218.499	3.16948	49.6479	0.868327	226.141	0.00782629	0.155842	4.04027	0.116731	2892.18	17.1662	0.0186047	1.39227	0.0781906
	161	216.187	9.88232	49.8652	1.08318	228.586	0.00764635	0.151537	3.95466	0.114258	2901.26	17.1875	0.0187951	1.39285	0.0787886
	162	222.171	5.13036	50.0844	1.04623	231.257	0.00782058	0.15365	3.85846	0.111478	2903.13	17.2519	0.0190371	1.39694	0.0796581
	163	219.546	3.30836	50.3052	0.900007	233.709	0.00772088	0.150228	3.83862	0.110905	2910.12	17.2863	0.0192417	1.39845	0.0803091
	164	215.009	11.1107	50.5225	0.841782	235.857	0.00752016	0.145393	3.7645	0.108764	2923.4	17.2821	0.019397	1.3968	0.0806792
	165	217.036	9.71556	50.7385	0.934739	238.028	0.00751512	0.145296	3.62377	0.104698	2930.08	17.3164	0.0195947	1.39829	0.081236
	166	220.245	11.8833	50.9572	1.13913	240.614	0.00761541	0.147583	3.55292	0.102651	2946.22	17.2958	0.0197312	1.39535	0.0816687
	167	214.489	10.5392	51.1745	1.17819	243.524	0.00733032	0.143369	3.38185	0.0977082	2950.09	17.3467	0.0199397	1.3981	0.0825477
	168	209.41	3.52596	51.3865	0.849596	246.046	0.00709246	0.140143	3.34076	0.0965209	2957.05	17.3776	0.0201191	1.39929	0.0832065
	169	204.145	13.1811	51.5933	0.802013	248.082	0.0068405	0.136827	3.26703	0.0943906	2974.43	17.3456	0.0202185	1.39545	0.083405
	170	202.488	13.9562	51.7966	0.913647	250.201	0.00657393	0.136155	3.0828	0.089068	2982.73	17.3655	0.0203701	1.39587	0.0838834
	171	196.41	5.81749	51.996	0.800615	252.326	0.00620209	0.133358	2.99484	0.0865266	2988.05	17.4014	0.0205297	1.3976	0.0844451
	172	191.793	7.003	52.1901	0.601984	254.062	0.00580409	0.13101	2.93848	0.0848984	2996.16	17.419	0.0206568	1.39794	0.0847959
	173	184.074	4.68339	52.3781	0.739143	255.718	0.00526485	0.127262	2.85246	0.082413	2997.85	17.4719	0.0208109	1.40116	0.0853004
	174	178.734	4.30936	52.5595	0.583132	257.35	0.00483937	0.125817	2.83455	0.0818956	3004.97	17.4909	0.0209135	1.40179	0.0856416
	175	172.065	4.36936	52.7349	0.57581	258.789	0.00439988	0.122865	2.75911	0.0797159	3006.79	17.5386	0.0210389	1.4048	0.0860683
	176	165.895	4.63568	52.9039	0.53297	260.167	0.00389362	0.119355	2.73983	0.079159	3015.21	17.5456	0.0211019	1.4046	0.0862847
	177	159.437	9.84297	53.0665	0.487415	261.434	0.00349026	0.115683	2.6505	0.0765782	3024.19	17.5474	0.0211482	1.40404	0.0864477
	178	153.424	5.03333	53.223	0.575374	262.755	0.00313962	0.11254	2.55538	0.0738297	3026.06	17.5882	0.021233	1.40668	0.0868307
	179	146.781	4.35318	53.3731	0.588661	264.216	0.00284023	0.110046	2.53548	0.0732548	3033.2	17.5963	0.0212714	1.4068	0.087108
	180	135.997	4.39311	53.5144	0.53821	265.638	0.00249076	0.106065	2.45987	0.0710702	3035.06	17.6321	0.0213357	1.40923	0.0875232
	181	124.624	5.19762	53.6448	0.524272	266.971	0.00213868	0.100506	2.44013	0.0705001	3043.43	17.6264	0.0213434	1.40847	0.0877203
	182	117.757	5.39067	53.7659	0.292244	267.99	0.00188224	0.0968117	2.35142	0.067937	3045.54	17.654	0.0213869	1.41049	0.0879944
	183	108.484	4.36159	53.8791	0.328468	268.761	0.00159291	0.0909263	2.32906	0.0672911	3052.34	17.6517	0.0213885	1.41016	0.0880509
	184	101.514	4.74109	53.9841	0.303944	269.545	0.0013747	0.0882264	2.257	0.065209	3053.98	17.6766	0.0214194	1.41213	0.0882602
	185	93.6852	0.481329	54.0817	0.251573	270.242	0.00119158	0.0846843	2.23954	0.0647047	3054.1	17.7079	0.0214554	1.41469	0.0884851
	186	84.6208	-0.910503	54.1708	0.148418	270.745	0.000999657	0.0793583	2.23833	0.0646696	3053.85	17.7385	0.021488	1.41726	0.0886569
	187	77.663	5.22956	54.252	0.0522128	270.995	0.000851408	0.0749563	2.24093	0.0647447	3062.22	17.7166	0.0214556	1.41569	0.0884964
	188	72.2948	0.883035	54.3269	0.0344753	271.104	0.000780281	0.0722833	2.15226	0.062183	3056.18	17.7761	0.021522	1.42072	0.0887066
	189	67.473	-0.908223	54.3968	-0.0045878	271.147	0.000709825	0.068921	2.21622	0.0640307	3062.15	17.7642	0.0215019	1.42007	0.0885478
	190	61.3442	5.1905	54.4612	-0.014374	271.147	0.000647202	0.0655834	2.15295	0.0622027	3064.23	17.7732	0.0215072	1.42113	0.0884877
	191	54.0087	0.782241	54.5189	-0.053614	271.147	0.000592546	0.0614156	2.13088	0.061565	3064.34	17.7914	0.0215247	1.42297	0.0884847
	192	47.6878	-0.140487	54.5698	-0.0986224	271.147	0.000572796	0.0583924	2.12977	0.061533	3064.29	17.8083	0.0215427	1.42479	0.088486
	193	40.318	-0.0414858	54.6138	-0.0630644	271.147	0.000577901	0.0547436	2.13028	0.0615478	3064.29	17.8226	0.0215605	1.42648	0.0884861
	194	35.1196	0.0273585	54.6515	-0.184313	271.147	0.000596682	0.0515144	2.13029	0.0615482	3064.34	17.8347	0.0215786	1.42804	0.0884848
	195	31.0383	0.0512028	54.6846	-0.175885	271.147	0.000592297	0.0487067	2.12981	0.0615342	3064.37	17.8453	0.0215966	1.42953	0.0884839
	196	28.3805	-0.044827	54.7143	-0.163807	271.147	0.000617953	0.0471513	2.12948	0.0615247	3064.29	17.8554	0.0216161	1.43101	0.088486
	197	25.5144	-0.526447	54.7412	-0.176607	271.147	0.000671135	0.0447579	2.13028	0.0615478	3064.47	17.8632	0.0216355	1.43231	0.0884808
	198	23.0884	4.64826	54.7655	-0.229729	271.147	0.00073732	0.0430203	2.12837	0.0614926	3071.49	17.8303	0.0216087	1.43035	0.0882786
	199	20.0239	0.567005	54.7871	-0.162365	271.147	0.000744135	0.0407328	2.05395	0.0593424	3066.2	17.8681	0.0216689	1.43408	0.0884311
	200	18.2217	-0.855888	54.8062	-0.162077	271.147	0.000729381	0.0391987	2.11008	0.0609643	3071.29	17.8447	0.0216554	1.43291	0.0882845
	201	16.46	4.45917	54.8235	-0.134065	271.147	0.000730251	0.0373185	2.05612	0.0594053	3073.1	17.8398	0.0216651	1.43321	0.0882324
	202	15.2947	0.694182	54.8394	-0.139871	271.147	0.000780119	0.0360194	2.0369	0.0588498	3073.22	17.8443	0.0216882	1.43426	0.0882291
	203	14.0618	0.563255	54.8541	-0.175135	271.147	0.000827268	0.0347997	2.03568	0.0588147	3073.29	17.8486	0.021713	1.43529	0.0882269
	204	13.0942	-4.03458	54.8677	-0.121834	271.147	0.000829646	0.0337959	2.03486	0.058791	3066.06	17.8951	0.0217898	1.43971	0.0884349
	205	11.5625	-5.31818	54.88	-0.235043	271.147	0.000863162	0.0326338	2.11148	0.0610047	3064.31	17.9094	0.0218288	1.44154	0.0884855
	206	10.7043	0.134292	54.8911	-0.166054	271.147	0.000874328	0.0317105	2.13008	0.0615422	3065.17	17.908	0.0218496	1.44211	0.0884607
	207	10.1161	0.276604	54.9015	-0.1789	271.147	0.000895513	0.0306689	2.12098	0.0612793	3064.51	17.9153	0.0218819	1.44337	0.0884798
	208	9.36641	-1.14188	54.9113	-0.142968	271.147	0.000881343	0.0298324	2.12798	0.0614815	3064.33	17.9195	0.0219103	1.44437	0.0884849
	209	8.38739	4.44815	54.9202	-0.130199	271.147	0.000876093	0.0283657	2.12986	0.0615358	3071.31	17.8817	0.0218874	1.44196	0.0882838
	210	8.25608	0.69559	54.9285	-0.140103	271.147	0.000921415	0.0276169	2.05587	0.059398	3066.22	17.9141	0.0219521	1.44521	0.0884305
	211	7.73533	-0.192264	54.9365	-0.0526527	271.147	0.000957198	0.0268928	2.10987	0.0609581	3071.25	17.8873	0.0219455	1.44366	0.0882855
	212	8.00068	0.530377	54.9443	-0.117425	271.147	0.000976655	0.0266062	2.05651	0.0594165	3066.15	17.9196	0.0220121	1.44688	0.0884323
	213	8.0094	-4.37984	54.9523	-0.123251	271.147	0.000944129	0.0259605	2.11054	0.0609776	3064.44	17.9323	0.0220535	1.44849	0.0884818
	214	8.15421	-0.655204	54.9604	-0.127941	271.147	0.000929342	0.0253709	2.12872	0.0615029	3064.27	17.9359	0.0220832	1.44935	0.0884866
	215	8.38463	-0.0691667	54.9687	-0.104317	271.147	0.000932138	0.0249642	2.13047	0.0615532	3064.08	17.9397	0.0221134	1.45021	0.0884922
	216	7.82135	-0.102406	54.9768	-0.136423	271.147	0.000882786	0.0242836	2.13254	0.0616133	3064.1	17.9422	0.0221404	1.45095	0.0884916
	217	7.77526	0.13816	54.9846	-0.11393	271.147	0.000823021	0.0238917	2.13231	0.0616064	3064.28	17.9437	0.0221644	1.4516	0.0884864
	218	7.87765	0.06375	54.9924	-0.157049	271.147	0.000790249	0.0233841	2.13042	0.0615518	3064.22	17.9466	0.0221892	1.45235	0.0884881
	219	7.93496	-0.0290881	55.0003	-0.165821	271.147	0.00077692	0.0229318	2.13103	0.0615696	3064.27	17.9489	0.0222127	1.45303	0.0884865
	220	7.87431	-0.436855	55.0082	-0.115082	271.147	0.000801919	0.0225853	2.13046	0.0615531	3064.42	17.9506	0.0222364	1.45365	0.0884824
	221	7.60598	4.4011	55.016	-0.203962	271.147	0.000778373	0.0221684	2.12895	0.0615094	3071.09	17.9141	0.0222119	1.45118	0.0882901
	222	7.45128	1.01897	55.0235	-0.144395	271.147	0.000759282	0.0214404	2.05819	0.0594652	3065.95	17.9467	0.0222726	1.45427	0.0884382
	223	7.60031	-4.52969	55.031	-0.127308	271.147	0.000778671	0.0209128	2.11272	0.0610404	3064.3	17.9588	0.0223085	1.4557	0.0884858
	224	7.40674	-0.462091	55.0385	-0.14443	271.147	0.000764078	0.0202303	2.1302	0.0615456	3064.43	17.9605	0.0223311	1.45626	0.0884821
	225	7.29364	0.24669	55.0459	-0.190636	271.147	0.000767954	0.0200505	2.12884	0.0615062	3064.47	17.9626	0.0223544	1.45686	0.0884809
	226	7.2089	-0.0591745	55.0531	-0.171928	271.147	0.000771413	0.0197688	2.12839	0.0614933	3064.35	17.9657	0.022379	1.45752	0.0884842
	227	6.79191	-0.0416116	55.0601	-0.189194	271.147	0.000741226	0.0194809	2.12961	0.0615286	3064.42	17.9675	0.0224014	1.45809	0.0884823
	228	5.94094	0.130079	55.0665	-0.139121	271.147	0.000730153	0.0190936	2.12889	0.0615077	3064.55	17.9689	0.0224229	1.45861	0.0884786
	229	5.64627	0.0396384	55.0723	-0.172612	271.147	0.000767005	0.018777	2.12754	0.0614686	3064.48	17.9712	0.0224471	1.45923	0.0884807
	230	5.53692	-0.143145	55.0779	-0.24957	271.147	0.000761143	0.0183811	2.12831	0.0614911	3064.31	17.974	0.0224717	1.45987	0.0884854
	231	5.41363	-0.128915	55.0834	-0.211488	271.147	0.000690029	0.0176293	2.13004	0.0615409	3064.25	17.9761	0.0224934	1.46044	0.0884872
	232	5.2036	0.0109906	55.0887	-0.191603	271.147	0.000679961	0.0175115	2.13071	0.0615604	3064.28	17.9777	0.0225141	1.46097	0.0884862
	233	5.17755	-0.073522	55.0939	-0.135695	271.147	0.000704425	0.0170552	2.13035	0.0615498	3064.11	17.9804	0.022537	1.46157	0.0884912
	234	5.31819	-0.110165	55.0991	-0.159575	271.147	0.000743763	0.0170332	2.13216	0.0616022	3064.11	17.9821	0.02256	1.4621	0.0884914
	235	4.69874	0.015456	55.1041	-0.120227	271.147	0.000716776	0.0169914	2.13225	0.0616047	3064.14	17.9836	0.0225818	1.46261	0.0884905
	236	4.92398	0.0987736	55.1089	-0.198725	271.147	0.000693095	0.0164718	2.13192	0.0615952	3064.28	17.9843	0.0226021	1.46305	0.0884863
	237	5.09539	0.0995833	55.1139	-0.157669	271.147	0.000724463	0.0165195	2.13038	0.0615506	3064.34	17.9856	0.0226239	1.46353	0.0884846
	238	4.70149	0.148664	55.1188	-0.11542	271.147	0.000719476	0.015829	2.12975	0.0615325	3064.55	17.986	0.0226446	1.46392	0.0884786
	239	4.75031	0.0930818	55.1236	-0.105905	271.147	0.000698632	0.0156754	2.12756	0.0614691	3064.48	17.9879	0.0226666	1.46443	0.0884805
	240	4.93462	-0.177068	55.1284	-0.119552	271.147	0.000703253	0.0156082	2.12826	0.0614895	3064.29	17.9906	0.0226896	1.465	0.0884861
	241	4.21394	-0.0521462	55.133	-0.14861	271.147	0.000678386	0.01521	2.13031	0.0615488	3064.39	17.9915	0.0227098	1.46542	0.0884833
	242	4.43182	0.075456	55.1373	-0.142125	271.147	0.000688462	0.0150539	2.12928	0.061519	3064.4	17.9928	0.0227309	1.46588	0.0884828
	243	4.56505	0.0622956	55.1418	-0.12338	271.147	0.000665462	0.0147013	2.12909	0.0615135	3064.5	17.9937	0.0227507	1.46629	0.0884801
	244	4.31303	0.0248821	55.1462	-0.124953	271.147	0.000638606	0.0145805	2.12808	0.0614844	3064.45	17.9955	0.0227707	1.46676	0.0884816
	245	4.30093	-0.0584355	55.1506	-0.128218	271.147	0.000631385	0.0142675	2.12864	0.0615006	3064.42	17.997	0.0227903	1.46721	0.0884822
	246	3.66025	0.0400157	55.1545	-0.148793	271.147	0.000673603	0.0141499	2.12888	0.0615074	3064.5	17.9979	0.0228104	1.46761	0.0884799
	247	3.47527	0.0372799	55.1581	-0.183517	271.147	0.00071617	0.0139683	2.12803	0.0614827	3064.49	17.9991	0.0228326	1.46805	0.0884804
	248	3.61875	-0.600802	55.1616	-0.0634957	271.147	0.000713342	0.0135857	2.12822	0.0614883	3064.49	18.0002	0.0228545	1.46846	0.0884802
	249	3.9291	3.97345	55.1654	-0.140414	271.147	0.000675146	0.0133193	2.12812	0.0614855	3071.56	17.9601	0.0228227	1.46549	0.0882767
	250	3.38313	5.19135	55.1691	-0.149601	271.147	0.000690926	0.0131586	2.05323	0.0593218	3073.42	17.9504	0.0228301	1.46501	0.0882233
	251	2.84965	1.17226	55.1722	-0.141105	271.147	0.000697916	0.0128612	2.03354	0.058753	3073.57	17.9505	0.0228504	1.46533	0.088219
	252	2.91113	-4.59745	55.1751	-0.132902	271.147	0.000650233	0.0124279	2.03194	0.0587065	3066.5	17.9928	0.0229231	1.46909	0.0884223
	253	3.0036	-1.44382	55.178	-0.15247	271.147	0.000609265	0.0123031	2.10686	0.0608714	3071.39	17.9652	0.0229053	1.46713	0.0882815
	254	2.95344	4.57659	55.181	-0.142072	271.147	0.000634738	0.0123154	2.055	0.059373	3073.33	17.9548	0.0229103	1.46658	0.0882257
	255	3.01207	0.724458	55.184	-0.126519	271.147	0.000677429	0.0120966	2.03443	0.0587787	3073.31	17.9559	0.0229312	1.46696	0.0882262
	256	3.68165	-0.253176	55.1873	-0.173384	271.147	0.000682277	0.0118066	2.03463	0.0587843	3073.18	17.9577	0.0229532	1.46739	0.08823
	257	3.96731	-0.049261	55.1912	-0.199769	271.147	0.000681237	0.0118448	2.03602	0.0588246	3073.23	17.9587	0.0229737	1.46773	0.0882287
	258	4.7083	0.0447563	55.1955	-0.179233	271.147	0.000660552	0.0117414	2.03552	0.0588101	3073.25	17.96	0.0229938	1.46808	0.088228
	259	4.94736	0.0489151	55.2003	-0.167408	271.147	0.000640214	0.0114249	2.03529	0.0588034	3073.33	17.9611	0.0230129	1.46839	0.0882257
	260	5.17059	0.0865645	55.2054	-0.138032	271.147	0.000682672	0.0113308	2.03444	0.0587787	3073.42	17.9622	0.0230332	1.4687	0.0882234
	261	5.06258	0.0959906	55.2105	-0.196532	271.147	0.000701661	0.0109588	2.03357	0.0587536	3073.49	17.9634	0.0230542	1.469	0.0882212
	262	5.13432	-0.0206211	55.2156	-0.138004	271.147	0.000681639	0.0107999	2.03275	0.0587302	3073.37	17.9658	0.023076	1.46939	0.0882247
	263	5.48336	-0.153247	55.2209	-0.213335	271.147	0.000649226	0.0106965	2.03406	0.0587678	3073.21	17.9685	0.0230972	1.46979	0.0882293
	264	5.56943	-0.223624	55.2264	-0.179725	271.147	0.000608206	0.0104118	2.03575	0.0588166	3073	17.9715	0.0231174	1.47022	0.0882354
	265	4.84032	-0.0117767	55.2316	-0.157959	271.147	0.000590261	0.0104908	2.03802	0.0588822	3073.19	17.9721	0.0231341	1.47045	0.0882299
	266	4.90266	0.784206	55.2365	-0.179533	271.147	0.000565044	0.0102697	2.03598	0.0588234	3073.33	17.9728	0.0231504	1.47069	0.0882257
	267	5.31678	-3.747	55.2416	-0.171382	271.147	0.000574256	0.0101803	2.03443	0.0587786	3066.5	18.0145	0.0232196	1.47428	0.0884222
	268	5.34491	-5.16137	55.247	-0.186251	271.147	0.000582633	0.0098537	2.10682	0.06087	3064.5	18.0281	0.0232527	1.47555	0.0884801
	269	5.38795	-1.22825	55.2523	-0.17199	271.147	0.000574438	0.00979593	2.1281	0.0614847	3064.43	18.0302	0.0232709	1.47588	0.0884819
	270	5.60381	4.09782	55.2578	-0.159777	271.147	0.00058644	0.00977359	2.12876	0.0615039	3071.51	17.9904	0.0232353	1.47278	0.088278
	271	5.70177	5.26686	55.2635	-0.139288	271.147	0.000592678	0.00949963	2.05373	0.0593361	3073.46	17.9809	0.0232388	1.47214	0.0882222
	272	5.55278	1.12914	55.2691	-0.141078	271.147	0.000593469	0.00932542	2.03312	0.0587407	3073.48	17.9826	0.0232568	1.47242	0.0882216
	273	5.55589	-4.54992	55.2747	-0.143332	271.147	0.000569115	0.00912357	2.0329	0.0587345	3066.6	18.0247	0.0233265	1.476	0.0884194
	274	5.58073	-0.881179	55.2802	-0.153755	271.147	0.000611728	0.00924145	2.1058	0.0608406	3071.26	17.9992	0.0233099	1.47404	0.0882854
	275	5.59765	-0.0470597	55.2858	-0.152045	271.147	0.000621736	0.00889233	2.05645	0.0594147	3066.26	18.0304	0.023367	1.47672	0.0884292
	276	5.86384	0.0734119	55.2915	-0.141008	271.147	0.00059593	0.00891585	2.10939	0.0609444	3071.33	18.0025	0.0233467	1.47456	0.0882832
	277	6.02845	0.61566	55.2975	-0.142583	271.147	0.000614661	0.0087895	2.05564	0.0593913	3066.33	18.0338	0.0234037	1.47723	0.0884272
	278	5.20285	-5.02531	55.3031	-0.138508	271.147	0.000640438	0.00873664	2.10865	0.060923	3064.43	18.0468	0.023438	1.47842	0.0884821
	279	4.38572	3.74774	55.3079	-0.136356	271.147	0.000651058	0.00864355	2.12884	0.0615063	3071.32	18.0079	0.0234054	1.47537	0.0882836
	280	4.05154	1.38447	55.3121	-0.179846	271.147	0.000678697	0.00850161	2.0558	0.0593959	3066.25	18.039	0.023465	1.47807	0.0884295
	281	3.2063	-5.25763	55.3157	-0.15079	271.147	0.000660109	0.00825778	2.10951	0.0609478	3064.31	18.0516	0.0235002	1.47926	0.0884856
	282	3.40171	3.85868	55.319	-0.13712	271.147	0.000654877	0.00798102	2.13012	0.0615431	3071.43	18.0109	0.0234658	1.47607	0.0882804
	283	3.60425	0.983585	55.3226	-0.129174	271.147	0.000623006	0.00801047	2.05462	0.059362	3066.44	18.0413	0.0235231	1.47872	0.0884241
	284	3.09414	-0.694662	55.3259	-0.176913	271.147	0.000626528	0.00811649	2.10752	0.0608902	3071.5	18.0126	0.0235036	1.47653	0.0882783
	285	2.44838	4.96752	55.3287	-0.169309	271.147	0.000609457	0.00761651	2.05383	0.0593391	3073.24	18.0034	0.023509	1.47593	0.0882284
	286	2.37179	-3.31807	55.3311	-0.149356	271.147	0.000608059	0.00771372	2.03542	0.0588071	3066.23	18.0453	0.0235815	1.47954	0.08843
	287	2.72482	-6.07574	55.3336	-0.112256	271.147	0.000559164	0.00771218	2.10971	0.0609535	3064.08	18.0588	0.0236152	1.48082	0.088492
	288	2.88298	3.27983	55.3364	-0.150046	271.147	0.000547889	0.00780688	2.13247	0.0616113	3071.16	18.0181	0.0235776	1.47764	0.0882881
	289	2.63367	6.15629	55.3392	-0.165847	271.147	0.000548104	0.00765438	2.05744	0.0594435	3073.33	18.0063	0.0235778	1.47684	0.0882259
	290	2.50778	-3.84116	55.3418	-0.139814	271.147	0.000570548	0.00737831	2.03451	0.0587809	3066.29	18.0484	0.0236495	1.48045	0.0884283
	291	2.49143	-1.57417	55.3443	-0.166908	271.147	0.000561423	0.00733372	2.10907	0.060935	3071.22	18.0203	0.0236288	1.4783	0.0882865
	292	2.52282	4.60151	55.3468	-0.137123	271.147	0.000587075	0.00719966	2.05686	0.0594267	3073.18	18.0096	0.0236317	1.47758	0.0882301
	293	2.68518	0.767044	55.3494	-0.125009	271.147	0.000549182	0.00706735	2.03604	0.0588249	3073.23	18.0102	0.0236482	1.47778	0.0882288
	294	3.29012	-0.166203	55.3524	-0.152157	271.147	0.000566599	0.00719574	2.03556	0.0588112	3073.17	18.0115	0.0236661	1.47803	0.0882305
	295	3.73462	0.494725	55.3559	-0.182431	271.147	0.000595643	0.0072248	2.0362	0.0588296	3073.09	18.0131	0.023685	1.47828	0.0882327
	296	3.95811	-4.50594	55.3597	-0.13351	271.147	0.000560921	0.00697118	2.03701	0.0588531	3066.15	18.0551	0.0237558	1.48184	0.0884324
	297	3.60223	-1.29934	55.3635	-0.148065	271.147	0.000551303	0.00681167	2.11058	0.0609787	3071.16	18.0269	0.023734	1.47964	0.0882882
	298	2.84677	4.74568	55.3667	-0.121788	271.147	0.000590161	0.00674053	2.05747	0.0594444	3073.31	18.0153	0.0237355	1.47881	0.0882263
	299	2.88727	0.929984	55.3696	-0.115546	271.147	0.000622409	0.00658591	2.03463	0.0587844	3073.46	18.0154	0.0237535	1.47894	0.088222
	300	2.88123	-0.119709	55.3725	-0.105391	271.147	0.000617329	0.00654366	2.03308	0.0587395	3073.4	18.0167	0.0237729	1.47917	0.0882237
	301	2.883	-0.11044	55.3754	-0.128505	271.147	0.0005841	0.00655759	2.0337	0.0587574	3073.3	18.0182	0.0237916	1.47942	0.0882266
	302	3.08051	-0.0211635	55.3783	-0.17069	271.147	0.000543807	0.0064585	2.03477	0.0587885	3073.36	18.0188	0.0238078	1.47959	0.088225
	303	2.85076	0.0435928	55.3813	-0.151502	271.147	0.000555435	0.00632067	2.03417	0.058771	3073.36	18.0198	0.0238249	1.47978	0.0882249
	304	2.7309	-0.00335692	55.3841	-0.149576	271.147	0.000542814	0.00615465	2.03415	0.0587703	3073.35	18.0207	0.0238416	1.47997	0.0882251
	305	3.00541	-0.0309041	55.387	-0.118016	271.147	0.000514911	0.0060834	2.0342	0.058772	3073.31	18.0219	0.0238577	1.48018	0.0882262
	306	3.30111	0.00639937	55.3901	-0.149294	271.147	0.000519921	0.00628157	2.03463	0.0587843	3073.36	18.0226	0.0238733	1.48035	0.0882248
	307	3.11214	0.0288286	55.3933	-0.143754	271.147	0.000521371	0.00638715	2.0341	0.0587691	3073.36	18.0237	0.0238893	1.48054	0.0882249
	308	2.95008	0.00987421	55.3964	-0.241651	271.147	0.000483677	0.00587854	2.03414	0.0587703	3073.38	18.0246	0.023904	1.48072	0.0882245
	309	2.85983	-0.0560299	55.3993	-0.129317	271.147	0.000531113	0.00578381	2.03399	0.0587659	3073.28	18.0261	0.0239211	1.48094	0.0882272
	310	2.86493	0.0161399	55.4021	-0.178704	271.147	0.000537936	0.00587253	2.035	0.0587949	3073.39	18.0264	0.0239367	1.48107	0.088224
	311	3.22572	0.0258491	55.4052	-0.183568	271.147	0.000525447	0.00596572	2.0338	0.0587603	3073.31	18.0278	0.0239535	1.48129	0.0882263
	312	3.21097	-0.0505818	55.4084	-0.138581	271.147	0.0005057	0.00598773	2.03466	0.0587852	3073.32	18.0288	0.0239689	1.48147	0.0882261
	313	3.05655	-0.00876572	55.4115	-0.162437	271.147	0.000549541	0.00577015	2.03459	0.0587832	3073.29	18.03	0.023986	1.48166	0.088227
	314	3.18298	-0.00792453	55.4146	-0.181794	271.147	0.000585044	0.00552919	2.0349	0.0587921	3073.32	18.0309	0.0240038	1.48182	0.0882261
	315	2.99244	0.0687657	55.4177	-0.193223	271.147	0.000561058	0.00550292	2.03459	0.0587831	3073.41	18.0314	0.0240203	1.48194	0.0882235
	316	2.86012	0.656376	55.4207	-0.13929	271.147	0.000524984	0.00547234	2.03363	0.0587554	3073.45	18.0321	0.0240361	1.48209	0.0882223
	317	3.2772	-4.46768	55.4237	-0.141414	271.147	0.000520349	0.00550463	2.03318	0.0587424	3066.48	18.0741	0.0241067	1.48563	0.088423
	318	3.43043	-0.732893	55.4271	-0.122008	271.147	0.000522329	0.00537256	2.10711	0.0608784	3071.47	18.0458	0.0240836	1.48338	0.0882791
	319	2.69887	0.113074	55.4301	-0.130992	271.147	0.000519537	0.00535155	2.05415	0.0593482	3066.38	18.0767	0.0241396	1.48601	0.0884258
	320	2.52459	-0.679182	55.4328	-0.14907	271.147	0.000494548	0.00515708	2.10816	0.0609087	3071.3	18.0486	0.024116	1.48378	0.088284
	321	2.69193	4.43773	55.4354	-0.194158	271.147	0.000500971	0.00522856	2.05594	0.0593999	3073.28	18.0379	0.0241159	1.48299	0.0882273
	322	2.30673	0.830684	55.4379	-0.193167	271.147	0.000514807	0.00513684	2.03504	0.0587961	3073.4	18.0379	0.0241307	1.48309	0.0882237
	323	2.51389	-0.208137	55.4403	-0.146554	271.147	0.000544875	0.00493268	2.03367	0.0587567	3073.21	18.0398	0.024149	1.48333	0.0882292
	324	3.32698	-0.0923506	55.4432	-0.163435	271.147	0.00052915	0.00476248	2.03572	0.0588157	3073.29	18.0403	0.0241646	1.48344	0.0882269
	325	3.3768	0.183066	55.4465	-0.200114	271.147	0.000523584	0.00493394	2.03489	0.0587917	3073.47	18.0404	0.0241793	1.4835	0.0882218
	326	4.19351	-0.0109748	55.4503	-0.221024	271.147	0.00049229	0.00519041	2.03299	0.0587368	3073.27	18.0428	0.024196	1.48376	0.0882276
	327	4.53776	-0.198923	55.4547	-0.126996	271.147	0.000456584	0.00526686	2.03513	0.0587987	3073.16	18.0448	0.0242108	1.48397	0.0882306
	328	4.79407	-0.0196226	55.4594	-0.149936	271.147	0.000456521	0.00525036	2.03626	0.0588313	3073.21	18.0461	0.0242244	1.48411	0.0882292
	329	5.29497	0.0534198	55.4644	-0.180673	271.147	0.000443595	0.0052302	2.03573	0.0588162	3073.25	18.0475	0.0242378	1.48425	0.0882282
	330	5.39342	0.0591824	55.4697	-0.16296	271.147	0.000435541	0.00567675	2.03535	0.058805	3073.31	18.0488	0.0242506	1.4844	0.0882263
	331	4.95775	0.00459119	55.4749	-0.145376	271.147	0.000411708	0.00574351	2.03465	0.0587849	3073.27	18.0508	0.0242636	1.48459	0.0882275
	332	4.81565	-0.00900157	55.4798	-0.191482	271.147	0.000402578	0.00555224	2.03511	0.0587982	3073.33	18.052	0.0242755	1.48473	0.0882257
	333	4.81198	0.181352	55.4846	-0.189339	271.147	0.000399743	0.00547711	2.03444	0.0587788	3073.52	18.0525	0.0242863	1.48481	0.0882205
	334	4.90357	0.427107	55.4895	-0.169538	271.147	0.000450777	0.00558792	2.03251	0.058723	3073.1	18.0565	0.0243034	1.48519	0.0882323
	335	5.19314	-4.6344	55.4945	-0.166661	271.147	0.000459601	0.00540162	2.03687	0.0588491	3066.31	18.0982	0.0243714	1.48864	0.0884278
	336	5.15242	-1.18425	55.4997	-0.145818	271.147	0.000491171	0.00539479	2.10889	0.06093	3071.29	18.0705	0.0243469	1.48639	0.0882843
	337	5.0854	4.6063	55.5048	-0.156101	271.147	0.000520112	0.0052598	2.05606	0.0594036	3073.24	18.0607	0.0243474	1.48561	0.0882283
	338	4.84876	0.755354	55.5098	-0.156447	271.147	0.000536431	0.00521434	2.0354	0.0588067	3073.29	18.062	0.0243635	1.48575	0.0882269
	339	4.80174	-0.163286	55.5146	-0.193085	271.147	0.000544553	0.00525087	2.03486	0.0587911	3073.24	18.0639	0.0243806	1.48593	0.0882283
	340	5.09234	0.563569	55.5196	-0.103901	271.147	0.000493902	0.00525896	2.03538	0.0588061	3073.27	18.0653	0.0243956	1.48608	0.0882276
	341	5.41864	-4.47236	55.5248	-0.107852	271.147	0.000492531	0.00532409	2.03513	0.0587989	3066.28	18.1082	0.0244664	1.48963	0.0884288
	342	5.75036	-0.796061	55.5304	-0.125097	271.147	0.000495504	0.00533795	2.10924	0.06094	3071.22	18.0809	0.0244422	1.4874	0.0882864
	343	6.03324	0.829544	55.5363	-0.0838084	271.147	0.00048153	0.005236	2.05684	0.0594261	3066.41	18.1112	0.0244953	1.48989	0.0884249
	344	5.72126	-4.97758	55.5422	-0.132411	271.147	0.000471101	0.00517083	2.10781	0.0608987	3064.39	18.125	0.024526	1.49103	0.0884832
	345	4.90472	3.71855	55.5475	-0.111107	271.147	0.000450805	0.00515132	2.12922	0.0615172	3071.38	18.0855	0.024484	1.4878	0.0882817
	346	5.04141	1.50014	55.5525	-0.126579	271.147	0.000430852	0.00539685	2.05509	0.0593756	3066.38	18.1166	0.0245372	1.49039	0.0884256
	347	5.25976	-5.25175	55.5576	-0.0919246	271.147	0.000410944	0.00566933	2.10809	0.0609067	3064.35	18.1303	0.0245661	1.49155	0.0884842
	348	5.21825	3.05569	55.5628	-0.0861471	271.147	0.000419773	0.00574997	2.12961	0.0615284	3071.18	18.0917	0.0245244	1.48842	0.0882877
	349	5.13415	5.23857	55.568	-0.152038	271.147	0.000449291	0.00558193	2.0573	0.0594393	3073.05	18.0824	0.0245233	1.48768	0.0882339
	350	5.19917	0.534796	55.5732	-0.152243	271.147	0.000449356	0.00550051	2.03746	0.0588661	3073.07	18.0839	0.0245369	1.48784	0.0882333
	351	4.90574	0.431627	55.5782	-0.158434	271.147	0.000402259	0.00552375	2.03724	0.0588599	3073.07	18.0856	0.0245492	1.48801	0.0882332
	352	5.10791	-4.42506	55.5832	-0.158846	271.147	0.000357432	0.00557779	2.03719	0.0588582	3066.2	18.1277	0.0246152	1.49151	0.0884309
	353	5.03826	-1.23366	55.5883	-0.135843	271.147	0.000335538	0.00545877	2.11002	0.0609625	3071.22	18.0997	0.0245853	1.48924	0.0882863
	354	4.83104	4.58435	55.5933	-0.122134	271.147	0.000367908	0.00560867	2.05679	0.0594246	3073.08	18.0904	0.0245817	1.48852	0.0882331
	355	4.80011	0.648726	55.5981	-0.136276	271.147	0.000407833	0.00555788	2.03716	0.0588575	3073.05	18.0922	0.0245945	1.4887	0.0882339
	356	4.76121	-0.189599	55.6029	-0.205728	271.147	0.000408132	0.00540319	2.03746	0.0588661	3073.01	18.0939	0.0246073	1.48889	0.0882351
	357	4.88338	-0.0699686	55.6077	-0.10604	271.147	0.000406221	0.00566492	2.03788	0.0588783	3072.96	18.0958	0.0246202	1.48908	0.0882365
	358	5.13969	0.114686	55.6127	-0.0863867	271.147	0.000413127	0.0056508	2.03843	0.058894	3073.19	18.0961	0.0246311	1.48915	0.08823
	359	5.32175	0.0740881	55.6179	-0.112719	271.147	0.000434462	0.00571171	2.036	0.0588239	3073.09	18.0984	0.0246451	1.48937	0.0882326
	360	4.84308	-0.00142296	55.623	-0.144221	271.147	0.000422405	0.00546385	2.03698	0.0588523	3073.21	18.0993	0.0246572	1.48948	0.0882293
	361	4.87764	0.0316431	55.6279	-0.12589	271.147	0.000408941	0.00556355	2.03576	0.058817	3073.15	18.1012	0.0246702	1.48968	0.0882309
	362	5.3505	0.0295676	55.633	-0.120631	271.147	0.000428907	0.00550756	2.03635	0.058834	3073.28	18.1021	0.0246823	1.48978	0.0882271
	363	5.53785	0.128892	55.6384	-0.120268	271.147	0.000469436	0.00561728	2.03495	0.0587936	3073.35	18.1035	0.0246962	1.48992	0.0882253
	364	5.85766	-0.0354324	55.6441	-0.140876	271.147	0.00049226	0.00548736	2.03426	0.0587737	3073.23	18.106	0.0247122	1.49015	0.0882285
	365	6.02108	-0.117838	55.6501	-0.147038	271.147	0.000524121	0.00558885	2.03548	0.0588088	3073.18	18.1083	0.0247287	1.49034	0.0882301
	366	5.79013	0.0980031	55.656	-0.136562	271.147	0.000510383	0.00565059	2.03604	0.0588251	3073.36	18.1092	0.024743	1.49043	0.088225
	367	5.77536	-0.0130503	55.6617	-0.151675	271.147	0.000473257	0.00528472	2.03419	0.0587715	3073.15	18.1123	0.0247592	1.4907	0.0882311
	368	5.72116	-0.163805	55.6675	-0.146592	271.147	0.00048282	0.00492637	2.03641	0.0588357	3073.11	18.1144	0.0247743	1.49086	0.088232
	369	5.80108	0.0392217	55.6733	-0.146286	271.147	0.000520587	0.00500494	2.03676	0.0588459	3073.2	18.1157	0.0247895	1.49097	0.0882294
	370	6.22488	0.143263	55.6793	-0.198171	271.147	0.000554809	0.00511897	2.0358	0.0588181	3073.35	18.1168	0.0248054	1.49106	0.0882253
	371	6.37669	0.0483491	55.6856	-0.09259	271.147	0.00051826	0.00504493	2.03428	0.0587742	3073.3	18.1191	0.0248217	1.49124	0.0882267
	372	6.03723	-0.0414151	55.6918	-0.147127	271.147	0.000467194	0.00500733	2.03478	0.0587888	3073.3	18.1212	0.0248361	1.49139	0.0882267
	373	5.98041	0.00945755	55.6978	-0.14799	271.147	0.000412541	0.00489239	2.03481	0.0587894	3073.3	18.1231	0.0248487	1.49154	0.0882266
	374	5.9374	-0.017272	55.7037	-0.127954	271.147	0.000383193	0.00488416	2.03475	0.0587877	3073.26	18.1253	0.0248608	1.49171	0.0882277
	375	5.74967	-0.0465016	55.7096	-0.159846	271.147	0.000380468	0.00497125	2.03517	0.0587999	3073.23	18.1274	0.0248727	1.49188	0.0882286
	376	6.25905	0.0071934	55.7156	-0.0937527	271.147	0.000369072	0.00502226	2.0355	0.0588095	3073.29	18.129	0.0248836	1.49201	0.088227
	377	6.28676	0.106808	55.7219	-0.141103	271.147	0.000329365	0.00496931	2.03492	0.0587928	3073.4	18.1303	0.0248928	1.4921	0.0882237
	378	5.31727	0.0418475	55.7277	-0.136406	271.147	0.000313354	0.00504377	2.03368	0.058757	3073.35	18.1325	0.0249028	1.49228	0.0882252
	379	5.15162	-0.109858	55.7329	-0.137349	271.147	0.000312615	0.00479867	2.03424	0.058773	3073.25	18.1348	0.0249132	1.49248	0.0882281
	380	5.04678	0.0126336	55.738	-0.161439	271.147	0.000343764	0.00457592	2.03533	0.0588045	3073.37	18.1358	0.0249228	1.49256	0.0882248
	381	4.98591	0.0829009	55.743	-0.149539	271.147	0.000392783	0.00464794	2.03409	0.0587686	3073.37	18.1374	0.0249349	1.49271	0.0882248
	382	5.16406	-0.0480582	55.7481	-0.130274	271.147	0.00042511	0.00450772	2.03408	0.0587685	3073.3	18.1395	0.0249485	1.49288	0.0882268
	383	4.73552	-0.0659434	55.753	-0.137578	271.147	0.000455608	0.00445006	2.03484	0.0587903	3073.26	18.1413	0.0249628	1.49303	0.0882279
	384	4.64107	0.00176101	55.7577	-0.079948	271.147	0.000484052	0.00437678	2.03523	0.0588017	3073.29	18.1427	0.0249774	1.49315	0.0882269
	385	4.32659	0.057555	55.7622	-0.18041	271.147	0.00051375	0.00414953	2.03486	0.0587911	3073.32	18.1439	0.0249929	1.49326	0.088226
	386	4.14565	-0.0921069	55.7664	-0.142925	271.147	0.000507101	0.00391414	2.03453	0.0587815	3073.13	18.1465	0.02501	1.49348	0.0882315
	387	4.62353	0.410574	55.7708	-0.0710393	271.147	0.000511943	0.00396297	2.03657	0.0588405	3073.07	18.1482	0.0250262	1.49363	0.0882332
	388	4.76891	-4.34005	55.7755	-0.0301335	271.147	0.000490967	0.0040698	2.03719	0.0588582	3066.36	18.1895	0.0250961	1.49702	0.0884263
	389	4.35311	-1.22389	55.7801	-0.137792	271.147	0.000472238	0.00410405	2.10832	0.0609134	3071.26	18.162	0.0250706	1.49476	0.0882854
	390	4.55831	5.17524	55.7845	-0.146615	271.147	0.000452098	0.00382767	2.05646	0.0594151	3073.27	18.1515	0.0250681	1.4939	0.0882275
	391	4.47011	-3.76179	55.7891	-0.120609	271.147	0.000412604	0.0036759	2.0351	0.058798	3066.23	18.1947	0.0251383	1.49744	0.0884301
	392	4.37172	-1.46696	55.7935	-0.10667	271.147	0.000378942	0.00376033	2.10972	0.060954	3071.31	18.166	0.0251084	1.49508	0.088284
	393	4.81366	5.19259	55.7981	-0.0704626	271.147	0.000353402	0.00369489	2.05593	0.0593996	3073.14	18.1567	0.0251042	1.4943	0.0882312
	394	4.88277	-3.77862	55.8029	-0.091035	271.147	0.000337881	0.00368476	2.03645	0.0588369	3066.26	18.199	0.025171	1.49777	0.0884292
	395	4.51965	-1.4534	55.8076	-0.149313	271.147	0.000369624	0.0037463	2.10939	0.0609444	3071.22	18.1711	0.0251417	1.49547	0.0882864
	396	4.40301	4.72842	55.8121	-0.108431	271.147	0.000415891	0.00366451	2.05682	0.0594254	3073.37	18.1599	0.0251369	1.49453	0.0882246
	397	4.43079	0.804237	55.8165	-0.0697532	271.147	0.000404456	0.00367364	2.03402	0.0587668	3073.29	18.1618	0.02515	1.49469	0.0882271
	398	4.35043	-0.310936	55.8209	-0.129042	271.147	0.000419774	0.00376271	2.03493	0.0587929	3073.13	18.1642	0.0251641	1.49488	0.0882315
	399	4.69592	0.422531	55.8254	-0.110211	271.147	0.000441348	0.00373749	2.03656	0.05884	3073.04	18.1662	0.0251784	1.49504	0.0882341
	400	4.87776	-3.80475	55.8302	-0.0891766	271.147	0.000445663	0.00374556	2.03755	0.0588687	3066.32	18.2075	0.0252473	1.49843	0.0884274
	401	4.21712	-5.563	55.8347	-0.10939	271.147	0.000411395	0.00354341	2.10873	0.0609254	3064.47	18.22	0.0252752	1.49944	0.0884809
	402	4.08942	3.91307	55.8389	-0.110563	271.147	0.00042061	0.0033672	2.12839	0.0614934	3071.33	18.1807	0.0252317	1.4962	0.0882834
	403	3.9105	1.25925	55.8429	-0.148461	271.147	0.000458243	0.00332329	2.05572	0.0593936	3066.09	18.213	0.0252889	1.49885	0.088434
	404	3.86972	-9.14667	55.8468	-0.10125	271.147	0.000497892	0.00335809	2.11116	0.0609955	3064.22	18.2255	0.0253197	1.49987	0.0884881
	405	3.91909	14.0079	55.8507	-0.0992191	271.147	0.000516362	0.00332708	2.13105

## Sheet: chill-5_35kW_pl2_red.csv
chill-5_35kW_pl2_red.csv	t[s]	HRR[kW/m2]	dm/dt[g/m2/s]	THR[MJ/m2]	Extinction coefficient (k) [1/m]	Total smoke production [m2/m2]	dCO/dt[g/s]	dCO2/dt[g/s]	Sample mass [g]	Mass fraction[-]	TML[g/m2]	EHC[kJ/g]	TCO/TML[g/g]	TCO2/TML[g/g]	SEA[m2/g]
	1	0.493872	0.21184	0.000531637	-0.0217141	0	-1.65124e-05	8.87226e-05	34.5993	1	0.0984906	5.39784	-0.0158165	0.0849834	0
	2	0.0665018	-0.0730503	0.000811823	0.0316859	0.0370793	-2.25701e-05	0.000116951	34.5983	0.99997	-0.117075	-6.93419	0.0314927	-0.165732	-0.316713
	3	0.231434	-0.133074	0.000960792	0.0705326	0.157341	-3.77479e-05	0.000120774	34.6006	1.00004	-0.123396	-7.78623	0.0587388	-0.249577	-1.27509
	4	0.1164	-0.0236399	0.00113471	0.0247201	0.269599	-7.4002e-06	0.000120457	34.6006	1.00004	-0.178208	-6.36734	0.04459	-0.236583	-1.51284
	5	-0.150338	0.00515723	0.00119291	0.0470254	0.354356	8.64103e-06	0.000545295	34.6012	1.00005	-0.106887	-11.1605	0.0667163	-0.875728	-3.31525
	6	0.161734	0.0839308	0.00127378	-0.0317173	0.410038	3.07946e-05	0.000527619	34.6005	1.00003	-0.0468868	-27.167	0.0901308	-3.05799	-8.74527
	7	0.0885714	0.0281211	0.00139893	0.0302531	0.445695	2.29856e-05	0.000467976	34.5998	1.00001	-0.08	-17.4866	0.0257186	-2.3441	-5.57119
	8	-0.104939	-0.780951	0.00144321	0.0444545	0.534012	-1.52092e-05	0.000519327	34.6002	1.00002	-0.300566	-4.80165	0.0116191	-0.786918	-1.77669
	9	0.108186	4.75318	0.00149731	0.0824079	0.68484	-4.36579e-05	0.000215902	34.6025	1.00009	7.23509	0.206951	-0.00105195	0.035506	0.0946553
	10	0.176525	1.147	0.00163966	0.0371963	0.82719	-6.94992e-05	0.000135819	34.5226	0.997783	1.43575	1.14202	-0.00986764	0.187847	0.576136
	11	0.118265	-5.4282	0.00178706	0.0464333	0.925966	-8.61286e-05	0.000273504	34.5841	0.99956	0.0465094	38.4235	-0.479319	6.35364	19.9092
	12	1.00649	3.79534	0.00234944	0.029142	1.01494	-8.6863e-05	0.000236093	34.5988	0.999986	7.32915	0.32056	-0.00415976	0.043358	0.13848
	13	1.40306	5.24214	0.00355421	0.0116268	1.06317	-0.000100613	0.000157956	34.5216	0.997755	8.83821	0.402142	-0.00452346	0.037641	0.120293
	14	0.953412	0.305487	0.00473245	0.0517249	1.13763	-0.00010143	0.000137682	34.5056	0.997292	8.86368	0.533915	-0.00559001	0.0389982	0.128348
	15	0.915296	-0.234819	0.0056668	0.0222826	1.22441	-7.86236e-05	-0.000120806	34.5054	0.997284	8.65689	0.654601	-0.00658036	0.0386133	0.141437
	16	0.952189	-0.111777	0.00660055	0.0514312	1.31176	-2.84523e-05	-0.000200198	34.5076	0.997348	8.69642	0.758996	-0.0068591	0.036266	0.150839
	17	0.54652	0.136769	0.0073499	0.0191987	1.3962	1.50773e-05	-3.29072e-05	34.5071	0.997336	8.84142	0.831304	-0.00658573	0.0353201	0.157915
	18	0.326317	-0.0219969	0.00778632	0.0148171	1.43719	-1.52389e-06	-5.79336e-06	34.5056	0.997291	8.69868	0.895115	-0.00671033	0.0358368	0.16522
	19	0.0882912	0.0594969	0.00799362	0.0293872	1.4897	-2.42966e-06	-0.000155108	34.5071	0.997335	8.93896	0.894245	-0.00655559	0.0332366	0.166652
	20	-0.0267952	0.037445	0.00803777	-0.00367721	1.52444	4.67577e-05	-0.000210991	34.5046	0.997261	8.76283	0.917257	-0.00618397	0.0316331	0.173967
	21	-0.0528302	-0.0412264	0.00803777	-0.0297623	1.52444	9.24635e-05	-0.000206209	34.5064	0.997315	8.90528	0.902584	-0.00510552	0.0289426	0.171184
	22	0.0107255	0.121368	0.00804313	-0.0431084	1.52444	0.000118831	-0.000148135	34.5049	0.997272	8.92396	0.901296	-0.00383862	0.027316	0.170825
	23	0.401769	-0.0978695	0.00824938	0.0232072	1.55179	9.43307e-05	-0.000103826	34.5047	0.997266	8.7716	0.940464	-0.00289076	0.0266738	0.176911
	24	1.08806	-0.0417531	0.0089943	0.0202562	1.60333	5.8046e-05	-4.85173e-06	34.5063	0.997313	8.86783	1.01426	-0.00224187	0.0263328	0.180803
	25	0.93048	0.1393	0.0100036	0.0204749	1.652	8.25823e-05	-3.19682e-05	34.5053	0.997283	8.95726	1.11681	-0.00134971	0.0257331	0.184432
	26	0.84979	-0.0799214	0.0108937	0.039716	1.72332	8.0792e-05	-0.000184225	34.5044	0.997256	8.73764	1.24676	-0.000511334	0.0243909	0.19723
	27	0.845287	-0.17445	0.0117412	0.0351657	1.81167	7.73203e-05	-0.00019607	34.5067	0.997323	8.68915	1.35125	0.000325293	0.0223982	0.208498
	28	0.850444	0.0637579	0.0125891	-0.027193	1.85318	8.98012e-05	-3.11197e-05	34.5072	0.997338	8.81632	1.42793	0.00128152	0.0217422	0.210199
	29	1.02897	0.0711635	0.0135288	0.00860601	1.86333	9.03535e-05	3.47543e-06	34.5059	0.997299	8.8216	1.5336	0.00224701	0.0217663	0.211224
	30	1.20994	0.0787028	0.0146483	0.0041941	1.87848	0.000100994	-8.98903e-05	34.5058	0.997297	8.9433	1.6379	0.00328178	0.0205219	0.210044
	31	1.08478	-0.0463443	0.0157956	0.0351525	1.92448	0.000158235	-5.25918e-05	34.5045	0.99726	8.76057	1.80304	0.00505421	0.0203836	0.219676
	32	0.78562	-0.040566	0.0167308	0.051756	2.02692	0.000243663	-0.000115518	34.5065	0.997316	8.88415	1.88322	0.00757133	0.0188734	0.22815
	33	0.753026	0.0567531	0.0175001	-0.00159581	2.08835	0.000255615	-0.000196384	34.5052	0.997278	8.83519	1.98073	0.0103427	0.0168811	0.236367
	34	1.82901	-0.0255739	0.0187912	0.0392103	2.1347	0.000332327	-0.000213791	34.5057	0.997293	8.85925	2.12108	0.0138535	0.0145586	0.240957
	35	2.27032	0.0198192	0.0208408	0.048413	2.23759	0.000413926	-7.50905e-05	34.5054	0.997286	8.86821	2.35006	0.0182428	0.0137451	0.252316
	36	2.83392	-0.688223	0.0233929	0.00959385	2.30529	0.000462109	0.000285478	34.5053	0.997283	8.91047	2.62533	0.0230488	0.0167024	0.258717
	37	7.05019	4.88435	0.028335	0.0226177	2.3433	0.000543347	0.00196794	34.5049	0.99727	17.5037	1.6188	0.0146618	0.0191092	0.133874
	38	16.1309	6.09224	0.0399256	0.0694917	2.4531	0.000607913	0.00738193	34.4138	0.994637	19.3308	2.06538	0.0162427	0.0533287	0.126901
	39	32.3857	0.222579	0.0641839	0.111765	2.66896	0.000649199	0.0155982	34.3944	0.994078	19.1243	3.35614	0.0196206	0.13085	0.139559
	40	54.1116	-0.828711	0.107433	0.0473856	2.85755	0.000666283	0.0282665	34.3966	0.994141	19.2048	5.59405	0.0228113	0.269155	0.148793
	41	76.3185	6.77118	0.172648	-0.000788744	2.91322	0.000706992	0.0437048	34.3958	0.994116	26.4399	6.52981	0.0190918	0.351445	0.110183
	42	100.418	-13.9255	0.261016	0.0676636	2.9922	0.000731582	0.0618716	34.3191	0.9919	-3.39877	-76.7971	-0.168826	-4.45134	-0.880376
	43	128.319	-13.8763	0.375385	0.0709112	3.1532	0.00073812	0.0813524	34.6354	1.00104	5.4016	69.495	0.119119	4.22169	0.583752
	44	154.567	13.2493	0.516827	0.159488	3.42009	0.000777948	0.100395	34.5421	0.998345	17.4141	29.6787	0.0411637	1.85339	0.196398
	45	180.49	14.9546	0.684356	0.200655	3.83439	0.000828019	0.121378	34.4147	0.994665	33.9508	20.1573	0.0234146	1.28792	0.11294
	46	208.218	11.96	0.87871	0.166009	4.24932	0.000843352	0.143102	34.2394	0.989599	45.5398	19.2954	0.0192031	1.25662	0.0933099
	47	245.65	27.5097	1.10564	0.27066	4.74071	0.000858932	0.167813	34.1166	0.986048	86.8876	12.725	0.0109974	0.840827	0.0545614
	48	280.723	35.6058	1.36883	0.188779	5.26275	0.000885376	0.192481	33.6783	0.973381	110.793	12.3549	0.00937842	0.823303	0.0475008
	49	304.45	19.9639	1.66142	0.297042	5.81302	0.000908378	0.210467	33.4249	0.966057	128.705	12.9087	0.00873901	0.86299	0.0451653
	50	326.61	14.6095	1.97695	0.189557	6.36075	0.000956106	0.231048	33.2351	0.960569	140.514	14.0694	0.00864649	0.945586	0.0452676
	51	333.062	9.06865	2.30678	0.112811	6.69791	0.000964669	0.242011	33.1099	0.956951	149.346	15.4459	0.00874456	1.04254	0.0448483
	52	350.984	10.4072	2.64881	0.303015	7.15765	0.000988783	0.261097	33.0163	0.954246	167.092	15.8524	0.00837409	1.07923	0.0428366
	53	355.301	36.8268	3.00195	0.129537	7.6343	0.00100532	0.268985	32.8282	0.948809	216.44	13.8696	0.00690299	0.950411	0.0352721
	54	361.879	37.5824	3.36054	0.0925589	7.87359	0.00103519	0.276484	32.3051	0.93369	235.35	14.2789	0.0067633	0.984875	0.0334548
	55	380.811	10.7818	3.73188	0.162756	8.15088	0.00114866	0.294892	32.1046	0.927897	244.424	15.2681	0.00695558	1.06213	0.0333473
	56	391.212	11.4582	4.11789	0.197078	8.54703	0.00123693	0.304491	32.0084	0.925117	261.577	15.7426	0.00694556	1.1023	0.032675
	57	399.373	20.8558	4.51319	0.257757	9.05193	0.00132627	0.314775	31.8266	0.919862	288.757	15.6297	0.0067251	1.10138	0.0313479
	58	401.199	42.6407	4.91347	0.245991	9.61145	0.0013454	0.318888	31.5385	0.911535	339.749	14.4621	0.00608934	1.02463	0.0282899
	59	399.369	36.7367	5.31376	0.210081	10.113	0.0013263	0.320307	30.998	0.895913	358.107	14.8385	0.00612658	1.05648	0.0282401
	60	406.905	15.7328	5.71689	0.367597	10.7464	0.00136314	0.328044	30.8034	0.890289	375.531	15.2235	0.00618476	1.08987	0.0286167
	61	415.905	12.7931	6.1283	0.167457	11.3368	0.00142165	0.338068	30.6187	0.884951	386.219	15.8674	0.00636086	1.14229	0.0293534
	62	429.301	16.9423	6.5509	0.189584	11.738	0.00148612	0.350767	30.5054	0.881676	411.128	15.934	0.00631649	1.15357	0.0285508
	63	433.117	28.545	6.98211	0.300797	12.2948	0.00151791	0.357011	30.2414	0.874045	439.578	15.8837	0.00623344	1.15553	0.0279696
	64	436.812	24.7693	7.41708	0.26294	12.936	0.00153871	0.363164	29.9398	0.865329	459.862	16.1289	0.00627415	1.17906	0.0281302
	65	431.109	15.165	7.85104	0.29645	13.5665	0.00153572	0.360658	29.7248	0.859115	478.859	16.3953	0.0063278	1.20334	0.0283308
	66	444.855	45.8647	8.28902	0.45155	14.4138	0.00159247	0.373199	29.5234	0.853295	543.399	15.254	0.00585271	1.12521	0.0265252
	67	462.776	42.3512	8.74283	0.405559	15.4086	0.00166494	0.389009	28.8393	0.833522	557.495	15.6823	0.00598647	1.16259	0.027639
	68	466.071	14.0692	9.20726	0.352732	16.3004	0.00171606	0.391758	28.6899	0.829203	580.737	15.8544	0.00602565	1.1797	0.0280685
	69	455.974	26.2437	9.66828	0.263516	17.0113	0.0017127	0.382887	28.4435	0.822083	608.733	15.8826	0.00601396	1.18478	0.0279454
	70	469.892	30.0624	10.1312	0.326546	17.6844	0.00181851	0.395072	28.1468	0.813506	638.375	15.8703	0.00600345	1.18816	0.0277023
	71	479.442	22.6489	10.6059	0.5117	18.6519	0.00195323	0.403493	27.8326	0.804425	657.849	16.122	0.00610583	1.21084	0.0283529
	72	469.253	31.9484	11.0802	0.40478	19.6961	0.00203653	0.395897	27.6261	0.798458	701.883	15.7864	0.0059965	1.18809	0.0280618
	73	474.034	41.4573	11.5519	0.549936	20.762	0.00217194	0.40191	27.1594	0.784968	733.421	15.7507	0.00601803	1.1887	0.0283084
	74	492.215	20.9861	12.035	0.66793	22.1348	0.00233752	0.415925	26.8251	0.775306	745.459	16.1444	0.00621666	1.22214	0.0296929
	75	519.622	6.4126	12.5409	0.79063	23.8238	0.00253059	0.438776	26.6975	0.771618	754.619	16.6189	0.00645756	1.26216	0.0315706
	76	503.59	22.9588	13.0525	0.609698	25.4356	0.0025427	0.424036	26.6004	0.768812	794.521	16.4282	0.00643517	1.24912	0.0320138
	77	542.047	51.9086	13.5753	0.552282	26.7729	0.00290368	0.457454	26.1774	0.756587	850.417	15.9631	0.00633431	1.21777	0.0314821
	78	541.361	50.3594	14.117	0.592533	28.1192	0.00306681	0.457413	25.5849	0.739462	888.94	15.8808	0.00638528	1.21354	0.0316323
	79	550.142	25.471	14.6628	0.596198	29.5069	0.00324933	0.465915	25.1766	0.727661	905.654	16.1903	0.00660591	1.23967	0.0325808
	80	531.684	15.6048	15.2037	0.905644	31.2125	0.00325661	0.450137	24.9994	0.72254	930.763	16.3347	0.00675779	1.25186	0.0335343
	81	547.241	51.211	15.7432	0.742743	33.0618	0.00343187	0.463862	24.7332	0.714847	997.748	15.7787	0.00662859	1.21167	0.0331365
	82	564.117	42.8872	16.2988	0.647367	34.6511	0.00364331	0.479991	24.0232	0.694326	1011.16	16.119	0.00688058	1.24038	0.0342686
	83	554.996	10.7101	16.8584	0.828154	36.3366	0.00371453	0.474518	23.881	0.690217	1034.18	16.3012	0.00706626	1.25606	0.0351356
	84	539.936	44.742	17.4059	0.570015	37.8988	0.00375903	0.463613	23.637	0.683164	1093.71	15.9146	0.00700592	1.22768	0.0346517
	85	569.058	47.9632	17.9604	0.944885	39.6123	0.00411593	0.490048	23.006	0.664927	1121.22	16.0186	0.0071803	1.23879	0.0353296
	86	559.197	15.2341	18.5245	0.912886	41.7314	0.0041782	0.483295	22.7144	0.656497	1131.93	16.3654	0.00746062	1.26735	0.0368675
	87	589.676	14.3234	19.0989	0.940985	43.8796	0.00460056	0.5105	22.6009	0.653217	1157.14	16.5052	0.00767312	1.28136	0.0379206
	88	584.542	41.4208	19.686	1.02772	46.2031	0.00477988	0.506936	22.3336	0.645493	1209.19	16.2803	0.00771575	1.26575	0.0382098
	89	583.551	44.6255	20.2701	0.920491	48.4849	0.00498063	0.506431	21.7819	0.629546	1242.29	16.3167	0.00788844	1.27049	0.0390288
	90	606.308	31.7603	20.865	0.949188	50.7105	0.00539612	0.526683	21.4311	0.619408	1277.58	16.3317	0.00806901	1.27429	0.0396928
	91	603.147	42.958	21.4697	1.34495	53.4754	0.00560315	0.523411	21.057	0.608596	1323.08	16.2271	0.00819102	1.26778	0.0404174
	92	594.975	31.8721	22.0688	1.15809	56.458	0.00580541	0.516604	20.5747	0.594656	1340.04	16.4688	0.00849608	1.28811	0.0421317
	93	582.863	11.597	22.6577	0.952459	58.9267	0.00594856	0.507509	20.3949	0.589461	1359.51	16.6661	0.00878717	1.30488	0.0433441
	94	600.045	48.9944	23.2492	1.1346	61.3744	0.00638425	0.522739	20.1885	0.583495	1429.85	16.2599	0.0087761	1.27517	0.0429236
	95	593.132	51.9515	23.8458	1.01227	63.9045	0.00656348	0.517137	19.4429	0.561944	1453.67	16.4038	0.00905826	1.28784	0.0439608
	96	599.68	11.938	24.4422	1.29508	66.6167	0.00681691	0.52333	19.1904	0.554647	1469.9	16.6284	0.00939575	1.30721	0.0453205
	97	603.364	44.6946	25.0437	1.36527	69.7656	0.00703673	0.527385	19.0184	0.549675	1536.65	16.2976	0.00941965	1.28281	0.0454013
	98	619.506	47.6126	25.6551	1.16825	72.8092	0.0074215	0.542135	18.3109	0.529227	1557.32	16.4739	0.00974417	1.29862	0.0467528
	99	589.51	15.7093	26.2596	1.27992	75.7136	0.00725127	0.515746	18.0917	0.522892	1581.69	16.6023	0.0100266	1.30937	0.0478688
	100	590.885	45.9241	26.8498	1.48107	78.9119	0.00743494	0.517425	17.8334	0.515427	1641.74	16.3545	0.010087	1.29121	0.048066
	101	593.356	42.3698	27.442	1.2374	82.0693	0.00759545	0.520709	17.1969	0.497029	1660.9	16.5223	0.0104021	1.30589	0.0494125
	102	611.661	14.3007	28.0445	1.06813	84.7913	0.00788964	0.537932	16.9938	0.491159	1682.58	16.6675	0.0107104	1.31923	0.0503936
	103	584.079	40.4167	28.6423	1.54809	87.8502	0.00752154	0.51533	16.764	0.484517	1736.8	16.4914	0.0107846	1.30603	0.0505816
	104	614.203	44.1633	29.2415	1.27726	91.1759	0.00789693	0.543929	16.1892	0.467906	1763.94	16.5774	0.011041	1.31503	0.0516888
	105	609.174	15.6007	29.8532	1.13315	94.1003	0.00787021	0.542403	15.9015	0.459591	1781.83	16.7542	0.0113469	1.33054	0.052811
	106	605.528	49.9368	30.4605	1.16722	96.9053	0.00791874	0.543709	15.7119	0.454111	1855.61	16.4154	0.0112983	1.30529	0.052223
	107	577.62	48.5287	31.0521	1.13094	99.6734	0.00761107	0.520547	14.9299	0.431509	1870.87	16.5976	0.0115899	1.32088	0.0532764
	108	572.103	11.2432	31.627	1.19568	102.433	0.00745062	0.515712	14.7681	0.426831	1893.94	16.699	0.0118199	1.33048	0.0540846
	109	556.534	46.0219	32.1913	1.2056	105.273	0.00719382	0.503774	14.5235	0.419763	1953.61	16.4778	0.0118063	1.31417	0.0538864
	110	546.281	37.8512	32.7427	1.01289	107.882	0.00703198	0.49473	13.8911	0.401483	1965.24	16.6609	0.012074	1.33015	0.0548951
	111	558.338	9.48215	33.295	1.04561	110.346	0.00718534	0.506565	13.7678	0.397922	1987	16.7564	0.0122829	1.33963	0.0555342
	112	532.009	45.2355	33.8402	1.00753	112.812	0.00684323	0.482503	13.5371	0.391254	2047.26	16.5295	0.0122367	1.32243	0.0551039
	113	542.569	43.3958	34.3774	0.943499	115.163	0.00703166	0.492054	12.8983	0.372791	2067.02	16.6314	0.0124407	1.33225	0.0557146
	114	530.764	15.8839	34.9141	1.10234	117.675	0.00698521	0.481126	12.689	0.36674	2084.62	16.7484	0.0126517	1.34277	0.0564492
	115	510.784	12.6789	35.4349	1.41574	120.742	0.00689289	0.46427	12.5023	0.361346	2095.27	16.9119	0.0128978	1.35685	0.0576258
	116	515.298	14.9546	35.9479	1.18344	123.942	0.00716205	0.470696	12.3895	0.358084	2121.14	16.9474	0.013059	1.36124	0.0584315
	117	490.038	46.1087	36.4506	1.22039	126.92	0.0070203	0.447871	12.1152	0.350157	2179.72	16.7226	0.0130119	1.34404	0.0582277
	118	468.723	46.2313	36.93	1.31726	129.994	0.0070361	0.429005	11.4943	0.332212	2206.9	16.7339	0.0131524	1.34583	0.0589035
	119	459.395	18.3528	37.394	1.31477	133.163	0.00727487	0.419656	11.2062	0.323884	2226.55	16.7946	0.0133446	1.35173	0.0598068
	120	461.943	36.2194	37.8547	1.47036	136.582	0.00770756	0.423284	10.9979	0.317864	2275.59	16.6351	0.0133765	1.34015	0.0600205
	121	458.845	36.6826	38.3151	1.45503	140.257	0.008153	0.418796	10.4781	0.302841	2294.57	16.6982	0.0136011	1.34628	0.0611258
	122	426.38	13.6046	38.7577	1.43013	143.839	0.0081049	0.390952	10.2769	0.297025	2310.86	16.772	0.0138361	1.35275	0.0622447
	123	429.223	24.3328	39.1855	1.39627	147.332	0.0086373	0.392843	10.1042	0.292034	2345.49	16.7067	0.0139792	1.34858	0.0628151
	124	418.699	45.2808	39.6095	1.4846	150.957	0.008806	0.382785	9.73708	0.281424	2390.99	16.5662	0.0140607	1.33802	0.0631359
	125	412.174	23.2621	40.0249	1.27454	154.441	0.00903367	0.37401	9.25488	0.267487	2392.19	16.7315	0.0144098	1.3521	0.0645605
	126	395.699	3.57031	40.4288	1.46047	157.874	0.00909517	0.357434	9.24209	0.267118	2405.29	16.8083	0.0146881	1.35875	0.065636
	127	384.003	12.9526	40.8187	1.56505	161.636	0.00925875	0.348006	9.10322	0.263104	2417.11	16.8874	0.0149776	1.36569	0.0668715
	128	367.132	13.9887	41.1943	1.09885	164.92	0.00925016	0.332888	8.97793	0.259483	2434.92	16.9181	0.0152265	1.3686	0.0677313
	129	369.944	23.1035	41.5628	1.51924	168.171	0.00967081	0.333327	8.78915	0.254027	2461.36	16.8861	0.0154336	1.36667	0.0683242
	130	361.145	24.5096	41.9284	1.21168	171.593	0.00970865	0.3218	8.50892	0.245927	2482.02	16.8928	0.0156741	1.36753	0.0691344
	131	369.061	18.6243	42.2935	1.33505	174.839	0.0101819	0.3257	8.28988	0.239596	2499.81	16.9187	0.0159468	1.37009	0.0699407
	132	344.866	18.2723	42.6504	1.18269	178.028	0.00974203	0.301434	8.10134	0.234147	2519.04	16.9312	0.01619	1.37092	0.0706732
	133	339.873	20.0071	42.9928	1.53727	181.385	0.00983874	0.296399	7.89755	0.228257	2538.19	16.9384	0.0164335	1.37159	0.0714624
	134	332.675	13.0957	43.3291	1.26767	184.842	0.00976327	0.287926	7.69456	0.22239	2548.94	16.9988	0.0167255	1.37646	0.072517
	135	336.126	22.7459	43.6635	1.42822	188.205	0.00996505	0.289384	7.58053	0.219095	2581.93	16.9112	0.0168759	1.36945	0.0728932
	136	328.056	25.7115	43.9956	1.25404	191.591	0.00979925	0.281675	7.23092	0.20899	2596	16.9474	0.0171406	1.37226	0.0738024
	137	319.408	8.648	44.3193	1.38421	194.906	0.00968068	0.273314	7.08172	0.204678	2606.11	17.0059	0.0174245	1.37684	0.0747882
	138	310.363	21.2075	44.6342	1.37768	198.353	0.00954107	0.264825	6.97461	0.201582	2638.61	16.9158	0.017551	1.36934	0.0751735
	139	303.273	35.0313	44.941	1.36948	201.766	0.00942296	0.257668	6.63006	0.191624	2668.31	16.8425	0.0176888	1.36321	0.0756155
	140	300.114	16.7894	45.2427	1.13056	204.87	0.00937787	0.252534	6.31526	0.182526	2673.24	16.9243	0.0179871	1.36961	0.0766373
	141	293.802	4.57622	45.5396	1.27793	207.854	0.00926465	0.245407	6.26294	0.181013	2681.71	16.9816	0.0182563	1.37392	0.0775083
	142	295.702	9.04652	45.8344	1.39633	211.196	0.00942437	0.24553	6.17324	0.178421	2690.88	17.0332	0.0185244	1.37784	0.0784857
	143	291.773	9.71061	46.1281	1.32324	214.637	0.00940265	0.240997	6.07598	0.17561	2700.85	17.0791	0.0187845	1.38117	0.07947
	144	278.502	6.93542	46.4133	1.56781	218.235	0.00897851	0.227966	5.97032	0.172556	2709.87	17.1275	0.0190346	1.38451	0.0805334
	145	275.821	27.3457	46.6904	1.53146	222.04	0.00883277	0.223822	5.87473	0.169793	2750.37	16.9761	0.0190572	1.3718	0.0807311
	146	276.38	27.2263	46.9665	1.37856	225.657	0.00880187	0.223184	5.4454	0.157385	2758.89	17.0237	0.0192993	1.3752	0.0817925
	147	273.141	5.12483	47.2413	1.68211	229.513	0.00863967	0.21897	5.35505	0.154773	2766.34	17.0772	0.019542	1.37896	0.0829663
	148	268.731	8.58812	47.5122	1.42075	233.451	0.00853083	0.21534	5.27607	0.152491	2776.17	17.1143	0.0197627	1.3814	0.0840911
	149	260.834	8.50884	47.777	1.4079	237.065	0.00837464	0.210008	5.17196	0.149482	2785.49	17.1521	0.0199802	1.38389	0.0851069
	150	247.2	17.7949	48.031	1.23516	240.414	0.00800737	0.199864	5.07309	0.146624	2809.98	17.093	0.0200749	1.37854	0.085557
	151	242.445	21.102	48.2758	1.35498	243.669	0.00780443	0.194905	4.81354	0.139122	2823.32	17.099	0.0202409	1.37854	0.086306
	152	233.039	6.43958	48.5136	1.43815	247.151	0.00733617	0.184618	4.67218	0.135037	2825.51	17.1698	0.0204701	1.38363	0.087471
	153	227.801	3.39583	48.744	0.97843	250.129	0.00706366	0.178824	4.64887	0.134363	2832.49	17.2089	0.0206549	1.38618	0.0883069
	154	224.387	8.43358	48.9701	1.04174	252.624	0.00683886	0.174884	4.57491	0.132225	2842.64	17.227	0.0208081	1.38703	0.0888693
	155	219.654	12.6642	49.1921	1.10682	255.292	0.0064743	0.170854	4.46729	0.129115	2859.15	17.2051	0.0209016	1.38466	0.0892894
	156	217.71	24.4911	49.4108	1.13515	258.101	0.00617963	0.167849	4.2923	0.124057	2886.84	17.1159	0.0209031	1.37687	0.0894062
	157	205.116	17.2564	49.6222	0.880746	260.607	0.0056564	0.156632	3.99885	0.115576	2892.15	17.1576	0.0210492	1.37945	0.0901086
	158	201.675	4.34638	49.8256	1.02984	262.953	0.00545676	0.153464	3.94259	0.11395	2899.5	17.1842	0.0211734	1.38094	0.090689
	159	194.927	8.8311	50.0239	1.0843	265.563	0.00519964	0.147538	3.86463	0.111697	2908.29	17.2004	0.021278	1.38155	0.0913123
	160	190.921	4.82638	50.2168	1.15007	268.342	0.00505143	0.144933	3.77143	0.109003	2910.04	17.2564	0.021429	1.38542	0.0922126
	161	184.241	4.4895	50.4044	0.792796	270.775	0.00470137	0.139321	3.75295	0.108469	2918.51	17.2706	0.0215188	1.3859	0.0927784
	162	177.489	9.8363	50.5853	0.550839	272.45	0.0043741	0.133513	3.66309	0.105872	2927.4	17.2799	0.0215944	1.386	0.0930691
	163	173.411	4.223	50.7607	0.726991	274.04	0.00416926	0.128967	3.5689	0.103149	2929.16	17.3294	0.0217157	1.38932	0.0935559
	164	167.836	8.37972	50.9314	0.625858	275.718	0.00394458	0.123557	3.55021	0.102609	2944.55	17.2968	0.0217286	1.38602	0.0936367
	165	166.526	14.8729	51.0985	0.577307	277.208	0.00382997	0.121303	3.38713	0.0978957	2955.15	17.2914	0.0217729	1.38492	0.093805
	166	161.45	5.87271	51.2625	0.704367	278.782	0.00368427	0.116258	3.27478	0.0946486	2956.8	17.3372	0.0218783	1.38785	0.0942851
	167	162.693	-0.731344	51.4246	0.509271	280.265	0.0036091	0.115414	3.25727	0.0941425	2956.7	17.3926	0.0219942	1.39158	0.0947897
	168	159.309	4.30041	51.5856	0.693236	281.727	0.00334658	0.111861	3.25833	0.0941733	2965.73	17.3939	0.0220337	1.3909	0.0949939
	169	163.834	10.5691	51.7472	0.6859	283.416	0.00323667	0.11386	3.16254	0.0914047	2975.03	17.3938	0.0220674	1.39017	0.0952647
	170	161.135	4.89814	51.9097	0.733231	285.174	0.00300517	0.111414	3.06398	0.0885561	2976.65	17.439	0.0221507	1.39294	0.0958036
	171	154.735	5.01127	52.0676	0.757307	286.993	0.00273375	0.106853	3.04685	0.088061	2985.23	17.4417	0.0221734	1.39231	0.0961374
	172	158.418	5.42634	52.2242	0.487254	288.519	0.00270845	0.109146	2.95587	0.0854313	2987.2	17.4827	0.0222444	1.39485	0.0965851
	173	153.903	3.84523	52.3803	0.562811	289.831	0.00260737	0.105817	2.93504	0.0848293	2994.3	17.4933	0.0222737	1.39487	0.0967941
	174	149.877	8.96605	52.5322	0.671432	291.36	0.0025224	0.102709	2.85971	0.0826521	3003.08	17.4928	0.0222879	1.39402	0.0970205
	175	143.458	4.73978	52.6789	0.497941	292.795	0.00239981	0.098661	2.76671	0.0799642	3004.68	17.5323	0.0223513	1.39637	0.0974463
	176	143.361	5.09582	52.8223	0.531529	294.067	0.00237103	0.0990784	2.74971	0.0794728	3013.34	17.5295	0.0223613	1.39546	0.0975884
	177	138.49	5.42819	52.9632	0.493548	295.351	0.00226817	0.0966669	2.65793	0.0768203	3015.25	17.5651	0.0224181	1.3976	0.0979525
	178	133.82	3.88649	53.0994	0.704537	296.845	0.0021656	0.0931293	2.63767	0.0762348	3022.49	17.5681	0.022432	1.39716	0.0982118
	179	126.837	9.06935	53.2297	0.313063	298.101	0.00200802	0.0885829	2.56089	0.0740157	3031.28	17.5602	0.0224295	1.39587	0.0983416
	180	122.734	5.35891	53.3545	0.248143	298.787	0.00184586	0.0868323	2.46778	0.0713245	3032.73	17.5929	0.0224762	1.3979	0.0985208
	181	115.051	-0.533734	53.4734	0.368895	299.544	0.00168299	0.0836867	2.45241	0.0708804	3032.81	17.6316	0.0225279	1.40047	0.0987677
	182	108.693	4.07398	53.5853	0.361236	300.44	0.00157541	0.0807309	2.45149	0.0708538	3041.19	17.6198	0.0225147	1.39911	0.0987902
	183	100.779	9.24801	53.69	0.29611	301.249	0.00146912	0.077645	2.36271	0.0682877	3050.09	17.6027	0.0224944	1.39743	0.0987671
	184	92.5696	10.0997	53.7867	0.31594	302.002	0.00135561	0.0736707	2.26833	0.0655598	3059.99	17.5774	0.0224635	1.39518	0.0986937
	185	85.8815	6.22107	53.8759	0.240499	302.683	0.00125245	0.0703813	2.16343	0.062528	3062.02	17.5949	0.0224872	1.39643	0.0988508
	186	81.0908	0.303428	53.9594	0.0931832	303.09	0.00113678	0.0668204	2.14193	0.0619066	3061.93	17.6226	0.0225228	1.39852	0.0989866
	187	76.7509	-0.199261	54.0383	0.17603	303.422	0.00104585	0.0642995	2.14283	0.0619329	3061.99	17.6481	0.0225546	1.40048	0.0990928
	188	70.2913	0.156989	54.1118	0.167108	303.843	0.000917589	0.0603901	2.14219	0.0619143	3062.18	17.671	0.0225815	1.40225	0.0992244
	189	64.6557	0.0550943	54.1793	0.0346367	304.09	0.000848291	0.0585087	2.14022	0.0618572	3062.11	17.6934	0.0226081	1.40409	0.0993073
	190	57.7866	-0.59717	54.2405	0.0558643	304.202	0.000814003	0.0552079	2.14094	0.0618782	3062.22	17.7128	0.0226325	1.40574	0.0993405
	191	51.9654	4.75569	54.2954	-0.0826411	304.271	0.000733265	0.0514835	2.13984	0.0618464	3069.44	17.689	0.0226017	1.40401	0.099129
	192	48.3363	0.416061	54.3455	-0.169129	304.271	0.00071273	0.0498519	2.06325	0.0596327	3063.75	17.7382	0.0226657	1.40816	0.0993132
	193	43.023	-0.785802	54.3912	-0.0914609	304.271	0.000706516	0.0469553	2.12359	0.0613766	3069.39	17.7205	0.0226457	1.40701	0.0991308
	194	37.7866	4.83697	54.4316	-0.130686	304.271	0.000688243	0.0441093	2.06383	0.0596493	3071.21	17.7232	0.0226534	1.40753	0.0990719
	195	34.2378	0.519245	54.4676	-0.20255	304.271	0.00065399	0.0420632	2.04451	0.0590909	3071.08	17.7356	0.0226745	1.40888	0.099076
	196	31.3268	-0.233325	54.5004	-0.120257	304.271	0.000592649	0.0398929	2.04585	0.0591297	3071.09	17.7463	0.0226926	1.41011	0.0990759
	197	29.2132	0.0944182	54.5307	-0.135509	304.271	0.000556362	0.0379595	2.04581	0.0591287	3071.2	17.7555	0.0227089	1.41122	0.0990722
	198	27.2945	-0.0494182	54.5589	-0.174206	304.271	0.000576208	0.0358406	2.0446	0.0590937	3071.02	17.7658	0.022728	1.41241	0.0990782
	199	25.7815	-0.0532704	54.5855	-0.110395	304.271	0.00064272	0.0350492	2.04656	0.0591501	3071.12	17.7738	0.022747	1.41344	0.099075
	200	23.1051	0.651698	54.6099	-0.106324	304.271	0.000665272	0.0331523	2.04551	0.0591198	3071.04	17.7822	0.0227679	1.41449	0.0990773
	201	21.0866	-4.25414	54.632	-0.127634	304.271	0.000658793	0.0315756	2.04626	0.0591416	3063.6	17.8326	0.0228435	1.4189	0.0993179
	202	19.0088	-5.88809	54.6521	-0.126682	304.271	0.000619915	0.029537	2.12514	0.0614214	3061.97	17.8487	0.0228748	1.42057	0.099371
	203	17.3226	3.71454	54.6702	-0.215666	304.271	0.000625114	0.028595	2.14249	0.061923	3069.14	17.8129	0.0228405	1.41812	0.0991386
	204	16.1415	5.8934	54.687	-0.113826	304.271	0.00062655	0.0276518	2.06641	0.0597239	3070.8	17.8087	0.0228475	1.41821	0.0990853
	205	14.3008	-4.35738	54.7022	-0.0938532	304.271	0.000606727	0.0259175	2.04888	0.0592172	3063.54	17.8559	0.0229203	1.42237	0.0993201
	206	13.0688	-1.09506	54.7159	-0.168387	304.271	0.000617168	0.0251008	2.12585	0.061442	3069.39	17.8263	0.0228956	1.42043	0.0991307
	207	11.836	4.96591	54.7283	-0.142858	304.271	0.000658677	0.0240894	2.06381	0.0596488	3071.01	17.8209	0.0229037	1.42042	0.0990783
	208	10.5065	0.49195	54.7395	-0.17221	304.271	0.000736496	0.0230808	2.04658	0.0591508	3071.04	17.8244	0.0229262	1.42111	0.0990775
	209	9.44944	-0.257217	54.7495	-0.218165	304.271	0.000797686	0.0225414	2.04634	0.059144	3070.82	17.829	0.0229523	1.42191	0.0990846
	210	9.02464	0.508836	54.7587	-0.104181	304.271	0.000847466	0.0217476	2.04868	0.0592115	3070.89	17.8315	0.0229778	1.42254	0.0990822
	211	8.53153	-4.59062	54.7675	-0.0667242	304.271	0.000853718	0.021034	2.04788	0.0591885	3063.74	17.876	0.0230577	1.42651	0.0993134
	212	7.77701	-0.928074	54.7756	-0.159567	304.271	0.000883214	0.0204783	2.12365	0.0613782	3069.54	17.8449	0.0230413	1.42444	0.0991257
	213	7.67582	4.93708	54.7834	-0.110269	304.271	0.000884809	0.0198504	2.06217	0.0596013	3071.17	17.8379	0.0230562	1.4243	0.0990731
	214	7.39418	0.424127	54.7909	-0.168461	304.271	0.00090261	0.0192988	2.04488	0.0591018	3071.09	17.8409	0.0230846	1.42493	0.0990758
	215	7.07214	-0.212241	54.7981	-0.139198	304.271	0.00090027	0.0189642	2.04577	0.0591274	3071.03	17.8436	0.0231127	1.42554	0.0990777
	216	6.98188	-0.0953538	54.8052	-0.169381	304.271	0.000892326	0.0182813	2.04641	0.059146	3070.94	17.8464	0.0231408	1.42614	0.0990808
	217	6.45328	0.0329088	54.8119	-0.142724	304.271	0.000893277	0.0174232	2.0474	0.0591746	3071.09	17.8477	0.0231671	1.42661	0.0990759
	218	6.18185	0.135409	54.8182	-0.189645	304.271	0.000874267	0.0170522	2.04582	0.0591288	3071.14	17.8494	0.0231935	1.42711	0.0990741
	219	5.83924	-0.0181053	54.8242	-0.146189	304.271	0.000837464	0.0166969	2.0452	0.059111	3071.06	17.8519	0.0232198	1.42766	0.0990766
	220	5.47091	-0.109678	54.8299	-0.0737778	304.271	0.00083214	0.0167398	2.04604	0.0591353	3070.98	17.8542	0.023246	1.42821	0.0990793
	221	6.14875	0.0338994	54.8357	-0.109645	304.271	0.000850476	0.0160028	2.04691	0.0591603	3071.12	17.8553	0.0232711	1.42864	0.099075
	222	6.43765	0.104937	54.842	-0.132809	304.271	0.000807962	0.0157339	2.0455	0.0591196	3071.15	17.8572	0.0232957	1.42911	0.0990739
	223	6.36304	0.00310535	54.8484	-0.152757	304.271	0.000763415	0.015356	2.04515	0.0591096	3071.13	17.8594	0.0233193	1.42959	0.0990746
	224	6.78098	0.540425	54.8549	-0.235945	304.271	0.000763449	0.0150366	2.04537	0.059116	3071.04	17.862	0.0233435	1.43009	0.0990775
	225	6.69486	-4.76525	54.8617	-0.109658	304.271	0.000783559	0.0146215	2.04632	0.0591433	3063.75	17.9067	0.0234231	1.43394	0.0993131
	226	6.55391	-1.12251	54.8683	-0.178475	304.271	0.000767739	0.0141808	2.12354	0.0613753	3069.34	17.8763	0.0234041	1.43177	0.0991324
	227	6.53888	4.82048	54.8748	-0.182487	304.271	0.000760068	0.0138937	2.06437	0.0596649	3070.98	17.8689	0.0234149	1.43143	0.0990795
	228	6.79158	1.07326	54.8815	-0.189064	304.271	0.000729044	0.0136348	2.04698	0.0591625	3070.97	17.871	0.0234373	1.43185	0.0990795
	229	6.15886	-4.66369	54.888	-0.216466	304.271	0.000708749	0.0134639	2.047	0.0591631	3063.98	17.914	0.0235127	1.43553	0.0993058
	230	5.91078	-1.10461	54.894	-0.181951	304.271	0.000737847	0.0132096	2.12115	0.0613061	3069.33	17.8847	0.0234944	1.43344	0.0991328
	231	5.92338	4.71804	54.8999	-0.128452	304.271	0.000768844	0.0128763	2.06448	0.0596682	3071.04	17.8767	0.0235049	1.43304	0.0990774
	232	6.26612	0.429214	54.906	-0.134599	304.271	0.000769036	0.0127968	2.04631	0.0591431	3070.84	17.8798	0.02353	1.43352	0.0990838
	233	6.56662	-0.188066	54.9125	-0.146848	304.271	0.000788069	0.0127128	2.04841	0.0592037	3070.96	17.8812	0.0235534	1.43386	0.0990801
	234	5.81022	0.0531918	54.9186	-0.173398	304.271	0.000773623	0.0123179	2.04717	0.0591679	3070.93	17.8834	0.0235773	1.43425	0.0990809
	235	5.48576	0.0953066	54.9243	-0.171933	304.271	0.000718507	0.01192	2.04745	0.0591759	3071.13	17.8841	0.0235979	1.43452	0.0990746
	236	5.42224	0.0747248	54.9297	-0.147581	304.271	0.000689236	0.0116901	2.04538	0.0591162	3071.05	17.8863	0.0236197	1.43492	0.0990771
	237	5.4853	-0.102421	54.9352	-0.158296	304.271	0.000704786	0.0117182	2.0462	0.05914	3071	17.8884	0.0236417	1.4353	0.0990787
	238	4.88	0.0796619	54.9404	-0.161071	304.271	0.000688838	0.0114617	2.04673	0.0591553	3071.14	17.8892	0.0236618	1.43559	0.0990742
	239	4.95581	-0.0665881	54.9453	-0.109847	304.271	0.000686197	0.0112124	2.04523	0.059112	3070.9	17.8922	0.0236847	1.43604	0.0990819
	240	4.97174	0.569552	54.9503	-0.110559	304.271	0.000706412	0.0110873	2.04776	0.059185	3071.07	17.8929	0.0237051	1.4363	0.0990764
	241	4.78958	-4.71991	54.9551	-0.128776	304.271	0.000756748	0.0109444	2.04597	0.0591331	3063.61	17.938	0.0237861	1.44014	0.0993176
	242	5.30569	-1.07649	54.9602	-0.136555	304.271	0.000785497	0.0106176	2.12503	0.0614182	3069.47	17.9055	0.0237649	1.43772	0.0991282
	243	5.17533	4.92174	54.9654	-0.178456	304.271	0.000798183	0.0105065	2.06299	0.0596251	3070.97	17.8984	0.0237778	1.43734	0.0990796
	244	4.71318	0.347822	54.9704	-0.190722	304.271	0.000734602	0.0101653	2.04702	0.0591637	3070.88	17.9005	0.023801	1.43769	0.0990825
	245	4.37263	-0.258042	54.9749	-0.221054	304.271	0.000706922	0.0100286	2.04799	0.0591915	3070.76	17.9027	0.0238237	1.43806	0.0990864
	246	4.29298	0.00900157	54.9792	-0.157345	304.271	0.00072961	0.00999634	2.04925	0.0592279	3070.89	17.9034	0.0238451	1.4383	0.0990824
	247	4.25185	0.0766509	54.9835	-0.156461	304.271	0.000731278	0.0098149	2.04794	0.0591903	3070.9	17.9047	0.0238675	1.4386	0.099082
	248	4.47764	0.0929481	54.9879	-0.158027	304.271	0.000711038	0.00942491	2.04782	0.0591866	3071.04	17.9053	0.0238882	1.43882	0.0990774
	249	4.67043	0.572248	54.9925	-0.119354	304.271	0.000722946	0.00952209	2.0463	0.0591429	3070.88	17.9077	0.0239117	1.43919	0.0990825
	250	4.44357	-4.63502	54.997	-0.177745	304.271	0.000737775	0.00924831	2.04797	0.0591909	3063.91	17.95	0.0239888	1.44275	0.0993081
	251	4.2787	-0.348113	55.0014	-0.189547	304.271	0.000730406	0.00899213	2.12192	0.0613283	3069.45	17.919	0.0239679	1.44042	0.0991287
	252	3.72509	0.64559	55.0054	-0.230071	304.271	0.000719511	0.00883974	2.06314	0.0596294	3063.77	17.9535	0.0240346	1.44337	0.0993127
	253	3.45979	-5.40533	55.009	-0.206511	304.271	0.000663705	0.00860036	2.12341	0.0613714	3062.01	17.965	0.0240688	1.44446	0.0993696
	254	3.57917	3.52774	55.0125	-0.12207	304.271	0.000623967	0.00875863	2.14202	0.0619093	3069.24	17.9238	0.0240313	1.44133	0.0991356
	255	3.59006	5.31246	55.0161	-0.127051	304.271	0.000598897	0.00864123	2.06541	0.0596952	3070.89	17.9154	0.0240368	1.44082	0.0990823
	256	3.99381	0.465448	55.0199	-0.185127	304.271	0.000563097	0.0084751	2.04792	0.0591894	3071.04	17.9157	0.0240529	1.44101	0.0990775
	257	4.75149	-0.171415	55.0242	-0.158273	304.271	0.000607495	0.00822587	2.04631	0.0591432	3070.84	17.9183	0.0240731	1.44135	0.0990839
	258	4.0159	-0.08375	55.0286	-0.15522	304.271	0.000602506	0.0081956	2.04842	0.059204	3070.92	17.9193	0.024091	1.44157	0.0990815
	259	3.72355	0.0531525	55.0325	-0.192417	304.271	0.000637609	0.00790511	2.04763	0.0591811	3070.9	17.9206	0.0241107	1.44182	0.0990819
	260	3.74383	-0.0228931	55.0362	-0.161989	304.271	0.000701439	0.00788404	2.04777	0.0591851	3070.89	17.9219	0.0241324	1.44207	0.0990822
	261	3.85466	0.0225236	55.04	-0.150244	304.271	0.000702856	0.00801988	2.04787	0.0591881	3070.93	17.9229	0.0241536	1.44229	0.0990808
	262	4.14285	-0.00490566	55.044	-0.154988	304.271	0.000699529	0.00782306	2.04743	0.0591753	3070.9	17.9244	0.0241754	1.44255	0.0990819
	263	4.06517	0.0390016	55.0481	-0.16404	304.271	0.000710675	0.00762901	2.04776	0.0591851	3071.04	17.9249	0.0241961	1.44272	0.0990775
	264	3.88686	0.225291	55.0521	-0.159239	304.271	0.000721805	0.00731139	2.04632	0.0591433	3071.26	17.9249	0.0242166	1.44284	0.0990703
	265	3.57375	0.0239858	55.0558	-0.151369	304.271	0.000708427	0.00716065	2.04397	0.0590755	3071.09	17.9271	0.0242396	1.44314	0.0990757
	266	3.19654	-0.134497	55.0592	-0.177604	304.271	0.000707837	0.00730214	2.04575	0.0591268	3071.05	17.9285	0.0242617	1.44338	0.0990772
	267	3.17547	-0.09125	55.0624	-0.159788	304.271	0.000639649	0.00700402	2.04624	0.059141	3070.94	17.9301	0.0242822	1.44365	0.0990806
	268	3.1016	0.0830031	55.0655	-0.188688	304.271	0.000633085	0.00709535	2.04735	0.059173	3071.15	17.93	0.0243	1.44377	0.099074
	269	3.81824	0.00803459	55.069	-0.169566	304.271	0.000665572	0.00705901	2.04516	0.05911	3070.91	17.9325	0.0243224	1.4441	0.0990817
	270	4.31612	-0.332366	55.0731	-0.129287	304.271	0.000652622	0.00684115	2.04771	0.0591836	3070.67	17.9352	0.0243443	1.44442	0.0990892
	271	4.49999	0.154261	55.0775	-0.153883	304.271	0.000625117	0.00683462	2.05019	0.0592552	3071.14	17.9339	0.0243598	1.44441	0.0990742
	272	4.34789	0.312649	55.0819	-0.174283	304.271	0.00063266	0.00665916	2.04526	0.0591127	3071.15	17.9353	0.0243792	1.44461	0.099074
	273	3.58359	-0.159748	55.0859	-0.209826	304.271	0.000658403	0.00641834	2.04518	0.0591104	3070.94	17.9378	0.0244011	1.44491	0.0990808
	274	3.52349	-0.0845755	55.0894	-0.219192	304.271	0.000664883	0.00623883	2.0474	0.0591746	3070.98	17.9387	0.0244212	1.44508	0.0990795
	275	3.51774	-0.0916352	55.0929	-0.1758	304.271	0.000686561	0.0060968	2.04699	0.0591627	3070.79	17.941	0.0244438	1.44536	0.0990856
	276	3.22012	0.632838	55.0963	-0.146318	304.271	0.000646038	0.00603053	2.04898	0.0592203	3071.05	17.9405	0.0244615	1.44542	0.099077
	277	2.60539	-4.43957	55.0992	-0.145839	304.271	0.000623372	0.0060198	2.04618	0.0591393	3063.95	17.983	0.0245374	1.44895	0.0993066
	278	2.72169	-0.997995	55.1019	-0.139157	304.271	0.000646305	0.00577118	2.12142	0.0613138	3069.58	17.9509	0.0245122	1.44647	0.0991245
	279	2.82538	5.29139	55.1047	-0.137103	304.271	0.000684826	0.00589118	2.06176	0.0595895	3071.01	17.9435	0.0245219	1.44598	0.0990785
	280	2.21868	-4.19216	55.1072	-0.209342	304.271	0.00065066	0.00584032	2.04665	0.059153	3063.98	17.9855	0.0245982	1.44948	0.0993057
	281	1.90107	-6.36961	55.1092	-0.204797	304.271	0.000625216	0.00572808	2.12113	0.0613056	3069.45	17.9541	0.0245736	1.44707	0.0991288
	282	1.75842	24.9926	55.1111	-0.191675	304.271	0.000613109	0.00542021	2.06318

[truncated: 13 more sheets: chill-6_35kW_pl1_red.csv, chill-6_35kW_pl2_red.csv, chill-7_35kW_pl1_red.csv, chill-7_35kW_pl2_red.csv, chill-8_35kW_pl1_red.csv, chill-8_35kW_pl2_red.csv, chill-9_35kW_pl1_red.csv, chill-9_35kW_pl2_red.csv, chill-10_35kW_pl1_red.csv, chill-11_35kW_pl1_red.csv, chill-11_35kW_pl2_red.csv, graphs, graphs time]
