# Supplementary material for: The Efficiency of Biobased Carbonization Agent and Intumescent Flame Retardant on Flame Retardancy of Biopolymer Composites and Investigation of Their Melt-Spinnability
Source: Molecules. 2019 Apr 17;24(8):1513. doi: 10.3390/molecules24081513 (PMC6515164; doi:10.3390/molecules24081513)
Supplement: Supplementary file 1 [file molecules-24-01513-s001.zip › Supplementary material/Mass residue %.xlsx]

## Sheet: Sheet1
t[s]		PLA/APP20/KL3		PLA/APP20/KL5		PLA/APP20/KL7		PLA/APP20		PLA/APP15		PLA/APP10		PLA/APP5		Pure PLA
1	36.1972	100	36.849	100	37.3114	100	37.1985	100	35.9996	100	35.8759	100	35.5985	100	35.188	100
2	36.1995	100.006	36.7726	99.7925	37.2896	99.9417	37.1975	99.9972	36.0873	100.244	35.8903	100.04	35.5972	99.9965	35.1201	99.807
3	36.1983	100.003	36.9094	100.164	37.2877	99.9365	37.125	99.8026	36.1084	100.302	35.8901	100.039	35.5086	99.7476	35.1868	99.9965
4	36.1985	100.004	36.8778	100.078	37.2878	99.937	37.1079	99.7565	36.1079	100.301	36.2337	100.997	35.4867	99.686	35.1219	99.8123
5	36.1089	99.7561	36.9348	100.233	37.2886	99.939	37.1819	99.9555	36.0222	100.063	36.2095	100.93	35.5764	99.938	35.0982	99.7448
6	36.1747	99.9379	36.8729	100.065	37.2121	99.7339	37.1243	99.8005	35.9995	99.9997	36.1133	100.662	35.5984	99.9999	35.0979	99.7439
7	36.1977	100.001	36.86	100.03	37.1973	99.6943	37.1794	99.9487	36.0003	100.002	36.0188	100.398	35.5995	100.003	35.097	99.7413
8	36.1082	99.7541	36.8577	100.023	37.2749	99.9022	37.1987	100.001	36.0001	100.002	36.0016	100.35	35.5971	99.9962	35.1	99.7498
9	36.176	99.9414	36.844	99.9864	37.2128	99.7358	37.1972	99.9965	35.9252	99.7934	35.9088	100.092	35.5967	99.995	35.0248	99.5363
10	36.1958	99.9963	36.8544	100.015	37.1946	99.6872	37.123	99.7971	35.9063	99.741	35.8905	100.041	35.5965	99.9946	35.0796	99.6918
11	36.1968	99.9991	36.86	100.03	37.1952	99.6887	37.1054	99.7498	35.9034	99.7328	35.8152	99.8307	35.5987	100.001	35.0251	99.5369
12	36.1089	99.7562	36.8475	99.9959	37.1941	99.6856	37.1807	99.9523	35.903	99.7318	35.7986	99.7846	35.5963	99.994	35.0803	99.694
13	36.1743	99.9369	36.8569	100.021	37.1929	99.6825	37.124	99.7997	35.9055	99.7387	35.7977	99.7821	35.5987	100.001	35.0257	99.5388
14	36.1978	100.002	36.8589	100.027	37.1922	99.6808	37.1037	99.7453	35.904	99.7344	35.7964	99.7784	35.5973	99.9966	35.0826	99.7004
15	36.198	100.002	36.8584	100.025	37.1908	99.6769	37.1054	99.7497	35.9032	99.7323	35.7055	99.525	35.5087	99.7479	35.101	99.7528
16	36.1977	100.001	36.8612	100.033	37.1905	99.6761	37.1045	99.7475	35.9038	99.7339	35.6853	99.4687	35.4857	99.6833	35.0986	99.746
17	36.1984	100.003	36.8614	100.034	37.1934	99.684	37.104	99.746	35.9044	99.7356	35.6863	99.4716	35.4861	99.6844	35.097	99.7414
18	36.1976	100.001	36.8626	100.037	37.1936	99.6844	37.1044	99.747	35.9071	99.743	35.6868	99.4729	35.5754	99.9352	35.0233	99.5318
19	36.11	99.759	36.7735	99.7949	37.194	99.6853	37.1064	99.7526	35.9052	99.7378	35.6853	99.4686	35.5975	99.9972	35.0064	99.4839
20	36.0878	99.698	36.7507	99.7332	37.1932	99.6832	37.095	99.7217	35.9045	99.7359	35.6859	99.4702	35.5982	99.9993	35.0063	99.4836
21	36.0888	99.7006	36.736	99.6931	37.1948	99.6875	37.1007	99.7371	35.9803	99.9466	35.6842	99.4657	35.5066	99.7418	35.0061	99.4831
22	36.088	99.6983	36.7451	99.7179	37.1949	99.6879	37.0156	99.5084	36.0001	100.002	35.6843	99.4659	35.5771	99.9401	35.0072	99.4861
23	36.0873	99.6963	36.7482	99.7263	37.2716	99.8935	36.9945	99.4516	35.9989	99.9982	35.686	99.4705	35.5949	99.99	35.0073	99.4863
24	36.0861	99.693	36.749	99.7286	37.21	99.7283	36.9933	99.4484	35.9997	100	35.6865	99.4721	35.5066	99.742	35.0055	99.4813
25	36.0871	99.6958	36.6752	99.5282	37.1932	99.6832	36.9932	99.4481	36.0009	100.004	35.6866	99.4722	35.5762	99.9376	35.007	99.4855
26	36.0872	99.6962	36.732	99.6825	37.1921	99.6803	36.9787	99.4092	35.9998	100.001	35.6875	99.4748	35.5967	99.9952	35.0062	99.4833
27	36.0882	99.699	36.7512	99.7345	37.1917	99.6792	36.9905	99.4408	35.999	99.9985	35.6879	99.4759	35.5068	99.7424	35.0063	99.4835
28	36.0885	99.6998	36.677	99.5333	37.1936	99.6845	36.9945	99.4518	35.9987	99.9976	35.609	99.2561	35.5766	99.9386	35.0079	99.4881
29	36.087	99.6956	36.7333	99.686	37.192	99.6802	37.0848	99.6945	36.0004	100.002	35.6714	99.4298	35.5963	99.9939	35.0096	99.4929
30	36.089	99.701	36.7492	99.7292	37.1941	99.6857	37.1075	99.7554	35.9915	99.9775	35.6094	99.2571	35.5091	99.7489	35.0073	99.4865
31	36.0879	99.698	36.7496	99.7301	37.1917	99.6792	37.1066	99.753	35.998	99.9955	35.5944	99.2153	35.4873	99.6878	34.9164	99.2282
32	36.087	99.6956	36.7496	99.7301	37.1156	99.4753	37.0901	99.7085	35.9278	99.8005	35.6686	99.4223	35.4875	99.6883	34.9834	99.4184
33	36.0867	99.6947	36.751	99.7341	37.1781	99.6429	37.1027	99.7426	35.9047	99.7365	35.6861	99.4709	35.4861	99.6844	35.0066	99.4845
34	36.0855	99.6915	36.6747	99.5268	37.1158	99.4758	37.1048	99.7481	35.9052	99.7378	35.6856	99.4696	35.4869	99.6865	35.0058	99.4822
35	36.0134	99.4923	36.7306	99.6787	37.1761	99.6375	37.1042	99.7466	35.9049	99.7371	35.6857	99.4698	35.578	99.9426	35.0062	99.4834
36	35.9923	99.434	36.6741	99.5253	37.1152	99.4744	37.1062	99.7518	35.8903	99.6963	35.686	99.4706	35.5085	99.7473	35.0083	99.4894
37	35.9942	99.4393	36.6566	99.4778	37.1748	99.6341	37.1058	99.7508	35.9032	99.7323	35.6867	99.4726	35.4867	99.6861	35.0828	99.701
38	35.9923	99.4341	36.6576	99.4804	37.1925	99.6814	37.1023	99.7415	35.9066	99.7418	35.6862	99.4711	35.489	99.6925	35.1021	99.7559
39	35.9934	99.437	36.6552	99.4739	37.1144	99.4722	37.1043	99.7469	35.9077	99.7447	35.6838	99.4645	35.4887	99.6916	35.1015	99.7542
40	35.9936	99.4376	36.6541	99.471	37.1005	99.4349	37.0175	99.5135	35.9082	99.7463	35.6851	99.4681	35.4728	99.6471	35.102	99.7556
41	35.9841	99.4113	36.6555	99.4748	37.1003	99.4344	36.9949	99.4526	35.9064	99.7411	35.6848	99.4673	35.4845	99.6798	35.0996	99.7487
42	35.9909	99.43	36.6559	99.4759	37.0968	99.4249	36.9927	99.4468	35.8912	99.6988	35.6856	99.4694	35.4862	99.6846	35.0271	99.5427
43	35.9933	99.4367	36.583	99.2782	37.099	99.4309	36.9185	99.2474	35.9022	99.7295	35.6858	99.47	35.484	99.6785	35.0072	99.4862
44	35.9807	99.4019	36.6382	99.4277	37.0999	99.4331	36.9596	99.3577	35.9072	99.7434	35.6849	99.4675	35.4854	99.6823	35.0061	99.483
45	35.9012	99.1824	36.6579	99.4812	37.0997	99.4327	36.9897	99.4387	35.9053	99.7382	35.6778	99.4477	35.4866	99.6859	35.0082	99.4891
46	35.8794	99.1221	36.5828	99.2775	37.1008	99.4355	36.9937	99.4496	35.905	99.7372	35.6854	99.4689	35.48	99.6673	35.0088	99.4908
47	35.8801	99.1242	36.5642	99.227	37.1012	99.4368	36.9262	99.268	35.907	99.7427	35.6852	99.4683	35.4853	99.682	35.0095	99.4926
48	35.8796	99.1225	36.5635	99.2252	37.0902	99.4073	36.9012	99.201	35.8963	99.7132	35.6703	99.4269	35.4107	99.4726	35.0084	99.4894
49	35.9684	99.3679	36.5629	99.2236	37.1001	99.4337	36.8985	99.1936	35.9062	99.7405	35.6037	99.2412	35.3873	99.4068	34.9184	99.2339
50	35.9838	99.4105	36.5641	99.2268	37.1026	99.4405	36.8978	99.1918	35.9077	99.7449	35.5904	99.2041	35.393	99.4228	34.9839	99.42
51	35.9034	99.1883	36.4783	98.9938	37.0096	99.1913	36.899	99.195	35.9083	99.7464	35.591	99.2057	35.3928	99.4224	35.0079	99.4881
52	35.8797	99.1228	36.4548	98.9301	36.9906	99.1403	36.9002	99.1982	35.9071	99.743	35.5906	99.2048	35.3955	99.4299	35.0063	99.4836
53	35.8814	99.1275	36.4543	98.9287	36.991	99.1415	36.8867	99.1617	35.909	99.7485	35.5908	99.2051	35.3945	99.4269	35.0024	99.4725
54	35.8818	99.1288	36.4567	98.9352	36.9762	99.1017	36.8963	99.1876	35.8978	99.7174	35.5781	99.17	35.3956	99.4301	35.0052	99.4804
55	35.8816	99.1281	36.4564	98.9344	36.9122	98.9303	36.8994	99.196	35.9057	99.7393	35.5889	99.1999	35.3852	99.4008	35.007	99.4855
56	35.8828	99.1315	36.3819	98.7322	36.898	98.8922	36.8264	98.9997	35.9079	99.7454	35.5903	99.2039	35.3164	99.2076	35.0078	99.488
57	35.809	98.9276	36.4382	98.8851	36.8989	98.8945	36.8808	99.146	35.9086	99.7473	35.5918	99.208	35.301	99.1644	35.0082	99.4891
58	35.7906	98.8768	36.3815	98.7311	36.8982	98.8927	36.8257	98.9979	35.909	99.7485	35.5906	99.2047	35.3008	99.1637	35.0072	99.4862
59	35.7716	98.8243	36.3642	98.6842	36.8223	98.6893	36.8064	98.9461	35.9078	99.7451	35.5907	99.205	35.3009	99.1642	35.0078	99.4878
60	35.783	98.8558	36.3618	98.6778	36.8334	98.7191	36.5565	98.2741	35.8722	99.6462	35.5151	98.9942	35.7849	100.524	35.0074	99.4866
61	35.7144	98.6662	36.27	98.4286	36.6449	98.2139	36.4892	98.0931	35.8978	99.7173	35.4987	98.9486	35.6068	100.023	35.0087	99.4904
62	35.6128	98.3856	36.3414	98.6225	36.6049	98.1067	36.4174	97.9002	35.8181	99.4958	35.5003	98.953	35.4236	99.5089	35.0067	99.4848
63	35.6751	98.5578	36.2727	98.436	36.5081	97.8472	36.3991	97.851	35.7948	99.4311	35.4974	98.9449	35.3183	99.2129	35.0098	99.4935
64	35.6955	98.614	36.1711	98.1602	36.5849	98.053	36.3223	97.6446	35.7957	99.4338	35.4978	98.9459	35.0404	98.4325	35.0079	99.4883
65	35.6066	98.3684	35.9897	97.668	36.512	97.8576	36.1387	97.1511	35.7936	99.4278	35.4991	98.9497	34.9036	98.0482	34.9206	99.2402
66	35.5126	98.1088	35.6365	96.7096	36.3987	97.554	36.0971	97.0392	35.7421	99.2847	35.4955	98.9397	34.5585	97.0786	34.8957	99.1693
67	35.4065	97.8156	35.6303	96.6927	36.3137	97.3262	35.857	96.3936	35.7809	99.3925	35.4992	98.95	34.3985	96.6292	34.8936	99.1634
68	35.3084	97.5445	35.4123	96.101	36.2095	97.0468	35.7996	96.2395	35.7183	99.2188	35.4997	98.9514	34.3097	96.3796	34.8924	99.1599
69	35.2142	97.2844	35.264	95.6987	36.1124	96.7867	35.7116	96.0029	35.7725	99.3694	35.3269	98.4696	34.2023	96.078	34.8943	99.1653
70	35.106	96.9855	35.1675	95.4366	36.0045	96.4973	35.6163	95.7467	35.7923	99.4241	35.2931	98.3754	34.0244	95.5784	34.8944	99.1657
71	34.9971	96.6846	35.1483	95.3845	35.9081	96.2391	35.5104	95.4621	35.7202	99.2241	35.2955	98.382	33.572	94.3074	34.8941	99.1648
72	34.4999	95.3111	34.983	94.9359	35.81	95.9762	35.4893	95.4052	35.704	99.1789	35.1976	98.1091	33.4	93.8242	34.8943	99.1652
73	34.3753	94.9668	34.6257	93.9664	35.7036	95.6909	35.3377	94.9976	35.6992	99.1657	35.183	98.0686	33.3728	93.7479	34.8952	99.1678
74	34.3014	94.7625	34.5481	93.7559	35.4413	94.9879	35.0471	94.2165	35.6969	99.1592	35.0288	97.6388	33.3042	93.5551	34.811	98.9287
75	34.2821	94.7094	34.5487	93.7575	35.311	94.6389	34.7437	93.4007	35.6237	98.9559	34.8147	97.0419	33.1235	93.0475	34.801	98.9003
76	34.1198	94.261	34.3854	93.3142	35.2958	94.598	34.6829	93.2374	35.6015	98.8943	34.6922	96.7006	33.01	92.7286	34.7329	98.7065
77	33.9878	93.8961	34.1803	92.7576	35.2031	94.3496	34.5214	92.8033	35.6035	98.8997	34.5985	96.4394	32.6568	91.7365	34.6248	98.3994
78	33.891	93.6289	33.9007	91.9988	35.0924	94.053	34.4797	92.6911	35.6052	98.9045	34.0957	95.0378	32.4107	91.0452	34.5263	98.1196
79	33.7222	93.1626	33.8406	91.8359	34.9916	93.7828	34.2414	92.0504	35.7525	99.3138	33.8209	94.272	32.1839	90.408	34.5805	98.2736
80	33.4343	92.3672	33.7532	91.5987	34.8995	93.5359	34.1072	91.6897	35.6424	99.0078	33.7827	94.1655	32.0925	90.1514	34.6004	98.33
81	33.2944	91.9807	33.5802	91.1292	34.7129	93.0358	33.9968	91.3929	35.5161	98.6569	33.6767	93.8698	32.0024	89.8983	34.5273	98.1225
82	33.2029	91.728	33.1461	89.9511	34.6784	92.9434	33.8986	91.129	35.4176	98.3835	33.5902	93.6288	31.5741	88.6952	34.3443	97.6024
83	33.095	91.4299	33.0445	89.6754	34.6018	92.7379	33.5569	90.2104	35.3992	98.3324	33.4986	93.3736	31.4819	88.4362	34.218	97.2434
84	32.8337	90.708	33.0433	89.6721	34.4686	92.381	33.3274	89.5934	35.3094	98.0829	33.3889	93.0678	31.3911	88.1811	34.1178	96.9586
85	32.699	90.3359	32.9533	89.4279	34.3936	92.18	33.0514	88.8516	35.2863	98.0187	33.296	92.8087	31.1921	87.6219	33.7859	96.0153
86	32.5802	90.0077	32.8586	89.1709	34.3079	91.9502	32.902	88.4498	35.2144	97.819	32.8675	91.6145	31.0889	87.3321	33.7758	95.9866
87	32.4889	89.7554	32.7648	88.9164	34.138	91.495	32.8786	88.387	35.1201	97.5569	32.6901	91.1198	30.5961	85.9477	33.7202	95.8288
88	32.3996	89.5085	32.4916	88.175	33.995	91.1117	32.8033	88.1844	34.9412	97.0602	32.5133	90.6272	30.1494	84.6929	33.6135	95.5255
89	32.221	89.0151	32.3514	87.7944	33.8165	90.6333	32.6176	87.6853	34.8985	96.9414	32.4795	90.5329	29.9945	84.2579	33.5338	95.2989
90	31.8539	88.0011	32.2586	87.5426	33.7816	90.5398	32.5031	87.3774	34.8125	96.7026	32.3073	90.053	29.8869	83.9557	33.4134	94.9569
91	31.7716	87.7737	31.9891	86.8112	33.6915	90.2984	32.3243	86.8968	34.8767	96.881	32.1971	89.7457	29.7915	83.6876	33.2432	94.4732
92	31.6061	87.3165	31.928	86.6454	33.5941	90.0373	32.1213	86.351	34.9008	96.9479	31.7698	88.5547	29.684	83.3857	33.1147	94.108
93	31.4881	86.9904	31.8542	86.4452	33.5634	89.9548	32.0058	86.0407	34.5728	96.0367	31.6041	88.0927	29.1779	81.9639	33.0195	93.8374
94	31.3045	86.4833	31.7589	86.1866	33.4849	89.7446	31.5815	84.9001	34.4858	95.795	31.4968	87.7936	28.826	80.9755	32.6725	92.8512
95	30.9562	85.5211	31.5786	85.6973	33.3936	89.4997	31.0833	83.5607	34.4117	95.5892	31.3855	87.4834	28.6055	80.3559	32.5839	92.5993
96	30.8747	85.2958	31.4452	85.3352	33.2066	88.9987	31.0531	83.4794	34.3047	95.292	31.2111	86.9974	28.4042	79.7905	32.5088	92.3861
97	30.7854	85.0491	31.4208	85.2689	33.0967	88.704	31.0709	83.5272	33.8127	93.9253	30.8428	85.9709	28.2887	79.466	32.17	91.4233
98	30.5271	84.3357	31.2723	84.866	33.0022	88.4508	30.9094	83.0933	34.0091	94.4708	30.7696	85.7667	28.1973	79.2094	32.1416	91.3425
99	30.0651	83.0591	31.236	84.7675	32.8893	88.1483	30.6318	82.3469	33.8468	94.0201	30.6028	85.3017	27.6812	77.7596	32.0284	91.0209
100	29.9611	82.7719	31.0726	84.324	32.7938	87.8923	30.2443	81.3052	33.78	93.8344	30.3231	84.5221	27.2517	76.5531	31.7607	90.26
101	29.8018	82.3319	30.9412	83.9675	32.7773	87.8481	30.089	80.8878	33.7812	93.8378	29.9325	83.4334	27.1794	76.3501	31.2949	88.9361
102	29.6877	82.0167	30.8457	83.7084	32.6091	87.3974	29.9066	80.3975	33.5445	93.1803	29.7831	83.0169	27.0876	76.092	31.1891	88.6356
103	29.5812	81.7223	30.7436	83.4311	32.5738	87.3027	29.7046	79.8544	34.5207	95.8919	29.6904	82.7584	26.5807	74.6682	31.0286	88.1794
104	29.3236	81.0108	30.4079	82.5202	32.4065	86.8542	29.5915	79.5502	34.3133	95.3159	29.5063	82.2455	26.4675	74.3501	30.8731	87.7376
105	29.1865	80.6319	30.327	82.3006	32.2041	86.3117	29.4992	79.302	33.6268	93.4088	28.8919	80.5328	26.301	73.8825	30.6388	87.0716
106	29.0934	80.3748	30.3277	82.3026	32.0916	86.0102	29.2388	78.6021	37.8257	105.073	28.7633	80.1743	25.7784	72.4143	30.435	86.4924
107	28.9111	79.8712	30.2519	82.0968	32.0763	85.9691	29.0148	78	37.2665	103.519	28.6862	79.9596	25.5798	71.8565	30.3039	86.1199
108	28.6341	79.1058	30.1412	81.7964	31.9986	85.7609	28.8821	77.6433	34.828	96.7457	28.5024	79.4472	25.4815	71.5803	30.2065	85.8432
109	28.486	78.6967	29.9175	81.1893	31.813	85.2636	28.5525	76.7572	32.7921	91.0903	28.2265	78.6781	24.983	70.18	30.0258	85.3298
110	28.3047	78.1957	29.8295	80.9505	31.6853	84.9214	28.3123	76.1114	32.3845	89.958	27.9247	77.8369	24.4623	68.7172	29.2831	83.2188
111	28.0233	77.4184	29.8218	80.9298	31.6659	84.8695	28.2645	75.983	32.3092	89.7488	27.6108	76.9619	24.2778	68.199	29.2406	83.0982
112	27.6508	76.3893	29.8244	80.9367	31.5877	84.6597	27.8676	74.9159	32.5257	90.3503	27.4805	76.5987	23.9426	67.2574	29.1321	82.7897
113	27.5698	76.1656	29.6627	80.4978	31.5692	84.6101	27.2036	73.1309	32.4275	90.0774	27.3872	76.3386	23.8702	67.054	29.0223	82.4778
114	27.4825	75.9244	29.5459	80.181	31.4021	84.1622	27.2252	73.1891	32.2216	89.5056	27.0397	75.37	23.7051	66.5903	28.9143	82.1708
115	27.2969	75.4118	29.4268	79.8578	31.3646	84.0618	27.1042	72.8638	32.179	89.3872	26.3794	73.5294	23.2573	65.3322	28.6582	81.4431
116	26.9466	74.4439	29.4134	79.8215	31.2895	83.8606	26.7499	71.9113	31.9393	88.7214	26.3471	73.4396	22.7583	63.9306	27.8077	79.0262
117	26.7042	73.7742	29.2694	79.4306	31.1816	83.5713	26.6686	71.6926	31.4852	87.4598	26.1995	73.028	22.4993	63.203	27.7368	78.8246
118	26.4975	73.2032	29.0655	78.8771	31.1626	83.5203	26.5091	71.2639	31.2169	86.7148	26.0736	72.6773	22.2212	62.4217	27.6286	78.517
119	26.0612	71.9979	28.7865	78.12	31.0843	83.3107	26.1438	70.282	31.1771	86.6041	25.8103	71.9433	22.0738	62.0078	27.5	78.1517
120	25.7963	71.2661	28.7263	77.9566	30.9935	83.0672	25.9889	69.8656	31.2656	86.85	25.4382	70.906	21.9748	61.7296	27.4054	77.8827
121	25.7555	71.1532	28.7147	77.9252	30.8841	82.7739	25.8808	69.575	31.1253	86.4601	25.2759	70.4538	21.3859	60.0754	26.9065	76.465
122	25.6803	70.9457	28.6354	77.71	30.7001	82.2808	25.4726	68.4774	30.9178	85.8839	25.1034	69.9729	21.105	59.2863	26.6271	75.6709
123	25.4981	70.4423	28.5403	77.452	30.5862	81.9756	25.0477	67.3353	30.8006	85.5582	24.7328	68.9397	20.8122	58.4639	26.5009	75.3124
124	24.915	68.8314	28.5228	77.4044	30.5683	81.9276	24.4907	65.8378	30.6193	85.0547	24.5874	68.5346	20.6045	57.8803	26.1703	74.3729
125	24.8423	68.6306	28.4503	77.2077	30.5666	81.9231	24.3683	65.5088	30.4899	84.6952	24.4025	68.0191	20.4803	57.5316	25.9259	73.6784
126	24.7028	68.245	28.2695	76.7172	30.4915	81.7219	24.3657	65.5019	29.9964	83.3244	23.951	66.7606	19.8863	55.8627	25.7967	73.3109
127	24.4962	67.6745	28.0563	76.1384	30.4751	81.6779	24.2081	65.0782	29.7988	82.7755	23.7717	66.2609	19.1981	53.9295	25.2978	71.8932
128	24.3773	67.346	27.948	75.8447	30.3051	81.2222	23.6081	63.4653	29.7767	82.7139	23.5117	65.5361	19.2201	53.9914	24.9437	70.8869
129	24.1949	66.8419	27.9326	75.8027	30.2676	81.1216	23.3882	62.8741	29.5276	82.0222	23.0432	64.2304	18.9393	53.2026	24.8076	70.5001
130	23.5244	64.9897	27.841	75.5544	30.1777	80.8808	23.2802	62.5836	29.3871	81.6318	22.8797	63.7745	18.2887	51.3749	24.4674	69.5332
131	23.3624	64.5421	27.8199	75.497	30.0796	80.6178	22.8598	61.4536	29.2069	81.1313	22.6184	63.0463	18.2338	51.2207	23.9134	67.9588
132	23.3606	64.5371	27.7436	75.2898	30.0624	80.5717	22.7482	61.1536	29.006	80.5732	21.9926	61.3018	18.1004	50.846	23.7856	67.5958
133	23.1975	64.0865	27.6993	75.1697	29.9875	80.3709	22.5223	60.5463	28.8886	80.2471	21.6942	60.47	17.901	50.2858	23.6274	67.1463
134	22.9185	63.3158	27.6277	74.9755	29.8824	80.0894	22.2256	59.7488	28.71	79.751	21.4914	59.9049	17.6982	49.7162	23.1874	65.8957
135	22.4634	62.0584	27.54	74.7374	29.7844	79.8265	22.0765	59.3478	28.5909	79.42	21.3026	59.3786	17.0822	47.9858	22.994	65.3461
136	22.4308	61.9683	27.448	74.4877	29.7714	79.7918	21.9029	58.8812	28.408	78.9119	20.69	57.6711	16.4681	46.2606	22.8235	64.8616
137	22.305	61.6207	27.2693	74.0027	29.6784	79.5426	21.4671	57.7097	28.0578	77.9393	20.5656	57.3242	16.3594	45.9552	22.1388	62.9157
138	21.778	60.165	27.227	73.8879	29.5077	79.085	21.1145	56.7618	27.8898	77.4727	20.473	57.0662	16.1906	45.4813	21.9686	62.432
139	21.6514	59.8152	27.1395	73.6506	29.3821	78.7485	20.9772	56.3926	27.7826	77.1748	20.375	56.7928	16.0771	45.1625	21.8196	62.0087
140	21.5793	59.616	27.0443	73.392	29.3613	78.6927	20.7932	55.8981	27.4512	76.2541	20.0278	55.8251	15.8931	44.6455	21.2263	60.3224
141	21.1648	58.4708	26.9514	73.14	29.2851	78.4884	20.6809	55.5962	26.8088	74.4699	19.2285	53.5973	15.2012	42.7018	21.0829	59.9151
142	20.9876	57.9812	26.9232	73.0635	29.2668	78.4393	20.0312	53.8494	26.8195	74.4995	18.8976	52.6748	14.7204	41.3512	20.8455	59.2402
143	20.9677	57.9263	26.8409	72.8401	29.1917	78.2381	19.7014	52.9628	26.7025	74.1745	18.7833	52.3562	14.5727	40.9363	20.0667	57.027
144	20.8066	57.4813	26.7455	72.5813	29.1742	78.1913	19.4658	52.3295	26.4279	73.4118	18.6006	51.847	14.4624	40.6264	20.0365	56.9412
145	20.4402	56.4691	26.6368	72.2862	29.0813	77.9421	19.2132	51.6505	26.1152	72.5432	17.9778	50.1111	14.2917	40.147	19.9201	56.6106
146	20.1202	55.5851	26.5402	72.0242	28.9855	77.6854	19.0861	51.3088	25.9859	72.1839	17.8547	49.768	13.921	39.1056	19.5672	55.6075
147	19.9872	55.2175	26.4453	71.7666	28.8025	77.1949	18.8179	50.5877	25.7225	71.4521	17.7788	49.5563	13.5268	37.9984	19.2361	54.6666
148	19.8816	54.9258	26.3364	71.4712	28.7658	77.0966	18.349	49.3273	25.5841	71.0679	17.6726	49.2602	13.1972	37.0725	18.8654	53.6133
149	19.6967	54.415	26.2398	71.2088	28.7684	77.1037	17.8668	48.031	25.3334	70.3714	16.835	46.9256	12.993	36.4986	18.5474	52.7093
150	19.3414	53.4335	26.1336	70.9207	28.6898	76.893	17.769	47.7681	25.2714	70.1991	16.7397	46.6601	12.546	35.2431	18.4841	52.5296
151	19.0284	52.5688	26.0351	70.6534	28.6716	76.8442	17.6836	47.5385	25.1468	69.853	16.5168	46.0386	12.2865	34.5141	18.3223	52.0696
152	18.8792	52.1566	25.945	70.409	28.5059	76.4001	17.421	46.8325	24.7651	68.7927	16.3764	45.6472	12.1585	34.1545	17.7239	50.3692
153	18.6962	51.651	25.9287	70.3645	28.4678	76.2978	16.7456	45.0169	24.5114	68.0879	16.1891	45.1254	11.7298	32.9502	17.5775	49.9532
154	18.6549	51.537	25.8409	70.1265	28.4691	76.3013	16.5683	44.5403	24.3818	67.728	15.8259	44.113	11.3927	32.0033	17.4144	49.4896
155	18.5044	51.1211	25.7449	69.8658	28.3793	76.0606	16.3992	44.0858	23.9662	66.5735	15.1029	42.0977	11.2635	31.6403	16.9059	48.0446
156	18.3023	50.5627	25.6354	69.5688	28.208	75.6018	15.8826	42.6968	23.7839	66.0672	14.9653	41.714	11.0791	31.1223	16.3099	46.3508
157	18.0975	49.997	25.5368	69.3011	28.081	75.2613	15.7628	42.3749	23.6796	65.7776	14.7932	41.2343	10.966	30.8047	16.0198	45.5262
158	18.0535	49.8754	25.2771	68.5965	28.0627	75.2122	15.5988	41.934	23.4193	65.0543	14.1798	39.5247	10.8573	30.4993	15.7412	44.7346
159	17.9736	49.6548	25.216	68.4307	27.9844	75.0022	15.3929	41.3806	22.7236	63.1218	13.9724	38.9464	10.3494	29.0727	15.5161	44.0947
160	17.5648	48.5254	25.1425	68.2311	27.8772	74.7151	15.0278	40.3988	22.7211	63.115	13.8658	38.6494	9.66845	27.1597	14.9915	42.604
161	17.375	48.0011	25.1255	68.1851	27.7809	74.4571	14.7943	39.7713	22.6008	62.7809	13.77	38.3822	9.63193	27.0572	14.4649	41.1075
162	17.3508	47.9343	25.0371	67.9449	27.7625	74.4076	14.5053	38.9942	22.252	61.8119	13.506	37.6464	9.48441	26.6427	14.3562	40.7985
163	17.2034	47.5268	24.8544	67.4492	27.684	74.1972	14.367	38.6227	22.1019	61.3948	13.0381	36.3422	9.35765	26.2867	14.2124	40.39
164	17.0038	46.9756	24.5763	66.6945	27.5036	73.7139	14.1878	38.1409	22.0621	61.2844	12.8612	35.849	9.25913	26.0099	13.4553	38.2383
165	16.7995	46.4111	24.6029	66.7669	27.4669	73.6155	13.9982	37.631	21.6674	60.188	12.6007	35.123	8.90955	25.0279	13.3488	37.9357
166	16.5979	45.8542	24.6241	66.8243	27.4661	73.6133	13.8701	37.2867	21.1604	58.7795	11.8178	32.9408	8.35276	23.4638	13.2072	37.5332
167	16.4829	45.5364	24.5353	66.5834	27.3775	73.3759	13.4477	36.1512	20.982	58.284	11.7265	32.6861	8.16958	22.9493	12.6806	36.0368
168	16.1375	44.5822	24.5147	66.5273	27.282	73.1198	13.2641	35.6577	20.8918	58.0335	11.5029	32.063	8.15108	22.8973	12.5547	35.679
169	15.9741	44.1307	24.4411	66.3277	27.2663	73.0777	13.1612	35.3809	20.7774	57.7156	11.2027	31.2263	8.06026	22.6422	12.4092	35.2654
170	15.9558	44.0804	24.3296	66.025	27.2657	73.0761	12.8363	34.5077	20.6864	57.4629	10.6449	29.6715	7.96006	22.3607	12.2085	34.6952
171	15.8692	43.8411	24.3076	65.9653	27.1899	72.8731	12.6644	34.0455	20.5123	56.9792	10.5363	29.3688	7.77294	21.8351	12.0768	34.3208
172	15.613	43.1333	24.2351	65.7686	27.0818	72.5832	12.5659	33.7806	19.9977	55.5499	10.3669	28.8967	7.24716	20.3581	11.5846	32.9221
173	15.4753	42.7528	23.978	65.0708	26.9838	72.3205	12.075	32.4611	19.6239	54.5115	10.0132	27.9105	6.97756	19.6007	10.9065	30.9948
174	15.3639	42.4451	23.92	64.9134	26.7954	71.8157	11.7636	31.6238	19.4856	54.1274	9.69505	27.0238	6.77323	19.0267	10.6797	30.3504
175	15.2718	42.1906	23.8303	64.6702	26.7592	71.7187	11.5799	31.1301	19.3912	53.8651	9.55228	26.6259	6.65939	18.707	10.5756	30.0544
176	15.0928	41.6959	23.8086	64.6113	26.6822	71.5123	11.4686	30.8308	19.0494	52.9157	9.45582	26.357	6.64161	18.657	10.4079	29.578
177	14.9726	41.3641	23.7344	64.4098	26.6676	71.4732	11.3591	30.5364	18.5648	51.5695	9.27221	25.8452	6.47338	18.1844	10.2784	29.21
178	14.7909	40.8619	23.6428	64.1612	26.5763	71.2284	11.1752	30.0422	18.5164	51.435	9.0708	25.2838	5.94979	16.7136	9.62767	27.3607
179	14.6741	40.5394	23.625	64.1129	26.4789	70.9673	10.7339	28.8557	18.4024	51.1184	8.38034	23.3592	5.67877	15.9523	9.22273	26.2099
180	14.402	39.7876	23.5374	63.8752	26.2967	70.4791	10.5915	28.4731	18.2811	50.7815	8.32425	23.2029	5.64022	15.844	9.08564	25.8203
181	14.3401	39.6166	23.4408	63.6132	26.2594	70.379	10.5502	28.3619	18.024	50.0673	8.17827	22.796	5.54465	15.5755	8.97557	25.5075
182	14.2671	39.4151	23.3356	63.3275	26.1852	70.1803	10.4684	28.1419	17.7237	49.2332	7.72882	21.5432	5.52449	15.5189	8.39867	23.868
183	14.1771	39.1664	23.1641	62.8622	26.1667	70.1306	10.2085	27.4433	17.2704	47.9738	7.63968	21.2947	5.37174	15.0898	8.01564	22.7795
184	13.9255	38.4713	23.0362	62.515	26.0776	69.8918	10.1459	27.275	17.1648	47.6805	7.54486	21.0304	5.00436	14.0578	7.7173	21.9316
185	13.8627	38.2976	23.0108	62.4461	26.0589	69.8418	10.059	27.0413	17.0906	47.4743	7.44948	20.7646	4.93059	13.8506	7.419	21.0839
186	13.7724	38.0483	22.9378	62.248	25.9838	69.6404	9.96048	26.7766	16.9084	46.9682	7.26314	20.2452	4.76269	13.3789	7.03824	20.0018
187	13.6739	37.7763	22.7541	61.7496	25.9662	69.5932	9.85656	26.4972	16.63	46.1949	6.98704	19.4756	4.72564	13.2748	6.71425	19.0811
188	13.6534	37.7196	22.7113	61.6333	25.8745	69.3475	9.75834	26.2332	16.1751	44.9313	6.85734	19.114	4.65091	13.0649	6.41793	18.239
189	13.5302	37.3792	22.6379	61.4342	25.7787	69.0908	9.50354	25.5482	15.9074	44.1877	6.74905	18.8122	4.63575	13.0223	6.35364	18.0563
190	13.2261	36.5391	22.6197	61.3848	25.6807	68.8282	9.51773	25.5863	15.8023	43.8958	6.72644	18.7492	4.4677	12.5503	6.19254	17.5984
191	13.2248	36.5355	22.6179	61.3798	25.666	68.7887	9.46331	25.44	15.6874	43.5767	6.4815	18.0664	4.4263	12.434	5.84319	16.6056
192	13.1709	36.3864	22.4592	60.9492	25.5727	68.5388	9.20822	24.7543	15.2626	42.3966	6.25906	17.4464	4.08801	11.4837	5.27492	14.9907
193	13.0622	36.0863	22.3288	60.5953	25.5524	68.4842	9.1454	24.5854	15.0824	41.8961	6.2232	17.3465	4.01827	11.2878	5.07114	14.4116
194	12.967	35.8233	22.234	60.338	25.4767	68.2814	9.14571	24.5863	14.9753	41.5986	6.14734	17.135	3.9425	11.0749	4.81816	13.6926
195	12.9467	35.7671	22.2173	60.2928	25.3844	68.0339	9.06001	24.3559	14.5573	40.4374	6.13084	17.089	3.92434	11.0239	4.59472	13.0576
196	12.876	35.5718	22.1438	60.0932	25.2747	67.7398	9.03326	24.2839	14.3021	39.7287	6.13132	17.0903	3.92467	11.0248	4.15244	11.8007
197	12.7706	35.2808	22.0364	59.8019	25.2539	67.6841	9.03321	24.2838	14.1721	39.3673	6.05492	16.8774	3.92438	11.024	3.88552	11.0422
198	12.7118	35.1183	21.8481	59.2909	25.1787	67.4827	8.9594	24.0854	13.9904	38.8626	5.94784	16.5789	3.84952	10.8137	3.77013	10.7143
199	12.5742	34.7381	21.8061	59.1769	25.1647	67.445	8.93963	24.0322	13.7833	38.2874	5.85209	16.312	3.7419	10.5114	3.35684	9.53972
200	12.4655	34.4377	21.73	58.9703	25.0724	67.1978	8.85296	23.7992	13.5097	37.5273	5.83538	16.2655	3.71941	10.4482	3.08825	8.77642
201	12.4457	34.3832	21.6364	58.7163	25.0519	67.1427	8.82897	23.7348	13.3012	36.9482	5.74409	16.011	3.72088	10.4524	2.88216	8.19075
202	12.2114	33.7359	21.5289	58.4245	24.9744	66.9352	8.83058	23.7391	13.1719	36.5891	5.7219	15.9491	3.64556	10.2408	2.44362	6.94447
203	12.0599	33.3172	21.4325	58.163	24.9599	66.8963	8.7546	23.5348	13.0743	36.3179	5.64884	15.7455	3.62706	10.1888	2.10397	5.97921
204	12.0309	33.2373	21.4119	58.1071	24.8841	66.6932	8.66274	23.2879	12.5784	34.9405	5.6337	15.7033	3.62951	10.1957	1.9621	5.57604
205	11.9624	33.048	21.3405	57.9132	24.6984	66.1954	8.64623	23.2435	12.4424	34.5626	5.55911	15.4954	3.54277	9.95202	1.78123	5.06204
206	11.944	32.997	21.1608	57.4256	24.6653	66.1067	8.64662	23.2446	12.3703	34.3625	5.44997	15.1912	3.44542	9.67856	1.57754	4.48319
207	11.7146	32.3632	21.032	57.0762	24.5729	65.859	8.55883	23.0086	12.0262	33.4064	5.42952	15.1342	3.43139	9.63916	1.53247	4.35509
208	11.485	31.7289	21.0101	57.0168	24.5522	65.8035	8.53516	22.9449	11.6341	32.3172	5.42676	15.1265	3.50493	9.84574	1.07163	3.04544
209	11.4427	31.6123	21.0111	57.0193	24.4772	65.6027	8.62174	23.1777	11.4606	31.8354	5.42817	15.1304	3.44207	9.66915	0.854595	2.42865
210	11.4398	31.604	20.9372	56.819	24.3829	65.3499	8.55696	23.0035	11.3658	31.572	5.42816	15.1304	3.42839	9.63071	0.756094	2.14873
211	11.3666	31.402	20.8424	56.5617	24.3584	65.284	8.53332	22.94	11.2752	31.3203	5.43026	15.1362	3.42798	9.62957	0.500621	1.4227
212	11.3486	31.3521	20.824	56.5118	24.269	65.0445	8.53163	22.9354	11.1706	31.0297	5.35241	14.9192	3.42862	9.63137	0.187615	0.533179
213	11.265	31.1212	20.6602	56.0672	24.1774	64.7991	8.53232	22.9373	10.8406	30.113	5.33438	14.869	3.42815	9.63004	0.20733	0.589206
214	11.0751	30.5965	20.6185	55.954	24.1006	64.5932	8.53346	22.9404	10.429	28.9699	5.33395	14.8678	3.4289	9.63215	0.067778	0.192617
215	11.0332	30.4807	20.5265	55.7043	24.0567	64.4754	8.53433	22.9427	10.2695	28.5266	5.33569	14.8726	3.42953	9.63394	0.022376	0.0635898
216	11.0292	30.4699	20.194	54.802	24.0521	64.4633	8.4608	22.745	10.1624	28.2292	5.33764	14.8781	3.42761	9.62855	0.022825	0.0648658
217	11.0306	30.4737	20.1876	54.7847	23.9757	64.2586	8.51555	22.8922	10.0669	27.9639	5.33709	14.8765	3.42785	9.62921
218	10.959	30.2759	20.1327	54.6357	23.8825	64.0086	8.53563	22.9462	9.81458	27.263	5.24282	14.6138	3.42778	9.62901
219	10.9389	30.2203	20.1157	54.5894	23.7788	63.7307	8.53393	22.9416	9.59078	26.6414	5.22266	14.5576	3.42773	9.62887
220	10.8672	30.0224	20.0275	54.35	23.7459	63.6424	8.53471	22.9437	9.47138	26.3097	5.14226	14.3335	3.42684	9.62637
221	10.8471	29.9666	20.0059	54.2916	23.7561	63.6699	8.53419	22.9423	9.36349	26.01	5.12692	14.2907	3.42508	9.62143
222	10.7611	29.729	19.9313	54.0891	23.6785	63.4619	8.53311	22.9394	8.87534	24.654	5.12879	14.2959	3.5003	9.83272
223	10.7377	29.6645	19.8403	53.8422	23.6638	63.4226	8.53352	22.9405	8.74596	24.2946	5.12994	14.2991	3.5174	9.88078
224	10.6645	29.4622	19.8211	53.7899	23.5729	63.179	8.53583	22.9467	8.7436	24.2881	5.12991	14.299	3.51732	9.88054
225	10.6402	29.395	19.7323	53.5491	23.5551	63.1312	8.46135	22.7465	8.65979	24.0553	5.12897	14.2964	3.44222	9.66957
226	10.5588	29.1703	19.6369	53.2901	23.4696	62.9021	8.44262	22.6961	8.5641	23.7894	5.12788	14.2934	3.42699	9.62681
227	10.5359	29.1071	19.5278	52.994	23.4607	62.8783	8.44215	22.6949	8.30509	23.07	5.12769	14.2928	3.42473	9.62044
228	10.4612	28.9007	19.5046	52.931	23.3843	62.6735	8.44414	22.7002	8.15561	22.6548	5.12835	14.2947	3.42688	9.62648
229	10.4429	28.85	19.4295	52.7274	23.3665	62.6257	8.44191	22.6942	8.05801	22.3836	5.16172	14.3877	3.42477	9.62055
230	10.371	28.6514	19.4112	52.6777	23.368	62.6296	8.44095	22.6916	8.03757	22.3269	5.13688	14.3185	3.42353	9.61708
231	10.3456	28.5813	19.2523	52.2464	23.2736	62.3767	8.44196	22.6944	7.96714	22.1312	5.12998	14.2992	3.42428	9.61919
232	10.2588	28.3416	19.2076	52.1251	23.254	62.3242	8.44096	22.6917	7.85866	21.8299	5.13058	14.3009	3.42425	9.6191
233	10.1645	28.081	19.1319	51.9196	23.2561	62.3297	8.44169	22.6936	7.76208	21.5616	5.13045	14.3005	3.35051	9.41194
234	10.1463	28.0307	19.0255	51.6309	23.1822	62.1317	8.44026	22.6898	7.65465	21.2632	5.13241	14.306	3.40885	9.57585
235	10.1447	28.0262	18.9306	51.3734	23.1389	62.0156	8.44153	22.6932	7.56129	21.0038	5.12861	14.2954	3.42582	9.62349
236	10.069	27.817	18.9117	51.322	23.0642	61.8154	8.4394	22.6875	7.30412	20.2895	5.05293	14.0845	3.427	9.62681
237	9.9589	27.5129	18.8393	51.1257	23.0491	61.775	8.43937	22.6874	7.24289	20.1194	5.03554	14.036	3.42719	9.62735
238	9.93609	27.4499	18.8183	51.0687	22.9724	61.5695	8.44018	22.6896	7.1517	19.8661	5.08087	14.1623	3.42674	9.6261
239	9.93706	27.4526	18.82	51.0733	22.8809	61.3243	8.43992	22.6889	7.12763	19.7992	5.04506	14.0625	3.38636	9.51266
240	9.86118	27.2429	18.4955	50.1927	22.8646	61.2804	8.3518	22.452	7.05537	19.5985	5.03484	14.034	3.4171	9.599
241	9.84429	27.1963	18.4129	49.9684	22.7736	61.0366	8.41784	22.6295	6.96401	19.3447	5.10881	14.2402	3.4265	9.62542
242	9.75769	26.957	18.4111	49.9636	22.754	60.9842	8.35353	22.4566	6.94266	19.2854	5.05059	14.0779	3.42776	9.62896
243	9.73489	26.8941	18.4125	49.9675	22.6784	60.7815	8.32825	22.3887	6.85568	19.0438	5.03375	14.031	3.42554	9.62273
244	9.73294	26.8887	18.4124	49.9671	22.6558	60.7208	8.3301	22.3937	6.75866	18.7743	5.1116	14.248	3.42546	9.62251
245	9.73405	26.8917	18.3382	49.7657	22.5703	60.4918	8.32878	22.3901	6.81251	18.9239	5.12674	14.2902	3.42533	9.62214
246	9.66102	26.69	18.2306	49.4739	22.5501	60.4375	8.32935	22.3916	6.76002	18.778	5.12875	14.2958	3.35116	9.41379
247	9.71555	26.8406	18.2067	49.4088	22.4672	60.2153	8.41806	22.6301	6.65113	18.4756	5.12976	14.2986	3.33511	9.36869
248	9.66176	26.692	18.2035	49.4002	22.4576	60.1898	8.35532	22.4615	6.6242	18.4008	5.12986	14.2989	3.33565	9.37021
249	9.64062	26.6336	18.1323	49.2069	22.3841	59.9928	8.3337	22.4033	6.6276	18.4102	5.12942	14.2977	3.41272	9.58671
250	9.64146	26.6359	18.0259	48.9181	22.3681	59.9497	8.4199	22.6351	6.55544	18.2098	5.12491	14.2851	3.42685	9.6264
251	9.6428	26.6397	18.0016	48.8523	22.2765	59.7044	8.35561	22.4622	6.53545	18.1543	5.053	14.0847	3.41338	9.58856
252	9.56911	26.4361	17.9272	48.6505	22.2543	59.6448	8.33241	22.3999	6.53632	18.1567	5.036	14.0373	3.34913	9.40806
253	9.54885	26.3801	17.9073	48.5965	22.2317	59.5842	8.33107	22.3963	6.46515	17.959	5.03503	14.0346	3.3349	9.36811
254	9.54832	26.3786	17.8299	48.3865	22.1733	59.4278	8.33137	22.3971	6.4431	17.8977	5.03378	14.0311	3.33466	9.36743
255	9.54858	26.3793	17.727	48.1071	22.1606	59.3938	8.33175	22.3981	6.44511	17.9033	5.03639	14.0383	3.41298	9.58745
256	9.54805	26.3779	17.7035	48.0432	22.1605	59.3935	8.33246	22.4	6.44354	17.8989	5.03289	14.0286	3.42911	9.63274
257	9.54872	26.3797	17.6344	47.8557	22.0698	59.1503	8.3322	22.3993	6.44246	17.8959	5.03457	14.0333	3.34964	9.4095
258	9.54811	26.3781	17.6156	47.8048	22.0493	59.0954	8.33015	22.3938	6.35626	17.6565	5.03516	14.0349	3.33518	9.36888
259	9.54916	26.381	17.541	47.6024	21.9645	58.8682	8.33372	22.4034	6.33346	17.5932	5.03494	14.0343	3.3353	9.36923
260	9.46289	26.1426	17.5213	47.5489	21.9528	58.8368	8.33073	22.3953	6.3336	17.5935	5.03422	14.0323	3.33588	9.37086
261	9.5247	26.3134	17.433	47.3093	21.9541	58.8404	8.33028	22.3942	6.33461	17.5963	5.03407	14.0319	3.33402	9.36563
262	9.46077	26.1368	17.3343	47.0414	21.9563	58.8462	8.25787	22.1995	6.33468	17.5965	5.03319	14.0294	3.33581	9.37065
263	9.43862	26.0756	17.3075	46.9686	21.8796	58.6405	8.31075	22.3416	6.33229	17.5899	5.03632	14.0382
264	9.43888	26.0763	17.2269	46.75	21.8623	58.5942	8.25891	22.2023	6.33312	17.5922	5.0364	14.0384
265	9.43882	26.0761	17.2058	46.6927	21.8603	58.5889	8.24133	22.155	6.33311	17.5922	5.03513	14.0349
266	9.43839	26.0749	17.2066	46.6947	21.7696	58.3458	8.24087	22.1538	6.26257	17.3962	4.94431	13.7817
267	9.437	26.0711	17.2042	46.6882	21.7495	58.2918			6.24221	17.3397	5.01577	13.9809
268	9.43922	26.0772	17.1299	46.4867	21.7435	58.2757			6.24231	17.34	5.03236	14.0271
269	9.36683	25.8772	17.0675	46.3173	21.6764	58.0961			6.24387	17.3443	5.03362	14.0306
270	9.34712	25.8228	17.025	46.202	21.6603	58.053			6.24342	17.343	4.9441	13.7811
271	9.345	25.8169	16.9284	45.9398	21.5837	57.8476			6.24212	17.3394	5.01577	13.9809
272	9.34548	25.8183	16.9937	46.1171	21.5657	57.7994			6.24288	17.3415	5.03669	14.0392
273	9.34662	25.8214	16.9269	45.9357	21.5664	57.8011			6.15537	17.0984	4.94436	13.7818
274	9.34407	25.8144	16.7425	45.4355	21.4715	57.5469			6.13209	17.0338	5.0113	13.9684
275	9.25884	25.5789	16.696	45.3092	21.4569	57.5076			6.22066	17.2798	5.03496	14.0344
276	9.2351	25.5133	16.6987	45.3166	21.4581	57.5109			6.15343	17.0931	5.03571	14.0365
277	9.23609	25.516	16.6979	45.3142	21.3802	57.3021			6.21806	17.2726	5.03504	14.0346
278	9.23622	25.5164	16.6976	45.3134	21.3629	57.2559			6.1531	17.0921	5.03665	14.0391
279	9.1614	25.3097	16.6274	45.123	21.2733	57.0155			6.12808	17.0226	5.03573	14.0365
280	9.214	25.455	16.5339	44.8692	21.253	56.9613			6.12898	17.0252	5.03389	14.0314
281	9.16208	25.3116	16.5075	44.7977	21.2529	56.9611			6.21748	17.271	5.03686	14.0397
282	9.14436	25.2626	16.5145	44.8168	21.1796	56.7645			6.15259	17.0907	4.94578	13.7858
283	9.14138	25.2544	16.5152	44.8184	21.1632	56.7204			6.12871	17.0244	5.01532	13.9796
284	9.14125	25.2541	16.4275	44.5804	21.1642	56.7232			6.21704	17.2698	4.94514	13.784
285	9.13999	25.2506	16.4032	44.5147	21.164	56.7228			6.24231	17.34	4.92437	13.7261
286	9.14129	25.2542	16.404	44.5167	21.086	56.5136			6.15576	17.0996	4.99301	13.9174
287	9.14112	25.2537	16.3262	44.3055	21.0685	56.4668			6.21801	17.2725	4.94287	13.7777
288	9.14263	25.2579	16.312	44.2672	21.0675	56.4642			6.15297	17.0918	4.92694	13.7333
289	9.14227	25.2568	16.2249	44.0307	20.9755	56.2174			6.21739	17.2707	5.01582	13.981
290	9.14203	25.2562	16.2033	43.9721	20.9553	56.1633			6.24456	17.3462	5.0379	14.0426
291	9.14181	25.2556	16.2033	43.9721	20.9535	56.1584			6.24189	17.3388	5.04058	14.05
292			16.1281	43.768	20.8763	55.9515			6.2408	17.3358	5.03803	14.0429
293			16.1026	43.6987	20.8624	55.9143			6.2418	17.3385	5.03689	14.0398
294			16.1061	43.7082	20.8612	55.9112			6.24252	17.3405	5.03613	14.0376
295			16.0335	43.5114	20.8622	55.9138			6.15272	17.0911
296			16.0137	43.4576	20.8616	55.9122			6.12811	17.0227
297			16.015	43.461	20.7663	55.6566			6.21691	17.2694
298			15.9232	43.212	20.7478	55.6072			6.24124	17.337
299			15.8941	43.1331	20.7478	55.6071			6.24207	17.3393
300			15.9001	43.1492	20.7493	55.6111			6.243	17.3419
301			15.9015	43.1531	20.673	55.4068			6.24067	17.3354
302			15.8268	42.9504	20.6567	55.363			6.24035	17.3345
303			15.8081	42.8996	20.6574	55.365			6.24195	17.339
304			15.7195	42.6593	20.6581	55.3667			6.15326	17.0926
305			15.6896	42.578	20.5806	55.1591			6.12916	17.0257
306			15.6951	42.593	20.5628	55.1114			6.12986	17.0276
307			15.6988	42.6029	20.566	55.1199			6.13003	17.0281
308			15.6264	42.4065	20.4736	54.8722			6.13067	17.0298
309			15.6061	42.3515	20.4551	54.8226			6.13211	17.0339
310			15.6056	42.3502	20.4548	54.8219			6.1297	17.0271
311			15.6047	42.3477	20.3785	54.6175
312			15.6041	42.3459	20.363	54.5758
313			15.5304	42.146	20.2716	54.331
314			15.5106	42.0922	20.3421	54.5198
315			15.5136	42.1004	20.2699	54.3264
316			15.515	42.1043	20.2524	54.2795
317			15.4256	41.8616	20.251	54.2757
318			15.4022	41.7982	20.2535	54.2825
319			15.4017	41.7966	20.2523	54.2793
320			15.4009	41.7945	20.1748	54.0714
321			15.328	41.5967	20.1595	54.0303
322			15.3082	41.543	20.1602	54.0323
323			15.2244	41.3155	20.1603	54.0325
324			15.1998	41.2489	20.1592	54.0295
325			15.1997	41.2487	20.1618	54.0368
326			15.199	41.2467	20.0847	53.83
327			15.1983	41.2449	20.1443	53.9897
328			15.1253	41.0466	20.1606	54.0335
329			15.1052	40.992	20.0833	53.8263
330			15.1068	40.9965	20.0698	53.79
331			15.1071	40.9973	20.0702	53.7911
332			15.0323	40.7943	20.0671	53.7827
333			15.0146	40.7462	19.9743	53.534
334			15.0146	40.7463	19.9555	53.4838
335			15.0132	40.7425	19.9577	53.4896
336			15.0129	40.7416	19.9559	53.4847
337			15.0135	40.7433	19.8788	53.278
338			14.924	40.5005	19.8645	53.2397
339			14.8997	40.4343	19.8634	53.237
340			14.8994	40.4337	19.7706	52.9881
341			14.9009	40.4378	19.752	52.9384
342			14.9028	40.443	19.7517	52.9376
343			14.8258	40.2339	19.7521	52.9385
344			14.8032	40.1726	19.7513	52.9364
345			14.8808	40.383	19.6737	52.7285
346			14.8249	40.2315	19.6582	52.6869
347			14.718	39.9415	19.6583	52.6872
348			14.7816	40.1141	19.6569	52.6835
349			14.7159	39.9356	19.6562	52.6816
350			14.6924	39.8719	19.5803	52.4782
351			14.693	39.8735	19.5632	52.4323
352			14.6925	39.8723	19.5639	52.4342
353			14.6183	39.6707	19.5637	52.4336
354			14.672	39.8164	19.5634	52.4327
355			14.6204	39.6765	19.5649	52.4368
356			14.5996	39.62	19.5641	52.4347
357			14.6018	39.626	19.4726	52.1896
358			14.528	39.4256	19.5434	52.3791
359			14.5082	39.372	19.5628	52.4311
360			14.5797	39.5661	19.5633	52.4325
361			14.5256	39.4193	19.5631	52.432
362			14.5048	39.3627	19.5619	52.4289
363			14.5047	39.3626	19.4705	52.1839
364			14.4183	39.1279	19.4538	52.139
365			14.3967	39.0694	19.4549	52.1421
366			14.3954	39.0659	19.4533	52.1376
367			14.3964	39.0687	19.4511	52.1318
368			14.3956	39.0663	19.3715	51.9185
369			14.3954	39.0659	19.3567	51.8787
370			14.3946	39.0638	19.3598	51.8871
371			14.3243	38.8728	19.3601	51.8881
372			14.3024	38.8136	19.359	51.8849
373			14.3029	38.8149	19.361	51.8903
374			14.3043	38.8186	19.2686	51.6426
375			14.3048	38.8199	19.2507	51.5946
376			14.2154	38.5774	19.2492	51.5906
377			14.1919	38.5136	19.2488	51.5898
378			14.1898	38.508	19.1739	51.3889
379			14.1914	38.5122	19.1562	51.3416
380			14.1911	38.5114	19.1553	51.3391
381			14.1887	38.505	19.1566	51.3425
382			14.1165	38.309	19.155	51.3384
383			14.0971	38.2564	19.1549	51.338
384			14.0982	38.2595	19.0781	51.1321
385			14.099	38.2616	19.0638	51.0939
386			14.0985	38.2601	19.0659	51.0994
387			14.0279	38.0685	19.064	51.0943
388			14.0069	38.0117	19.0653	51.098
389			14.0791	38.2075	19.0655	51.0983
390			14.0293	38.0723	19.0657	51.0988
391			14.006	38.0091	19.0655	51.0983
392			13.9187	37.7722	19.0652	51.0976
393			13.8958	37.7101	19.0647	51.0962
394					19.0651	51.0972
395					19.0565	51.0742
396					19.0641	51.0947
397					18.9711	50.8454
398					18.9549	50.8021
399					18.9546	50.8011
400					18.9549	50.8019
401					18.9534	50.7979
402					18.8792	50.599
403					18.9416	50.7662
404					18.8787	50.5976
405					18.8623	50.5537
406					18.7701	50.3067
407					18.8449	50.5072
408					18.7701	50.3066
409					18.7519	50.2578
410					18.7451	50.2397
411					18.7503	50.2535
412					18.7501	50.2531
413					18.7512	50.256
414					18.7515	50.2568
415					18.7524	50.2592
416					18.7494	50.2512
417					18.7483	50.2483
418					18.7494	50.2511
419					18.7416	50.2302
420					18.7471	50.2451
421					18.7528	50.2604
422					18.7516	50.2571
423					18.7503	50.2536
424					18.7501	50.2531
425					18.6701	50.0386
426					18.6545	49.9969
427					18.6537	49.9947
428					18.6506	49.9863
429					18.655	49.9981
430					18.6564	50.002
431					18.6556	49.9998
432					18.6554	49.9993
433					18.6561	50.0012
434					18.6474	49.9778
435					18.5761	49.7866
436					18.5619	49.7486
437					18.5623	49.7497
438					18.5624	49.7499
439					18.5626	49.7505
440					18.4641	49.4865
441					18.4493	49.4469
442					18.4503	49.4494
443					18.4417	49.4265
444					18.4481	49.4438
445					18.4495	49.4475
446					18.4495	49.4474
447					18.4488	49.4455
448					18.4498	49.4483
449					18.4477	49.4427
450					18.371	49.2369
451					18.4352	49.4091
452					18.4477	49.4427
453					18.4519	49.4537
454					18.453	49.4567
455					18.4467	49.4399
456					18.4504	49.4499
457					18.4482	49.4439
458					18.441	49.4247
459					18.3694	49.2327
460					18.3589	49.2046
461					18.356	49.1968
462					18.356	49.1968
463					18.3582	49.2027
464					18.3493	49.1788
465					18.2581	48.9345
466					18.2435	48.8952
467					18.2431	48.8943
468					18.243	48.8939
469					18.243	48.8939
470					18.233	48.8672
471					18.1628	48.679
472					18.1504	48.6458
473					18.2301	48.8593
474					18.1684	48.694
475					18.1519	48.6497
476					18.1441	48.6288
477					18.1508	48.647
478					18.1508	48.6468
479					18.1514	48.6484
480					18.1516	48.6489
481					18.1541	48.6556
482					18.1854	48.7396
483					18.1575	48.6648
484					18.1526	48.6518
485					18.1538	48.655
486					18.1522	48.6505
487					18.1523	48.6508
488					18.1471	48.637
489					18.1525	48.6515
490					18.1533	48.6535
491					18.1523	48.6508
492					18.0756	48.4454
493					18.06	48.4035
494					18.0559	48.3926
495					18.063	48.4117
496					17.9695	48.1609
497					17.9518	48.1135
498					17.9507	48.1106
499					17.9503	48.1094
500					17.9502	48.1093
501					17.9521	48.1142
502					17.8768	47.9125
503					17.9402	48.0823
504					17.9541	48.1196
505					17.8753	47.9084
506					17.9394	48.0802
507					17.8766	47.9118
508					17.8621	47.873
509					17.8609	47.8698
510					17.8602	47.8681
511					17.8569	47.8592
512					17.935	48.0684
513					17.8735	47.9035
514					17.8607	47.8694
515					17.936	48.0712
516					17.8743	47.9058
517					17.8582	47.8626
518					17.8614	47.8712
519					17.8607	47.8693
520					17.8604	47.8686
521					17.8584	47.8631
522					17.8605	47.8687
523					17.7828	47.6605
524					17.8456	47.8289
525					17.7842	47.6644
526					17.7688	47.6231
527					17.7664	47.6166
528					17.7678	47.6204
529					17.6735	47.3676
530					17.6548	47.3174
531					17.6561	47.321
532					17.6573	47.3242
533					17.6577	47.3252
534					17.6561	47.321
535					17.6572	47.3239
536					17.6556	47.3197
537					17.658	47.3261
538					17.6567	47.3226
539					17.6564	47.3217
540					17.6564	47.3217
541					17.6575	47.3248
542					17.6566	47.3223
543					17.6564	47.3217
544					17.6564	47.3217
545					17.6571	47.3235
546					17.6579	47.3257
547					17.6564	47.3218
548					17.6568	47.3228
549					17.6571	47.3238
550					17.6576	47.3251
551					17.6591	47.329
552					17.6582	47.3267
553					17.5794	47.1153
554					17.5656	47.0785
555					17.5641	47.0745
556					17.5643	47.0749
557					17.5648	47.0764
558					17.5636	47.073
559					17.5644	47.0753
560					17.5647	47.0759
561					17.4699	46.8219
562					17.451	46.7714
563					17.4503	46.7694
564					17.4506	46.7702
565					17.4502	46.7692
566					17.4508	46.7708
567					17.4519	46.7736
568					17.4523	46.7747
569					17.4491	46.7663
570					17.4499	46.7683
571					17.3715	46.5582
572					17.4344	46.7268
