# Supplementary material for: The Efficiency of Biobased Carbonization Agent and Intumescent Flame Retardant on Flame Retardancy of Biopolymer Composites and Investigation of Their Melt-Spinnability
Source: Molecules. 2019 Apr 17;24(8):1513. doi: 10.3390/molecules24081513 (PMC6515164; doi:10.3390/molecules24081513)
Supplement: Supplementary file 1 [file molecules-24-01513-s001.zip › Supplementary material/TGA Curves with data.xlsx]

## Sheet: 90% PLA 10% APP
CLOSED
Version	2
Language	English
Mode	TGA	1000
Run	1
RunSerial	3348
Instrument	TGA	Q500	39
Module	TGA
InstSerial	0500-1779
Operator	mohammed
File	\\Fhswks1805\ta\Data\TGA\mohammed\90%	PLA
FurnaceType	Standard
Sample	0.9	PLA
Size	17.713	mg
ProcName	Gel	\\Fhswks1805\ta\Data\TGA\Andrey\Gel
Method	Gel
Comment
Xcomment	Pan:	Platinum
Xcomment	Gas1:	Nitrogen
Xcomment	Gas2:	Air
Xcomment	Balance	Gas:	ml/min
Xcomment	Sample	Gas:	ml/min
Text
Kcell	1
TempCal	5	pts	162.47	153	376.87	358	576.08	554	767.52	746
InstCalDate	Weight	Date
Controls	Gas	1	Sampling	0.5
Nsig	5
Sig1	Time	(min)
Sig2	Temperature	(°C)
Sig3	Weight	(mg)
Sig4	Balance	Purge
Sig5	Sample	Purge
AirCoolTime	40	min
AutoAnalysis	Off
MacroFile
Date	2018-06-04
Time	10:56:27
OrgMethod	01:00:00	Data
OrgMethod	02:00:00	Ramp	to	700	°C
OrgMethod	03:00:00	Isothermal	min
OrgMethod	04:00:00	Data
OrgFile	\\Fhswks1805\ta\Data\TGA\mohammed\90%	PLA
_x000C_6.66667E-4	Temperature (˚C)	17.7125	10% APP	25.8802	20% APP	27.0127	5% lignin		7% lignin	26.5717	9% lignin		Pure PLA
0.00416667	21.9058	17.7126	100	25.8808	100	27.0128	100	25.8743	100	26.5716	100	7.49408	100
0.0125	21.9047	17.7126	100	25.8808	100	27.0128	100	25.874	99.9989	26.5714	99.9994	7.49412	100
0.0208333	21.9067	17.7126	100	25.8802	99.9975	27.0125	99.999	25.8736	99.9974	26.5713	99.999	7.49426	100.002
0.0291667	21.9078	17.7126	100	25.88	99.9968	27.0124	99.9986	25.8734	99.9968	26.5714	99.9993	7.49458	100.007
0.0375	21.9127	17.7126	100	25.8804	99.9985	27.0126	99.9993	25.8733	99.9963	26.5714	99.9991	7.4948	100.01
0.0458333	21.9183	17.7124	99.9993	25.8804	99.9984	27.0128	99.9999	25.873	99.9952	26.5711	99.9982	7.49496	100.012
0.0541667	21.9247	17.7124	99.9993	25.8797	99.9958	27.0125	99.9989	25.8728	99.9943	26.571	99.9979	7.4949	100.011
0.0625	21.9324	17.7126	100	25.8795	99.9951	27.0123	99.9979	25.8727	99.994	26.5712	99.9985	7.49516	100.014
0.0708333	21.9402	17.7127	100.001	25.8799	99.9966	27.0124	99.9984	25.8726	99.9934	26.5712	99.9984	7.49552	100.019
0.0791667	21.9528	17.7125	99.9998	25.8799	99.9964	27.0125	99.9987	25.8722	99.9919	26.5709	99.9974	7.49563	100.021
0.0875	21.9632	17.7125	99.9996	25.8795	99.9948	27.0122	99.9977	25.872	99.9912	26.5707	99.9967	7.496	100.026
0.0958333	21.9755	17.7128	100.001	25.8794	99.9945	27.012	99.9971	25.8721	99.9914	26.5709	99.9974	7.49574	100.022
0.104167	21.9929	17.7129	100.002	25.8797	99.9956	27.0122	99.9977	25.8718	99.9906	26.5709	99.9975	7.49607	100.027
0.1125	22.0104	17.7127	100.001	25.8796	99.9955	27.0123	99.9981	25.8714	99.9888	26.5706	99.9961	7.49603	100.026
0.120833	22.0274	17.7126	100	25.8793	99.9941	27.0121	99.9974	25.8712	99.9881	26.5704	99.9956	7.49594	100.025
0.129167	22.0497	17.7129	100.002	25.8794	99.9945	27.0121	99.9972	25.8713	99.9885	26.5707	99.9966	7.49604	100.026
0.1375	22.071	17.713	100.002	25.8795	99.9951	27.0122	99.9976	25.8711	99.9877	26.5707	99.9967	7.49576	100.022
0.145833	22.0953	17.7128	100.001	25.8791	99.9933	27.0121	99.9975	25.8706	99.9859	26.5704	99.9955	7.49632	100.03
0.154167	22.1207	17.7127	100.001	25.8787	99.9919	27.012	99.997	25.8705	99.9853	26.5703	99.9952	7.49626	100.029
0.1625	22.148	17.7129	100.002	25.8788	99.9923	27.0119	99.9966	25.8705	99.9856	26.5706	99.9961	7.49611	100.027
0.170833	22.1805	17.7131	100.003	25.879	99.9932	27.0119	99.9968	25.8703	99.9847	26.5706	99.9962	7.49623	100.029
0.179167	22.2112	17.713	100.002	25.879	99.9929	27.0119	99.9966	25.8699	99.983	26.5703	99.995	7.49633	100.03
0.1875	22.2451	17.713	100.002	25.8787	99.9917	27.0117	99.996	25.8697	99.9823	26.5701	99.9943	7.49653	100.033
0.195833	22.2796	17.7133	100.004	25.8788	99.9922	27.0118	99.9962	25.8697	99.9823	26.5702	99.9948	7.49669	100.035
0.204167	22.314	17.7134	100.005	25.8791	99.9934	27.0118	99.9961	25.8695	99.9814	26.5702	99.9946	7.49691	100.038
0.2125	22.3543	17.7133	100.004	25.879	99.9929	27.0116	99.9956	25.8691	99.98	26.5699	99.9935	7.49709	100.04
0.220833	22.393	17.7133	100.004	25.8786	99.9917	27.0115	99.9953	25.8689	99.9792	26.5697	99.9928	7.49728	100.043
0.229167	22.436	17.7134	100.005	25.8789	99.9926	27.0116	99.9956	25.8688	99.9788	26.5698	99.9932	7.497	100.039
0.2375	22.481	17.7135	100.006	25.8792	99.994	27.0116	99.9956	25.8686	99.9779	26.5698	99.9931	7.49694	100.038
0.245833	22.5235	17.7134	100.005	25.8791	99.9935	27.0114	99.9948	25.8682	99.9767	26.5696	99.9924	7.49686	100.037
0.254167	22.5734	17.7134	100.005	25.8788	99.9921	27.0114	99.9947	25.8681	99.9761	26.5695	99.9922	7.49651	100.032
0.2625	22.6221	17.7136	100.006	25.8787	99.9919	27.0115	99.9951	25.868	99.9757	26.5696	99.9925	7.49676	100.036
0.270833	22.6717	17.7136	100.006	25.8789	99.9925	27.0115	99.9952	25.8676	99.9744	26.5696	99.9924	7.4966	100.034
0.279167	22.7229	17.7135	100.006	25.8788	99.9923	27.0113	99.9945	25.8674	99.9733	26.5694	99.9919	7.49673	100.035
0.2875	22.7749	17.7135	100.005	25.8784	99.9908	27.0112	99.994	25.8673	99.973	26.5694	99.9918	7.49661	100.034
0.295833	22.8298	17.7136	100.006	25.8784	99.9908	27.0113	99.9945	25.8671	99.9725	26.5695	99.9921	7.49475	100.009
0.304167	22.885	17.7136	100.006	25.8787	99.9919	27.0113	99.9943	25.8668	99.9711	26.5693	99.9914	7.49424	100.002
0.3125	22.9418	17.7135	100.005	25.8786	99.9916	27.011	99.9934	25.8666	99.9702	26.5692	99.9909	7.49449	100.005
0.320833	23.0007	17.7135	100.006	25.8783	99.9902	27.011	99.9932	25.8664	99.9697	26.5692	99.991	7.4944	100.004
0.329167	23.0604	17.7137	100.006	25.8782	99.99	27.0112	99.9939	25.8662	99.9689	26.5692	99.991	7.49488	100.011
0.3375	23.1175	17.7137	100.007	25.8783	99.9903	27.0112	99.9941	25.8659	99.9677	26.569	99.9903	7.49533	100.017
0.345833	23.1811	17.7137	100.006	25.8781	99.9897	27.011	99.9934	25.8656	99.9666	26.5689	99.9899	7.49546	100.018
0.354167	23.2407	17.7138	100.007	25.8779	99.9888	27.011	99.9932	25.8656	99.9665	26.569	99.9903	7.49576	100.022
0.3625	23.3059	17.7138	100.007	25.8779	99.9889	27.0112	99.994	25.8655	99.966	26.569	99.9904	7.49597	100.025
0.370833	23.3694	17.7138	100.007	25.8782	99.9898	27.0113	99.9942	25.8651	99.9648	26.5689	99.9897	7.49606	100.026
0.379167	23.4331	17.7137	100.006	25.8778	99.9883	27.0111	99.9937	25.865	99.964	26.5687	99.9889	7.49621	100.028
0.3875	23.5023	17.7137	100.006	25.8775	99.9873	27.0111	99.9936	25.8648	99.9636	26.5688	99.9894	7.49636	100.03
0.395833	23.569	17.7138	100.007	25.8777	99.9879	27.0112	99.9939	25.8647	99.9631	26.5689	99.9898	7.49605	100.026
0.404167	23.6365	17.7137	100.006	25.8778	99.9884	27.0112	99.9939	25.8645	99.9623	26.5688	99.9893	7.49659	100.033
0.4125	23.705	17.7135	100.006	25.8777	99.9879	27.011	99.9934	25.8644	99.9617	26.5687	99.989	7.49751	100.046
0.420833	23.7747	17.7136	100.006	25.8775	99.9873	27.011	99.9933	25.8642	99.961	26.5688	99.9893	7.49763	100.047
0.429167	23.8425	17.7138	100.007	25.8776	99.9876	27.011	99.9933	25.864	99.9602	26.5688	99.9893	7.49791	100.051
0.4375	23.9118	17.7136	100.006	25.8778	99.9883	27.011	99.9933	25.8637	99.9593	26.5685	99.9885	7.49781	100.05
0.445833	23.9839	17.7134	100.005	25.8776	99.9878	27.011	99.9933	25.8635	99.9585	26.5684	99.988	7.49784	100.05
0.454167	24.0536	17.7134	100.005	25.8775	99.9871	27.0109	99.993	25.8634	99.9581	26.5684	99.988	7.49759	100.047
0.4625	24.1259	17.7136	100.006	25.8775	99.9874	27.0109	99.9929	25.8633	99.9576	26.5685	99.9883	7.4973	100.043
0.470833	24.1986	17.7135	100.005	25.8778	99.9884	27.011	99.9932	25.8632	99.9574	26.5684	99.988	7.49718	100.041
0.479167	24.2694	17.7132	100.004	25.8776	99.9878	27.011	99.9933	25.8631	99.9567	26.5683	99.9875	7.49721	100.042
0.4875	24.3418	17.7134	100.005	25.8774	99.9867	27.0109	99.9929	25.8629	99.9559	26.5683	99.9874	7.49697	100.039
0.495833	24.4168	17.7135	100.005	25.8777	99.9879	27.0109	99.993	25.8626	99.9551	26.5682	99.9873	7.49697	100.039
0.504167	24.4917	17.7134	100.005	25.878	99.9892	27.011	99.9933	25.8624	99.9543	26.5681	99.9868	7.49717	100.041
0.5125	24.5636	17.7132	100.004	25.8778	99.9883	27.0111	99.9936	25.8622	99.9535	26.5679	99.986	7.49704	100.039
0.520833	24.6381	17.7132	100.003	25.8774	99.9868	27.0112	99.9942	25.862	99.9525	26.5678	99.9857	7.49568	100.021
0.529167	24.7143	17.7133	100.004	25.8774	99.9868	27.0112	99.994	25.8618	99.9519	26.5679	99.9862	7.49506	100.013
0.5375	24.7891	17.7132	100.004	25.8775	99.9874	27.0112	99.9942	25.8616	99.9512	26.568	99.9864	7.4954	100.018
0.545833	24.8644	17.713	100.002	25.8774	99.987	27.0113	99.9943	25.8615	99.9505	26.5679	99.9861	7.49574	100.022
0.554167	24.9375	17.713	100.002	25.8772	99.9862	27.0112	99.9941	25.8613	99.9499	26.5678	99.9856	7.49594	100.025
0.5625	25.0133	17.7132	100.004	25.8772	99.9861	27.0111	99.9935	25.8611	99.9491	26.5679	99.986	7.49626	100.029
0.570833	25.0861	17.7132	100.004	25.8773	99.9864	27.011	99.9933	25.861	99.9486	26.5679	99.9861	7.49633	100.03
0.579167	25.1631	17.713	100.003	25.8772	99.986	27.011	99.9933	25.8608	99.9478	26.5678	99.9857	7.49649	100.032
0.5875	25.2387	17.713	100.002	25.877	99.9852	27.011	99.9931	25.8606	99.947	26.5678	99.9857	7.49652	100.033
0.595833	25.3134	17.713	100.002	25.8771	99.9855	27.0109	99.9931	25.8604	99.9462	26.5678	99.9859	7.49651	100.032
0.604167	25.387	17.7129	100.002	25.8772	99.9859	27.0109	99.9928	25.8602	99.9455	26.5678	99.9855	7.49659	100.033
0.6125	25.4611	17.7127	100.001	25.877	99.9851	27.0108	99.9924	25.8599	99.9444	26.5677	99.9852	7.49773	100.049
0.620833	25.5357	17.7126	100	25.8768	99.9845	27.0107	99.9923	25.8596	99.9435	26.5676	99.9849	7.49838	100.057
0.629167	25.6115	17.7127	100.001	25.877	99.9852	27.0107	99.9922	25.8594	99.9427	26.5677	99.9851	7.49844	100.058
0.6375	25.69	17.7126	100	25.877	99.9853	27.0106	99.9919	25.8592	99.9418	26.5676	99.9848	7.49842	100.058
0.645833	25.7644	17.7123	99.9986	25.8765	99.9835	27.0105	99.9915	25.8588	99.9403	26.5675	99.9845	7.4985	100.059
0.654167	25.84	17.7123	99.9983	25.8762	99.9824	27.0104	99.9913	25.8586	99.9395	26.5675	99.9845	7.49846	100.058
0.6625	25.9159	17.7122	99.9981	25.8764	99.9832	27.0104	99.9911	25.8585	99.9391	26.5675	99.9847	7.4985	100.059
0.670833	25.9922	17.7121	99.9976	25.8765	99.9834	27.0104	99.9911	25.8582	99.938	26.5674	99.9843	7.49874	100.062
0.679167	26.0654	17.712	99.9966	25.8761	99.9819	27.0103	99.9908	25.8579	99.9367	26.5674	99.9841	7.4991	100.067
0.6875	26.1414	17.7119	99.9962	25.8759	99.981	27.0102	99.9905	25.8577	99.9358	26.5674	99.9841	7.49896	100.065
0.695833	26.219	17.7119	99.996	25.8761	99.9817	27.0102	99.9903	25.8576	99.9355	26.5675	99.9844	7.49885	100.064
0.704167	26.293	17.7118	99.9955	25.8762	99.9823	27.0102	99.9902	25.8573	99.9346	26.5673	99.9838	7.49879	100.063
0.7125	26.3685	17.7116	99.9947	25.8759	99.9811	27.01	99.9897	25.857	99.9331	26.5671	99.9832	7.49884	100.063
0.720833	26.4422	17.7116	99.9945	25.8756	99.9799	27.0099	99.9894	25.8567	99.9322	26.5672	99.9834	7.49903	100.066
0.729167	26.5175	17.7117	99.9952	25.8758	99.9806	27.01	99.9897	25.8566	99.9318	26.5673	99.9838	7.49898	100.065
0.7375	26.5931	17.7117	99.995	25.8758	99.9805	27.0101	99.9898	25.8564	99.9309	26.5672	99.9834	7.49903	100.066
0.745833	26.6693	17.7116	99.9945	25.8754	99.9793	27.0099	99.9892	25.8561	99.9298	26.5671	99.983	7.49914	100.067
0.754167	26.7449	17.7116	99.9948	25.8753	99.9788	27.0098	99.9887	25.8559	99.929	26.5671	99.983	7.49916	100.068
0.7625	26.8212	17.7117	99.9952	25.8755	99.9794	27.0098	99.989	25.8557	99.9283	26.5671	99.9832	7.49921	100.068
0.770833	26.8937	17.7116	99.9945	25.8754	99.9793	27.0099	99.9892	25.8555	99.9274	26.5669	99.9825	7.49931	100.07
0.779167	26.9667	17.7115	99.9941	25.8753	99.9786	27.0098	99.9887	25.8552	99.9261	26.5667	99.9817	7.49947	100.072
0.7875	27.0425	17.7115	99.9943	25.8752	99.9783	27.0096	99.988	25.8549	99.9252	26.5667	99.9817	7.49958	100.073
0.795833	27.1166	17.7115	99.9943	25.8753	99.9787	27.0095	99.9877	25.8547	99.9242	26.5668	99.9818	7.49952	100.073
0.804167	27.1924	17.7114	99.9934	25.8752	99.9785	27.0095	99.9877	25.8543	99.9227	26.5666	99.9811	7.49954	100.073
0.8125	27.2704	17.7112	99.9925	25.8749	99.9773	27.0094	99.9873	25.8539	99.9213	26.5664	99.9805	7.49989	100.077
0.820833	27.3425	17.7113	99.993	25.8748	99.9768	27.0093	99.987	25.8538	99.9207	26.5665	99.9808	7.50002	100.079
0.829167	27.4164	17.7114	99.9933	25.8749	99.9771	27.0094	99.9874	25.8535	99.9198	26.5666	99.9812	7.50027	100.083
0.8375	27.4913	17.7112	99.9923	25.8747	99.9766	27.0095	99.9877	25.8532	99.9186	26.5664	99.9804	7.50043	100.085
0.845833	27.568	17.7111	99.9917	25.8745	99.9755	27.0096	99.9879	25.8528	99.9172	26.5662	99.9796	7.5004	100.084
0.854167	27.6416	17.7112	99.9922	25.8744	99.9753	27.0095	99.9877	25.8527	99.9165	26.5663	99.9801	7.50166	100.101
0.8625	27.7155	17.7112	99.9925	25.8745	99.9758	27.0095	99.9879	25.8524	99.9156	26.5664	99.9804	7.50114	100.094
0.870833	27.7901	17.7111	99.9918	25.8745	99.9756	27.0094	99.9875	25.852	99.914	26.5663	99.9799	7.5005	100.086
0.879167	27.8649	17.7109	99.9905	25.8743	99.9747	27.0093	99.9869	25.8515	99.912	26.566	99.9791	7.50072	100.089
0.8875	27.9402	17.7109	99.9909	25.8742	99.9747	27.0092	99.9866	25.8512	99.9109	26.5661	99.9795	7.50094	100.091
0.895833	28.0168	17.711	99.9909	25.8742	99.9745	27.0092	99.9867	25.851	99.91	26.5662	99.9798	7.50172	100.102
0.904167	28.0913	17.7108	99.9901	25.874	99.9737	27.0092	99.9867	25.8505	99.9083	26.5661	99.9795	7.5023	100.11
0.9125	28.1639	17.7107	99.9893	25.8737	99.9725	27.0091	99.9864	25.8502	99.9071	26.5661	99.9792	7.50246	100.112
0.920833	28.2389	17.7106	99.9891	25.8735	99.9719	27.0091	99.9863	25.85	99.9064	26.5661	99.9793	7.5027	100.115
0.929167	28.3139	17.7107	99.9895	25.8736	99.972	27.0091	99.9861	25.8499	99.9059	26.5661	99.9793	7.50311	100.12
0.9375	28.3865	17.7106	99.9889	25.8734	99.9714	27.009	99.9857	25.8495	99.9043	26.5659	99.9785	7.50345	100.125
0.945833	28.4647	17.7104	99.9877	25.8731	99.9702	27.0088	99.9853	25.8492	99.9032	26.5658	99.9782	7.50392	100.131
0.954167	28.5382	17.7104	99.9879	25.8731	99.9702	27.0087	99.9849	25.849	99.9024	26.5658	99.9782	7.50426	100.136
0.9625	28.6144	17.7105	99.9886	25.8732	99.9708	27.0087	99.9848	25.8488	99.9016	26.5658	99.978	7.50427	100.136
0.970833	28.6887	17.7104	99.988	25.8731	99.9703	27.0085	99.9841	25.8485	99.9003	26.5656	99.9774	7.50444	100.138
0.979167	28.7676	17.7102	99.987	25.8729	99.9696	27.0085	99.984	25.8482	99.8992	26.5655	99.9772	7.50422	100.135
0.9875	28.8394	17.7102	99.9868	25.8729	99.9696	27.0086	99.9843	25.848	99.8985	26.5655	99.9771	7.50436	100.137
0.995833	28.9141	17.7102	99.9865	25.873	99.9699	27.0086	99.9843	25.8478	99.8977	26.5654	99.9768	7.50453	100.139
1.00417	28.9903	17.7099	99.9853	25.8729	99.9696	27.0084	99.9837	25.8474	99.8962	26.5653	99.9763	7.50582	100.157
1.0125	29.0639	17.7097	99.9841	25.8728	99.969	27.0083	99.9835	25.8471	99.895	26.5652	99.9761	7.50658	100.167
1.02083	29.139	17.7096	99.9836	25.8729	99.9693	27.0083	99.9834	25.8468	99.8939	26.5652	99.976	7.5067	100.168
1.02917	29.216	17.7097	99.9837	25.8729	99.9695	27.0082	99.983	25.8465	99.8925	26.5652	99.9758	7.50687	100.171
1.0375	29.289	17.7096	99.9835	25.8728	99.9692	27.0081	99.9825	25.846	99.8909	26.565	99.9752	7.50679	100.17
1.04583	29.3661	17.7095	99.9829	25.8726	99.9685	27.0081	99.9824	25.8458	99.89	26.5649	99.975	7.50653	100.166
1.05417	29.4414	17.7095	99.9828	25.8726	99.9685	27.0081	99.9826	25.8456	99.8893	26.565	99.9752	7.50648	100.165
1.0625	29.5153	17.7095	99.9829	25.8727	99.9689	27.0081	99.9824	25.8452	99.8878	26.565	99.9752	7.50626	100.162
1.07083	29.593	17.7094	99.9823	25.8726	99.9684	27.0079	99.9819	25.8448	99.8863	26.5649	99.9748	7.50641	100.165
1.07917	29.668	17.7093	99.9817	25.8723	99.9673	27.0079	99.9818	25.8445	99.8849	26.5648	99.9745	7.50612	100.161
1.0875	29.7443	17.7094	99.9821	25.8723	99.967	27.0079	99.9818	25.8442	99.884	26.5648	99.9745	7.50554	100.153
1.09583	29.8182	17.7094	99.9822	25.8724	99.9675	27.0078	99.9815	25.8439	99.8825	26.5647	99.974	7.50531	100.15
1.10417	29.8942	17.7093	99.9815	25.8723	99.967	27.0077	99.9812	25.8435	99.8809	26.5646	99.9738	7.50523	100.149
1.1125	29.9714	17.7092	99.9812	25.872	99.9658	27.0077	99.981	25.8431	99.8797	26.5646	99.9736	7.5053	100.15
1.12083	30.0491	17.7093	99.9815	25.872	99.9659	27.0077	99.9812	25.8429	99.8787	26.5646	99.9735	7.50503	100.146
1.12917	30.1226	17.7093	99.9813	25.8721	99.9664	27.0078	99.9813	25.8425	99.8772	26.5646	99.9737	7.50488	100.144
1.1375	30.1977	17.7092	99.9809	25.872	99.9659	27.0078	99.9813	25.8421	99.8756	26.5645	99.9733	7.50506	100.147
1.14583	30.2763	17.7091	99.9802	25.8718	99.9651	27.0077	99.9811	25.8418	99.8743	26.5644	99.973	7.50493	100.145
1.15417	30.3527	17.7091	99.9802	25.8718	99.9651	27.0076	99.9806	25.8416	99.8736	26.5644	99.9728	7.50503	100.146
1.1625	30.4294	17.7091	99.9802	25.8719	99.9655	27.0074	99.98	25.8412	99.8721	26.5642	99.9723	7.50484	100.144
1.17083	30.5058	17.7088	99.9789	25.8717	99.9649	27.0072	99.9792	25.8407	99.8704	26.5641	99.9719	7.50451	100.139
1.17917	30.5817	17.7086	99.9778	25.8716	99.9643	27.0071	99.9788	25.8405	99.8694	26.5641	99.9718	7.50469	100.142
1.1875	30.657	17.7086	99.9777	25.8715	99.9642	27.007	99.9786	25.8401	99.868	26.5642	99.972	7.50465	100.141
1.19583	30.7346	17.7085	99.9771	25.8717	99.9647	27.0069	99.9782	25.8398	99.8667	26.5641	99.9718	7.50491	100.144
1.20417	30.8118	17.7084	99.9763	25.8715	99.9641	27.0069	99.978	25.8394	99.8653	26.564	99.9715	7.50545	100.152
1.2125	30.8906	17.7083	99.9759	25.8713	99.9632	27.0069	99.9782	25.8391	99.8639	26.5639	99.9712	7.50573	100.155
1.22083	30.9672	17.7083	99.976	25.8713	99.9635	27.0069	99.9782	25.8387	99.8626	26.5639	99.9709	7.50624	100.162
1.22917	31.0436	17.7082	99.9757	25.8714	99.9637	27.0069	99.9782	25.8384	99.8614	26.5638	99.9708	7.5065	100.166
1.2375	31.1204	17.7081	99.9747	25.8712	99.9629	27.0069	99.9783	25.8381	99.8601	26.5637	99.9702	7.50675	100.169
1.24583	31.1992	17.708	99.9744	25.871	99.9621	27.0068	99.9778	25.8377	99.8588	26.5635	99.9694	7.5068	100.17
1.25417	31.2762	17.708	99.9743	25.8711	99.9624	27.0067	99.9775	25.8375	99.8579	26.5634	99.9691	7.50717	100.175
1.2625	31.356	17.708	99.974	25.8712	99.9627	27.0067	99.9773	25.8371	99.8564	26.5634	99.9692	7.50749	100.179
1.27083	31.4318	17.7078	99.9733	25.8709	99.9619	27.0067	99.9773	25.8368	99.855	26.5634	99.9692	7.50736	100.177
1.27917	31.511	17.7078	99.9729	25.8708	99.9614	27.0067	99.9772	25.8364	99.8536	26.5634	99.9691	7.50729	100.176
1.2875	31.5899	17.7078	99.9729	25.8709	99.9619	27.0066	99.9772	25.836	99.8522	26.5634	99.9692	7.50688	100.171
1.29583	31.667	17.7078	99.9731	25.8711	99.9625	27.0066	99.9769	25.8357	99.8507	26.5635	99.9694	7.50703	100.173
1.30417	31.7442	17.7077	99.9723	25.8709	99.9619	27.0066	99.9769	25.8352	99.849	26.5633	99.9689	7.50727	100.176
1.3125	31.8247	17.7074	99.9706	25.8708	99.9614	27.0067	99.9773	25.8348	99.8476	26.5632	99.9685	7.50741	100.178
1.32083	31.9009	17.7073	99.9702	25.8709	99.9618	27.0066	99.9769	25.8345	99.8464	26.5632	99.9682	7.50736	100.177
1.32917	31.9787	17.7073	99.9702	25.871	99.9621	27.0065	99.9766	25.8342	99.8451	26.5631	99.9681	7.50701	100.173
1.3375	32.0585	17.7071	99.9694	25.8708	99.9612	27.0064	99.9763	25.8337	99.8434	26.563	99.9678	7.50706	100.173
1.34583	32.1373	17.707	99.9684	25.8706	99.9607	27.0062	99.9756	25.8333	99.8419	26.563	99.9675	7.50738	100.177
1.35417	32.2167	17.707	99.9684	25.8706	99.9607	27.0061	99.9751	25.8331	99.8407	26.563	99.9675	7.50788	100.184
1.3625	32.2942	17.7069	99.9678	25.8707	99.9609	27.006	99.9748	25.8327	99.8395	26.5629	99.9673	7.50841	100.191
1.37083	32.3747	17.7067	99.9671	25.8705	99.96	27.006	99.9749	25.8323	99.8377	26.5628	99.9669	7.50915	100.201
1.37917	32.4536	17.7067	99.9667	25.8703	99.9594	27.006	99.9749	25.8319	99.8362	26.5627	99.9666	7.5098	100.21
1.3875	32.5321	17.7067	99.9668	25.8704	99.9598	27.006	99.9747	25.8315	99.8349	26.5627	99.9666	7.51014	100.214
1.39583	32.6114	17.7066	99.9665	25.8705	99.96	27.006	99.9747	25.8312	99.8336	26.5627	99.9663	7.51062	100.221
1.40417	32.6907	17.7066	99.9664	25.8702	99.9592	27.0059	99.9746	25.8309	99.8323	26.5625	99.9658	7.51067	100.221
1.4125	32.7698	17.7067	99.967	25.8701	99.9588	27.0059	99.9745	25.8304	99.8306	26.5624	99.9654	7.51055	100.22
1.42083	32.8486	17.7066	99.9666	25.8703	99.9594	27.0059	99.9745	25.8301	99.8293	26.5623	99.9652	7.51036	100.217
1.42917	32.9277	17.7066	99.9662	25.8702	99.9589	27.0059	99.9744	25.8297	99.8278	26.5622	99.9646	7.51006	100.213
1.4375	33.0073	17.7064	99.9654	25.8699	99.9579	27.0059	99.9743	25.8292	99.826	26.562	99.964	7.50976	100.209
1.44583	33.0872	17.7063	99.9646	25.8699	99.9578	27.0058	99.9741	25.8288	99.8241	26.5619	99.9637	7.5093	100.203
1.45417	33.1673	17.7063	99.9644	25.87	99.9582	27.0058	99.9742	25.8284	99.8228	26.562	99.9638	7.50892	100.198
1.4625	33.2457	17.7061	99.9636	25.8698	99.9577	27.0058	99.9741	25.828	99.8213	26.562	99.9639	7.50908	100.2
1.47083	33.3251	17.706	99.9627	25.8696	99.9568	27.0057	99.9736	25.8276	99.8197	26.5619	99.9635	7.50965	100.208
1.47917	33.4048	17.706	99.9628	25.8698	99.9573	27.0056	99.9733	25.8272	99.8179	26.5618	99.9633	7.50942	100.205
1.4875	33.4841	17.7059	99.9622	25.8696	99.9567	27.0056	99.9733	25.8268	99.8165	26.5619	99.9635	7.50837	100.191
1.49583	33.5642	17.7056	99.9607	25.8694	99.956	27.0056	99.9735	25.8264	99.8151	26.5619	99.9636	7.50693	100.172
1.50417	33.6424	17.7054	99.9596	25.8692	99.9553	27.0057	99.9735	25.8259	99.8132	26.5618	99.9631	7.50606	100.16
1.5125	33.7229	17.7053	99.9592	25.8693	99.9556	27.0057	99.9736	25.8255	99.8116	26.5617	99.9629	7.50577	100.156
1.52083	33.8013	17.7053	99.9591	25.8694	99.9561	27.0057	99.9737	25.8253	99.8106	26.5617	99.9629	7.50546	100.152
1.52917	33.8818	17.7053	99.9588	25.8693	99.9554	27.0057	99.9736	25.8249	99.8092	26.5617	99.9627	7.50509	100.147
1.5375	33.961	17.7051	99.9581	25.8689	99.9541	27.0055	99.9731	25.8245	99.8075	26.5615	99.9619	7.50465	100.141
1.54583	34.0421	17.7051	99.9577	25.8688	99.9537	27.0055	99.9728	25.824	99.8059	26.5614	99.9615	7.50429	100.136
1.55417	34.1197	17.705	99.9575	25.8689	99.9542	27.0055	99.9728	25.8237	99.8046	26.5614	99.9614	7.50413	100.134
1.5625	34.1998	17.705	99.9571	25.8689	99.9541	27.0054	99.9728	25.8234	99.8033	26.5613	99.9611	7.50389	100.131
1.57083	34.2801	17.7048	99.9561	25.8688	99.9536	27.0054	99.9726	25.823	99.8017	26.5612	99.9607	7.50361	100.127
1.57917	34.3633	17.7047	99.9555	25.869	99.9545	27.0053	99.9723	25.8226	99.8004	26.5611	99.9605	7.50298	100.119
1.5875	34.441	17.7047	99.9554	25.8694	99.9559	27.0053	99.9723	25.8224	99.7994	26.5611	99.9605	7.5023	100.11
1.59583	34.5205	17.7046	99.9549	25.8694	99.956	27.0054	99.9724	25.822	99.798	26.5611	99.9603	7.50202	100.106
1.60417	34.6023	17.7044	99.9541	25.8693	99.9554	27.0053	99.9722	25.8217	99.7967	26.561	99.9602	7.50198	100.105
1.6125	34.6815	17.7044	99.9539	25.8693	99.9554	27.0052	99.972	25.8213	99.7954	26.561	99.96	7.50227	100.109
1.62083	34.7612	17.7044	99.9538	25.8693	99.9556	27.0052	99.9719	25.821	99.7941	26.5609	99.9598	7.50228	100.109
1.62917	34.8404	17.7043	99.9535	25.8693	99.9556	27.0052	99.9718	25.8206	99.7925	26.5609	99.9597	7.50239	100.111
1.6375	34.921	17.7042	99.953	25.8691	99.9549	27.0052	99.9716	25.8201	99.7907	26.5609	99.9598	7.50281	100.117
1.64583	34.9997	17.7042	99.9526	25.8692	99.9553	27.0051	99.9714	25.8197	99.7892	26.5609	99.9597	7.50289	100.117
1.65417	35.0802	17.7041	99.9524	25.8694	99.9558	27.005	99.9712	25.8194	99.7878	26.5608	99.9595	7.50272	100.115
1.6625	35.1604	17.7041	99.952	25.8692	99.9552	27.0048	99.9705	25.8189	99.7862	26.5608	99.9593	7.50269	100.115
1.67083	35.2408	17.704	99.9515	25.8689	99.9542	27.0047	99.9701	25.8185	99.7845	26.5606	99.9588	7.50288	100.117
1.67917	35.3201	17.704	99.9516	25.8689	99.954	27.0047	99.9698	25.8181	99.7831	26.5606	99.9586	7.50291	100.118
1.6875	35.4011	17.7039	99.9513	25.8691	99.9546	27.0046	99.9695	25.8178	99.7818	26.5606	99.9587	7.50299	100.119
1.69583	35.4817	17.7039	99.9511	25.869	99.9543	27.0045	99.9692	25.8174	99.7802	26.5606	99.9587	7.50263	100.114
1.70417	35.5625	17.7037	99.9501	25.8688	99.9537	27.0045	99.9691	25.817	99.7786	26.5605	99.9583	7.50202	100.106
1.7125	35.6415	17.7036	99.9495	25.8688	99.9536	27.0045	99.9691	25.8167	99.7774	26.5605	99.9581	7.50143	100.098
1.72083	35.7218	17.7036	99.9494	25.8689	99.9539	27.0044	99.9687	25.8164	99.7762	26.5604	99.958	7.50148	100.099
1.72917	35.8023	17.7035	99.949	25.8688	99.9535	27.0043	99.9685	25.816	99.7748	26.5604	99.9577	7.50226	100.109
1.7375	35.8837	17.7034	99.9485	25.8686	99.953	27.0042	99.9683	25.8157	99.7737	26.5602	99.9572	7.50277	100.116
1.74583	35.9605	17.7034	99.9485	25.8686	99.9528	27.0042	99.9682	25.8154	99.7726	26.5601	99.9568	7.50292	100.118
1.75417	36.0406	17.7034	99.9484	25.8686	99.9527	27.0041	99.9679	25.8151	99.7713	26.5601	99.9566	7.503	100.119
1.7625	36.1195	17.7034	99.948	25.8685	99.9525	27.004	99.9675	25.8146	99.7695	26.56	99.9564	7.50302	100.119
1.77083	36.2002	17.7033	99.9477	25.8683	99.9515	27.004	99.9674	25.8142	99.768	26.5599	99.956	7.50336	100.124
1.77917	36.2788	17.7033	99.9475	25.8683	99.9517	27.0041	99.9678	25.8139	99.7666	26.5599	99.9558	7.50402	100.133
1.7875	36.3603	17.7032	99.9473	25.8684	99.9521	27.0041	99.9678	25.8136	99.7655	26.5598	99.9557	7.50425	100.136
1.79583	36.4403	17.7031	99.9468	25.8683	99.9517	27.004	99.9673	25.8133	99.7642	26.5598	99.9554	7.50403	100.133
1.80417	36.5195	17.703	99.9459	25.868	99.9507	27.0039	99.967	25.8129	99.7629	26.5596	99.9549	7.50337	100.124
1.8125	36.6008	17.7029	99.9453	25.8681	99.951	27.0038	99.9668	25.8126	99.7618	26.5596	99.9549	7.50257	100.113
1.82083	36.6823	17.7028	99.9451	25.8682	99.9513	27.0038	99.9667	25.8124	99.7609	26.5596	99.9547	7.50253	100.113
1.82917	36.7632	17.7028	99.945	25.868	99.9507	27.0038	99.9665	25.812	99.7594	26.5595	99.9545	7.50369	100.128
1.8375	36.8413	17.7027	99.9441	25.8679	99.95	27.0037	99.9663	25.8117	99.7583	26.5594	99.954	7.50506	100.147
1.84583	36.9242	17.7026	99.9437	25.8679	99.95	27.0036	99.966	25.8115	99.7573	26.5594	99.9539	7.50646	100.165
1.85417	37.0016	17.7026	99.9437	25.8679	99.9503	27.0036	99.9658	25.8112	99.7561	26.5594	99.954	7.50747	100.179
1.8625	37.0809	17.7025	99.9432	25.8678	99.9498	27.0035	99.9656	25.8109	99.7549	26.5594	99.954	7.5082	100.188
1.87083	37.1621	17.7024	99.9427	25.8676	99.9491	27.0035	99.9655	25.8106	99.7539	26.5593	99.9537	7.50887	100.197
1.87917	37.2438	17.7023	99.9424	25.8677	99.9492	27.0034	99.965	25.8103	99.7528	26.5592	99.9534	7.50917	100.201
1.8875	37.3243	17.7024	99.9425	25.8678	99.9496	27.0032	99.9643	25.8101	99.7518	26.5592	99.9535	7.50906	100.2
1.89583	37.4034	17.7024	99.9424	25.8676	99.9488	27.003	99.9637	25.8098	99.7508	26.5592	99.9533	7.50887	100.197
1.90417	37.4841	17.7023	99.9423	25.8673	99.948	27.0029	99.9632	25.8096	99.7499	26.5591	99.953	7.50841	100.191
1.9125	37.5648	17.7023	99.942	25.8674	99.9482	27.0028	99.9628	25.8093	99.7487	26.5591	99.953	7.50823	100.189
1.92083	37.6453	17.7023	99.9422	25.8674	99.9481	27.0026	99.9623	25.809	99.7476	26.5591	99.953	7.50881	100.197
1.92917	37.728	17.7024	99.9427	25.8671	99.9472	27.0025	99.9619	25.8086	99.7463	26.559	99.9525	7.51062	100.221
1.9375	37.8073	17.7024	99.9425	25.8669	99.9464	27.0025	99.9618	25.8084	99.7452	26.5588	99.9519	7.51294	100.252
1.94583	37.8885	17.7023	99.9418	25.867	99.9466	27.0024	99.9616	25.8081	99.7443	26.5587	99.9516	7.51479	100.276
1.95417	37.969	17.7022	99.9417	25.867	99.9466	27.0024	99.9615	25.8078	99.7431	26.5588	99.9517	7.51612	100.294
1.9625	38.0486	17.7022	99.9413	25.8668	99.9459	27.0024	99.9614	25.8075	99.7419	26.5587	99.9514	7.51739	100.311
1.97083	38.1285	17.702	99.9407	25.8667	99.9455	27.0023	99.9612	25.8072	99.7409	26.5586	99.9511	7.51842	100.325
1.97917	38.2102	17.702	99.9406	25.8668	99.946	27.0023	99.961	25.807	99.7398	26.5586	99.9509	7.51935	100.337
1.9875	38.2905	17.7021	99.9408	25.8669	99.9461	27.0023	99.9609	25.8067	99.7389	26.5586	99.951	7.52026	100.349
1.99583	38.3689	17.7019	99.9399	25.8667	99.9454	27.0022	99.9608	25.8065	99.738	26.5586	99.951	7.52111	100.361
2.00417	38.4485	17.7019	99.9399	25.8664	99.9444	27.0022	99.9607	25.8062	99.7371	26.5585	99.9507	7.52224	100.376
2.0125	38.5277	17.702	99.9401	25.8664	99.9443	27.0022	99.9606	25.806	99.736	26.5584	99.9503	7.52334	100.39
2.02083	38.6088	17.7019	99.94	25.8664	99.9443	27.0022	99.9606	25.8058	99.7352	26.5584	99.9503	7.52477	100.41
2.02917	38.687	17.7019	99.9396	25.8663	99.944	27.0022	99.9606	25.8056	99.7345	26.5584	99.9502	7.52626	100.429
2.0375	38.7705	17.7018	99.9393	25.8663	99.9439	27.0022	99.9607	25.8054	99.7336	26.5582	99.9497	7.52733	100.444
2.04583	38.8523	17.7018	99.939	25.8665	99.9446	27.0022	99.9608	25.8051	99.7328	26.5581	99.9492	7.52732	100.444
2.05417	38.9311	17.7017	99.9385	25.8666	99.9451	27.0021	99.9605	25.8049	99.7319	26.5581	99.9491	7.52742	100.445
2.0625	39.0135	17.7016	99.9383	25.8664	99.9442	27.0021	99.9605	25.8047	99.731	26.558	99.9488	7.52776	100.449
2.07083	39.0922	17.7016	99.9381	25.8663	99.944	27.0021	99.9604	25.8045	99.7302	26.5579	99.9484	7.52779	100.45
2.07917	39.1722	17.7016	99.938	25.8665	99.9447	27.0021	99.9603	25.8042	99.7294	26.5578	99.9481	7.52794	100.452
2.0875	39.2547	17.7016	99.9383	25.8666	99.945	27.0021	99.9603	25.804	99.7283	26.5578	99.948	7.52829	100.456
2.09583	39.3353	17.7016	99.9379	25.8665	99.9446	27.0021	99.9603	25.8038	99.7276	26.5577	99.9478	7.52823	100.456
2.10417	39.4151	17.7014	99.9372	25.8665	99.9447	27.002	99.9598	25.8035	99.7266	26.5576	99.9475	7.52837	100.458
2.1125	39.4962	17.7015	99.9377	25.8668	99.9459	27.0019	99.9594	25.8033	99.7258	26.5576	99.9474	7.52838	100.458
2.12083	39.5756	17.7015	99.9377	25.867	99.9466	27.0018	99.9592	25.8031	99.7251	26.5576	99.9473	7.529	100.466
2.12917	39.6577	17.7014	99.9368	25.8667	99.9457	27.0018	99.9591	25.8029	99.7241	26.5575	99.9469	7.52996	100.479
2.1375	39.737	17.7014	99.9368	25.8667	99.9454	27.0017	99.959	25.8026	99.723	26.5574	99.9466	7.53083	100.49
2.14583	39.8169	17.7014	99.937	25.8667	99.9455	27.0017	99.9588	25.8024	99.7222	26.5574	99.9464	7.5323	100.51
2.15417	39.8998	17.7013	99.9367	25.8666	99.9449	27.0016	99.9586	25.8022	99.7216	26.5573	99.9463	7.53323	100.522
2.1625	39.9782	17.7012	99.9361	25.8663	99.944	27.0015	99.9583	25.802	99.7208	26.5572	99.946	7.53427	100.536
2.17083	40.059	17.7011	99.9353	25.8663	99.9438	27.0015	99.9581	25.8018	99.7198	26.5572	99.9457	7.5361	100.561
2.17917	40.1387	17.7011	99.9351	25.8663	99.9439	27.0014	99.9578	25.8016	99.719	26.5572	99.9457	7.53766	100.582
2.1875	40.2213	17.7011	99.9355	25.8662	99.9436	27.0013	99.9575	25.8014	99.7184	26.5571	99.9454	7.53919	100.602
2.19583	40.3017	17.7012	99.9356	25.866	99.943	27.0012	99.9572	25.8012	99.7177	26.5571	99.9453	7.54082	100.624
2.20417	40.3817	17.701	99.9348	25.866	99.943	27.0012	99.9569	25.801	99.7167	26.557	99.9449	7.54238	100.644
2.2125	40.4635	17.7012	99.9359	25.8662	99.9434	27.0011	99.9568	25.8008	99.7161	26.557	99.9449	7.54416	100.668
2.22083	40.544	17.7016	99.938	25.8662	99.9434	27.0011	99.9567	25.8007	99.7158	26.5569	99.9447	7.54592	100.692
2.22917	40.6263	17.7008	99.9335	25.8659	99.9426	27.0011	99.9565	25.8006	99.7154	26.5568	99.9444	7.54727	100.71
2.2375	40.7057	17.7004	99.9313	25.8658	99.9419	27.0011	99.9565	25.8005	99.7148	26.5567	99.944	7.54873	100.729
2.24583	40.7852	17.7004	99.9311	25.8657	99.9417	27.0011	99.9567	25.8003	99.7142	26.5567	99.944	7.55071	100.756
2.25417	40.8646	17.7004	99.9312	25.8654	99.9406	27.0011	99.9567	25.8002	99.7138	26.5567	99.944	7.55242	100.778
2.2625	40.945	17.7004	99.9313	25.8652	99.9396	27.0011	99.9566	25.8001	99.7132	26.5566	99.9437	7.55424	100.803
2.27083	41.0264	17.7004	99.9315	25.8651	99.9395	27.001	99.9565	25.7998	99.7123	26.5565	99.9431	7.55615	100.828
2.27917	41.1074	17.7004	99.9312	25.8652	99.9399	27.0009	99.9561	25.7996	99.7115	26.5565	99.943	7.55797	100.852
2.2875	41.1878	17.7004	99.9311	25.8653	99.94	27.0009	99.956	25.7994	99.7108	26.5564	99.9428	7.56	100.88
2.29583	41.2701	17.7004	99.9312	25.8651	99.9395	27.0009	99.9558	25.7993	99.7102	26.5563	99.9424	7.5613	100.897
2.30417	41.3516	17.7003	99.9306	25.8651	99.9393	27.0008	99.9555	25.7991	99.7095	26.5562	99.942	7.56258	100.914
2.3125	41.4306	17.7002	99.9304	25.8652	99.9399	27.0008	99.9555	25.7989	99.7088	26.5562	99.942	7.56332	100.924
2.32083	41.5135	17.7002	99.9303	25.8652	99.9398	27.0008	99.9554	25.7988	99.7083	26.5561	99.9417	7.56317	100.922
2.32917	41.593	17.7	99.9289	25.8651	99.9393	27.0007	99.9551	25.7986	99.7077	26.5561	99.9417	7.56295	100.919
2.3375	41.6742	17.6998	99.9281	25.8651	99.9393	27.0006	99.9549	25.7985	99.707	26.556	99.9414	7.56223	100.909
2.34583	41.7554	17.7005	99.9321	25.8652	99.9396	27.0006	99.9547	25.7984	99.7067	26.5559	99.9411	7.56161	100.901
2.35417	41.837	17.7006	99.9324	25.8651	99.9393	27.0005	99.9543	25.7982	99.7061	26.5558	99.9407	7.56098	100.893
2.3625	41.9172	17.7005	99.9317	25.865	99.939	27.0004	99.9541	25.798	99.7053	26.5557	99.9403	7.56012	100.881
2.37083	41.997	17.7004	99.9313	25.8651	99.9395	27.0004	99.9539	25.7978	99.7045	26.5557	99.94	7.55984	100.878
2.37917	42.0792	17.7003	99.9306	25.8653	99.9403	27.0003	99.9537	25.7976	99.7038	26.5555	99.9395	7.55992	100.879
2.3875	42.1622	17.7002	99.93	25.8654	99.9406	27.0002	99.9535	25.7975	99.7033	26.5555	99.9395	7.56	100.88
2.39583	42.242	17.7	99.9289	25.8653	99.94	27.0002	99.9534	25.7973	99.7025	26.5555	99.9395	7.56044	100.886
2.40417	42.3213	17.6999	99.9283	25.8652	99.9399	27.0002	99.9534	25.7971	99.7018	26.5554	99.939	7.56149	100.899
2.4125	42.4027	17.6998	99.928	25.8653	99.9401	27.0002	99.9534	25.797	99.7014	26.5553	99.9388	7.56344	100.925
2.42083	42.4836	17.6998	99.928	25.8651	99.9395	27.0002	99.9533	25.7969	99.7011	26.5553	99.9385	7.56604	100.96
2.42917	42.5637	17.6996	99.9269	25.8649	99.9385	27.0001	99.953	25.7968	99.7004	26.5552	99.9381	7.56806	100.987
2.4375	42.6436	17.6994	99.9259	25.8649	99.9387	27	99.9527	25.7966	99.6997	26.5551	99.9381	7.56955	101.007
2.44583	42.7273	17.6994	99.9258	25.8651	99.9392	27	99.9525	25.7964	99.6992	26.5551	99.938	7.57022	101.016
2.45417	42.8039	17.6994	99.9256	25.8649	99.9385	27	99.9525	25.7963	99.6987	26.5551	99.9379	7.57022	101.016
2.4625	42.8873	17.6994	99.9258	25.8647	99.9378	26.9999	99.9524	25.7962	99.6982	26.5551	99.9379	7.57104	101.027
2.47083	42.9687	17.6995	99.9264	25.8648	99.9383	26.9999	99.9522	25.796	99.6976	26.5551	99.9379	7.57201	101.04
2.47917	43.0495	17.6995	99.9264	25.865	99.9388	26.9998	99.9518	25.7958	99.6969	26.5551	99.9381	7.57304	101.054
2.4875	43.1272	17.6994	99.9256	25.8649	99.9386	26.9997	99.9517	25.7956	99.6961	26.5551	99.9379	7.57451	101.073
2.49583	43.2085	17.6993	99.9251	25.8647	99.9379	26.9998	99.9517	25.7955	99.6955	26.555	99.9376	7.57562	101.088
2.50417	43.2902	17.6993	99.9251	25.8648	99.938	26.9997	99.9515	25.7953	99.6947	26.5549	99.9373	7.57709	101.108
2.5125	43.3697	17.6993	99.9254	25.8647	99.9378	26.9996	99.9513	25.7952	99.6943	26.5548	99.9369	7.57916	101.135
2.52083	43.455	17.6995	99.9263	25.8646	99.9373	26.9996	99.9513	25.795	99.6936	26.5547	99.9365	7.58065	101.155
2.52917	43.5343	17.6995	99.9262	25.8645	99.9368	26.9996	99.9511	25.7949	99.6931	26.5547	99.9362	7.5815	101.167
2.5375	43.6161	17.6995	99.9261	25.8645	99.9371	26.9996	99.9509	25.7947	99.6924	26.5546	99.9361	7.58207	101.174
2.54583	43.6957	17.6995	99.9262	25.8646	99.9372	26.9994	99.9505	25.7945	99.6918	26.5545	99.9358	7.58254	101.18
2.55417	43.7761	17.6994	99.9258	25.8643	99.9364	26.9994	99.9503	25.7944	99.6914	26.5545	99.9358	7.5833	101.19
2.5625	43.8592	17.6993	99.9253	25.8641	99.9355	26.9994	99.9502	25.7942	99.6906	26.5545	99.9357	7.58382	101.197
2.57083	43.9387	17.6992	99.9249	25.8642	99.9359	26.9993	99.9499	25.794	99.6897	26.5544	99.9352	7.58359	101.194
2.57917	44.0178	17.6992	99.9249	25.8643	99.9362	26.9992	99.9497	25.7939	99.6894	26.5543	99.935	7.58313	101.188
2.5875	44.1003	17.6992	99.9245	25.8641	99.9353	26.9992	99.9495	25.7937	99.6888	26.5543	99.9348	7.58289	101.185
2.59583	44.1828	17.6992	99.9243	25.8639	99.9345	26.9991	99.9491	25.7936	99.6884	26.5542	99.9345	7.58313	101.188
2.60417	44.2639	17.6991	99.924	25.8639	99.9349	26.999	99.9488	25.7935	99.6877	26.5542	99.9344	7.58458	101.208
2.6125	44.3463	17.6991	99.924	25.8639	99.9349	26.9989	99.9485	25.7934	99.6873	26.5541	99.9342	7.58568	101.222
2.62083	44.4273	17.699	99.9237	25.8638	99.9342	26.9989	99.9486	25.7932	99.6866	26.5541	99.934	7.58643	101.232
2.62917	44.5078	17.699	99.9233	25.8636	99.9337	26.9989	99.9485	25.7931	99.6861	26.554	99.9339	7.58731	101.244
2.6375	44.59	17.699	99.9233	25.8636	99.9336	26.9988	99.9481	25.7929	99.6855	26.5539	99.9335	7.58827	101.257
2.64583	44.6703	17.6991	99.9242	25.8637	99.9339	26.9988	99.9481	25.7928	99.685	26.5539	99.9332	7.58947	101.273
2.65417	44.7517	17.6992	99.9245	25.8636	99.9334	26.9988	99.9481	25.7927	99.6846	26.5538	99.9332	7.59017	101.282
2.6625	44.8342	17.6991	99.9239	25.8635	99.933	26.9988	99.948	25.7925	99.6838	26.5538	99.9329	7.59071	101.289
2.67083	44.9158	17.699	99.9234	25.8636	99.9335	26.9987	99.9477	25.7923	99.6832	26.5537	99.9326	7.59164	101.302
2.67917	44.996	17.699	99.9234	25.8635	99.9333	26.9987	99.9476	25.7921	99.6824	26.5537	99.9326	7.59312	101.322
2.6875	45.0791	17.6989	99.9228	25.8633	99.9325	26.9986	99.9474	25.792	99.6819	26.5536	99.9323	7.59455	101.341
2.69583	45.1602	17.6988	99.9221	25.8631	99.9315	26.9986	99.9472	25.7918	99.6812	26.5536	99.9323	7.59583	101.358
2.70417	45.2409	17.6987	99.9218	25.863	99.9314	26.9985	99.947	25.7916	99.6804	26.5535	99.932	7.59657	101.368
2.7125	45.3252	17.6987	99.9218	25.8631	99.9315	26.9984	99.9467	25.7915	99.68	26.5535	99.9318	7.59666	101.369
2.72083	45.4057	17.6987	99.922	25.8629	99.931	26.9984	99.9465	25.7914	99.6796	26.5534	99.9314	7.59554	101.354
2.72917	45.487	17.6987	99.9218	25.8629	99.9307	26.9984	99.9467	25.7912	99.679	26.5533	99.9313	7.59361	101.328
2.7375	45.5688	17.6987	99.9215	25.863	99.931	26.9983	99.9464	25.7911	99.6787	26.5532	99.9308	7.59144	101.299
2.74583	45.65	17.6986	99.921	25.8631	99.9316	26.9983	99.9462	25.791	99.6782	26.5531	99.9305	7.59012	101.282
2.75417	45.7294	17.6985	99.9206	25.8631	99.9315	26.9982	99.9459	25.7909	99.6779	26.5532	99.9307	7.58882	101.264
2.7625	45.8126	17.6984	99.9202	25.863	99.9314	26.9981	99.9455	25.7908	99.6774	26.5531	99.9306	7.58858	101.261
2.77083	45.8942	17.6984	99.9201	25.8632	99.932	26.9979	99.945	25.7907	99.6771	26.553	99.9302	7.58907	101.268
2.77917	45.9758	17.6984	99.9202	25.8632	99.932	26.9979	99.9449	25.7905	99.6763	26.5531	99.9302	7.58975	101.277
2.7875	46.0601	17.6984	99.9201	25.863	99.9314	26.998	99.9451	25.7904	99.6758	26.553	99.9302	7.5911	101.295
2.79583	46.1377	17.6984	99.92	25.8629	99.9308	26.9979	99.945	25.7903	99.6753	26.553	99.9299	7.59276	101.317
2.80417	46.2182	17.6984	99.92	25.8629	99.9308	26.9979	99.9448	25.7901	99.6747	26.5529	99.9295	7.59389	101.332
2.8125	46.3006	17.6983	99.9196	25.8629	99.9307	26.9977	99.9442	25.7899	99.674	26.5529	99.9295	7.59494	101.346
2.82083	46.3828	17.6982	99.9191	25.8627	99.9299	26.9976	99.9438	25.7898	99.6735	26.5528	99.9293	7.59533	101.351
2.82917	46.4638	17.6982	99.9188	25.8625	99.9294	26.9976	99.9436	25.7897	99.673	26.5527	99.929	7.59551	101.353
2.8375	46.5476	17.6981	99.9184	25.8627	99.9299	26.9975	99.9432	25.7895	99.6724	26.5527	99.9287	7.59648	101.366
2.84583	46.6301	17.698	99.918	25.8628	99.9305	26.9974	99.9428	25.7893	99.6717	26.5526	99.9284	7.59507	101.348
2.85417	46.7098	17.6979	99.9171	25.8626	99.9299	26.9974	99.9428	25.7892	99.6712	26.5525	99.9283	7.59243	101.312
2.8625	46.7926	17.6979	99.917	25.8625	99.9294	26.9973	99.9427	25.7891	99.6707	26.5525	99.9279	7.59029	101.284
2.87083	46.8736	17.6979	99.9175	25.8627	99.9302	26.9972	99.9422	25.7889	99.6702	26.5524	99.9276	7.58814	101.255
2.87917	46.9558	17.698	99.9177	25.8627	99.9303	26.9972	99.9421	25.7888	99.6695	26.5523	99.9274	7.58655	101.234
2.8875	47.0363	17.6979	99.9171	25.8629	99.9309	26.9972	99.9422	25.7886	99.6687	26.5523	99.9272	7.58482	101.211
2.89583	47.1197	17.6978	99.9168	25.8631	99.9318	26.9972	99.9422	25.7884	99.6682	26.5522	99.927	7.58315	101.189
2.90417	47.1999	17.6978	99.9167	25.8623	99.9287	26.9972	99.942	25.7883	99.6677	26.5521	99.9268	7.58215	101.175
2.9125	47.2818	17.6978	99.9167	25.8621	99.9277	26.9971	99.9418	25.7882	99.6674	26.5521	99.9265	7.58101	101.16
2.92083	47.3629	17.6977	99.9162	25.862	99.9275	26.9971	99.9417	25.7881	99.667	26.552	99.9264	7.5811	101.161
2.92917	47.4447	17.6977	99.916	25.862	99.9274	26.997	99.9416	25.788	99.6667	26.552	99.9262	7.58239	101.178
2.9375	47.5272	17.6977	99.9164	25.8622	99.928	26.9969	99.9413	25.7879	99.6663	26.5519	99.926	7.58353	101.194
2.94583	47.6089	17.6977	99.9162	25.8622	99.9282	26.9969	99.9412	25.7878	99.6657	26.5519	99.9259	7.5838	101.197
2.95417	47.689	17.6976	99.9157	25.8621	99.9276	26.9969	99.9412	25.7877	99.6654	26.5519	99.9258	7.58415	101.202
2.9625	47.7718	17.6976	99.9154	25.8623	99.9286	26.9969	99.941	25.7876	99.665	26.5519	99.9257	7.5853	101.217
2.97083	47.8523	17.6976	99.9156	25.8626	99.9296	26.9968	99.9407	25.7874	99.6643	26.5518	99.9255	7.58711	101.241
2.97917	47.9341	17.6976	99.9154	25.8624	99.929	26.9967	99.9405	25.7873	99.6637	26.5518	99.9253	7.58862	101.262
2.9875	48.0163	17.6976	99.9153	25.8618	99.9264	26.9967	99.9402	25.7871	99.6632	26.5518	99.9253	7.58959	101.275
2.99583	48.0976	17.6976	99.9154	25.8623	99.9286	26.9967	99.9404	25.787	99.6626	26.5517	99.9251	7.59023	101.283
3.00417	48.1794	17.6975	99.9152	25.8627	99.9299	26.9966	99.9401	25.7868	99.6619	26.5516	99.9248	7.59112	101.295
3.0125	48.2621	17.6975	99.9148	25.8627	99.93	26.9965	99.9398	25.7867	99.6614	26.5516	99.9247	7.58939	101.272
3.02083	48.3448	17.6974	99.9143	25.8624	99.9289	26.9965	99.9398	25.7865	99.6609	26.5515	99.9244	7.58612	101.228
3.02917	48.4232	17.6972	99.9135	25.8622	99.9281	26.9966	99.94	25.7863	99.6602	26.5514	99.9241	7.5837	101.196
3.0375	48.5047	17.6971	99.9128	25.8623	99.9286	26.9965	99.9397	25.7862	99.6596	26.5514	99.9238	7.5821	101.175
3.04583	48.5903	17.6969	99.9118	25.8624	99.9291	26.9965	99.9395	25.7861	99.6592	26.5513	99.9235	7.5819	101.172
3.05417	48.67	17.6969	99.9114	25.8623	99.9287	26.9965	99.9395	25.786	99.6589	26.5513	99.9235	7.58059	101.154
3.0625	48.7502	17.6969	99.9118	25.8624	99.9288	26.9964	99.9393	25.7859	99.6586	26.5512	99.9232	7.57959	101.141
3.07083	48.8333	17.697	99.9123	25.8625	99.9295	26.9963	99.9388	25.7858	99.6583	26.5511	99.9228	7.57848	101.126
3.07917	48.9154	17.697	99.912	25.8625	99.9294	26.9962	99.9385	25.7858	99.658	26.551	99.9225	7.57586	101.091
3.0875	48.9965	17.697	99.9119	25.8624	99.9289	26.9962	99.9386	25.7857	99.6576	26.551	99.9225	7.57333	101.057
3.09583	49.0787	17.697	99.9119	25.8624	99.9288	26.9962	99.9383	25.7856	99.6571	26.551	99.9225	7.57177	101.037
3.10417	49.1588	17.6969	99.9116	25.8624	99.929	26.9961	99.938	25.7854	99.6564	26.551	99.9223	7.57135	101.031
3.1125	49.2413	17.6968	99.9112	25.8624	99.9288	26.996	99.9378	25.7853	99.656	26.5508	99.9218	7.57209	101.041
3.12083	49.3257	17.6967	99.9106	25.8621	99.9278	26.996	99.9377	25.7852	99.6558	26.5508	99.9215	7.57383	101.064
3.12917	49.4077	17.6968	99.9107	25.8618	99.9266	26.996	99.9376	25.7851	99.6554	26.5507	99.9212	7.57559	101.088
3.1375	49.4868	17.6969	99.9115	25.8618	99.9264	26.9959	99.9375	25.785	99.6549	26.5506	99.9208	7.57517	101.082
3.14583	49.5696	17.697	99.9123	25.8617	99.9262	26.9959	99.9374	25.7849	99.6545	26.5505	99.9207	7.57409	101.068
3.15417	49.6531	17.697	99.9122	25.8615	99.9255	26.9959	99.9375	25.7847	99.654	26.5505	99.9205	7.57277	101.05
3.1625	49.7343	17.6969	99.9118	25.8616	99.9257	26.9959	99.9375	25.7846	99.6534	26.5504	99.9203	7.57239	101.045
3.17083	49.8159	17.6969	99.9115	25.8617	99.9263	26.9959	99.9374	25.7844	99.6527	26.5503	99.92	7.57464	101.075
3.17917	49.8968	17.6967	99.9106	25.8619	99.9269	26.9958	99.9371	25.7843	99.6523	26.5502	99.9196	7.57658	101.101
3.1875	49.9777	17.6965	99.9095	25.862	99.9276	26.9958	99.9371	25.7841	99.6517	26.5502	99.9194	7.57833	101.124
3.19583	50.0601	17.6963	99.9082	25.8621	99.9277	26.9957	99.9368	25.784	99.6511	26.5501	99.9189	7.57875	101.13
3.20417	50.1411	17.6962	99.9074	25.8621	99.9277	26.9957	99.9365	25.7839	99.6506	26.55	99.9187	7.57884	101.131
3.2125	50.2227	17.6961	99.9071	25.862	99.9274	26.9956	99.9364	25.7838	99.6503	26.5499	99.9183	7.57977	101.143
3.22083	50.3057	17.6961	99.907	25.8619	99.927	26.9956	99.9364	25.7837	99.6498	26.5498	99.9181	7.58128	101.164
3.22917	50.3883	17.6961	99.9072	25.8619	99.9268	26.9956	99.9363	25.7836	99.6495	26.5498	99.9179	7.58393	101.199
3.2375	50.4703	17.6961	99.9069	25.8619	99.9271	26.9954	99.9355	25.7835	99.6491	26.5497	99.9177	7.58592	101.225
3.24583	50.5515	17.6961	99.9071	25.8619	99.9269	26.9953	99.9352	25.7833	99.6486	26.5497	99.9176	7.58705	101.241
3.25417	50.6343	17.6961	99.9074	25.8617	99.926	26.9952	99.935	25.7832	99.6482	26.5496	99.9174	7.58702	101.24
3.2625	50.7159	17.6962	99.9076	25.8616	99.9257	26.9952	99.9349	25.783	99.6474	26.5496	99.9174	7.58588	101.225
3.27083	50.798	17.6961	99.9072	25.8616	99.9258	26.9951	99.9346	25.7829	99.6468	26.5496	99.9172	7.58439	101.205
3.27917	50.88	17.6961	99.907	25.8615	99.9256	26.9951	99.9344	25.7828	99.6464	26.5496	99.9172	7.58279	101.184
3.2875	50.9613	17.6961	99.907	25.8615	99.9254	26.9951	99.9344	25.7826	99.6456	26.5495	99.9169	7.58129	101.164
3.29583	51.0431	17.6962	99.9075	25.8616	99.9258	26.995	99.9342	25.7824	99.6451	26.5495	99.9167	7.58	101.146
3.30417	51.1255	17.6961	99.9072	25.8617	99.9262	26.995	99.9339	25.7823	99.6446	26.5495	99.9166	7.57924	101.136
3.3125	51.2069	17.6961	99.907	25.8617	99.9262	26.9949	99.9337	25.7822	99.6441	26.5495	99.9167	7.57889	101.132
3.32083	51.2893	17.6962	99.9077	25.8616	99.9259	26.9949	99.9336	25.7821	99.6438	26.5494	99.9165	7.57892	101.132
3.32917	51.3708	17.6965	99.9092	25.8616	99.9258	26.9949	99.9336	25.7819	99.6432	26.5494	99.9163	7.58005	101.147
3.3375	51.4543	17.6965	99.9093	25.8616	99.9257	26.9949	99.9337	25.7818	99.6426	26.5493	99.916	7.58171	101.169
3.34583	51.5359	17.6964	99.9085	25.8616	99.9256	26.9949	99.9336	25.7817	99.6421	26.5492	99.9157	7.5823	101.177
3.35417	51.618	17.6962	99.9079	25.8614	99.9251	26.9948	99.9334	25.7816	99.6418	26.5491	99.9152	7.58266	101.182
3.3625	51.7013	17.696	99.9067	25.8613	99.9247	26.9947	99.9329	25.7814	99.6413	26.549	99.9149	7.5824	101.179
3.37083	51.7831	17.6957	99.9048	25.8613	99.9247	26.9946	99.9326	25.7813	99.6407	26.5489	99.9145	7.58128	101.164
3.37917	51.8627	17.6954	99.9031	25.8613	99.9248	26.9946	99.9325	25.7812	99.6402	26.5488	99.9142	7.57937	101.138
3.3875	51.9479	17.6952	99.9022	25.8614	99.9248	26.9946	99.9327	25.7811	99.6397	26.5487	99.9138	7.57679	101.104
3.39583	52.0274	17.6952	99.9019	25.8614	99.925	26.9946	99.9326	25.781	99.6394	26.5486	99.9134	7.57419	101.069
3.40417	52.1088	17.695	99.901	25.8614	99.9251	26.9946	99.9326	25.7808	99.6388	26.5485	99.913	7.57144	101.032
3.4125	52.193	17.695	99.9009	25.8614	99.925	26.9945	99.9324	25.7807	99.6383	26.5484	99.9128	7.56852	100.993
3.42083	52.2754	17.695	99.9009	25.8613	99.9248	26.9945	99.9321	25.7805	99.6377	26.5483	99.9125	7.56524	100.95
3.42917	52.3553	17.695	99.901	25.8613	99.9248	26.9944	99.9318	25.7804	99.6374	26.5482	99.9121	7.56186	100.904
3.4375	52.4407	17.6952	99.9018	25.8612	99.9243	26.9943	99.9316	25.7803	99.6369	26.5482	99.912	7.55856	100.86
3.44583	52.5234	17.6953	99.9024	25.8611	99.9237	26.9943	99.9313	25.7802	99.6364	26.5482	99.9119	7.55519	100.815
3.45417	52.6054	17.6954	99.903	25.8609	99.9231	26.9942	99.9311	25.7801	99.6359	26.5481	99.9117	7.55235	100.778
3.4625	52.6867	17.6955	99.9036	25.8608	99.9228	26.9942	99.9311	25.7799	99.6354	26.5481	99.9116	7.55051	100.753
3.47083	52.7709	17.6956	99.9044	25.8608	99.9228	26.9941	99.9309	25.7798	99.6348	26.548	99.9114	7.5485	100.726
3.47917	52.8529	17.6958	99.9052	25.8607	99.9223	26.994	99.9304	25.7797	99.6345	26.548	99.9113	7.54693	100.705
3.4875	52.9354	17.6958	99.9055	25.8605	99.9216	26.994	99.9303	25.7795	99.6339	26.5479	99.9108	7.54838	100.725
3.49583	53.0157	17.6958	99.9055	25.8605	99.9214	26.994	99.9302	25.7795	99.6336	26.5479	99.9108	7.55054	100.753
3.50417	53.0996	17.6957	99.9049	25.8605	99.9214	26.9939	99.93	25.7794	99.6331	26.5479	99.9108	7.55209	100.774
3.5125	53.179	17.6956	99.9044	25.8604	99.9211	26.9938	99.9297	25.7793	99.6329	26.5479	99.9108	7.55222	100.776
3.52083	53.2601	17.6955	99.9035	25.8603	99.9208	26.9938	99.9295	25.7792	99.6325	26.5479	99.9107	7.55164	100.768
3.52917	53.3421	17.6955	99.9034	25.8603	99.9208	26.9937	99.9294	25.7791	99.6321	26.5478	99.9103	7.55068	100.755
3.5375	53.4248	17.6954	99.903	25.8603	99.9209	26.9937	99.9291	25.7789	99.6314	26.5477	99.9101	7.54898	100.733
3.54583	53.5086	17.6951	99.9015	25.8603	99.9209	26.9935	99.9287	25.7788	99.6311	26.5477	99.9099	7.54717	100.708
3.55417	53.5902	17.6948	99.9	25.8602	99.9205	26.9934	99.9283	25.7786	99.6304	26.5476	99.9097	7.54488	100.678
3.5625	53.6737	17.6947	99.8993	25.8601	99.9201	26.9933	99.9279	25.7784	99.6297	26.5475	99.9093	7.54188	100.638
3.57083	53.7552	17.6947	99.8994	25.8601	99.92	26.9933	99.9277	25.7782	99.6289	26.5474	99.909	7.53896	100.599
3.57917	53.8386	17.6947	99.8992	25.86	99.9196	26.9932	99.9275	25.7781	99.6285	26.5474	99.9088	7.53583	100.557
3.5875	53.921	17.6947	99.8991	25.8598	99.919	26.9933	99.9277	25.778	99.6279	26.5472	99.9083	7.53257	100.514
3.59583	54.0024	17.6947	99.8991	25.8598	99.919	26.9933	99.9277	25.7779	99.6274	26.5471	99.9079	7.52885	100.464
3.60417	54.085	17.6948	99.8995	25.8599	99.9193	26.9932	99.9276	25.7778	99.627	26.5471	99.9076	7.52509	100.414
3.6125	54.1652	17.6948	99.8996	25.86	99.9194	26.9931	99.9271	25.7777	99.6266	26.547	99.9076	7.52143	100.365
3.62083	54.2487	17.6947	99.8993	25.86	99.9194	26.9931	99.927	25.7775	99.6262	26.547	99.9073	7.51812	100.321
3.62917	54.3336	17.6947	99.8989	25.86	99.9197	26.993	99.9268	25.7774	99.6256	26.5469	99.907	7.51461	100.274
3.6375	54.4149	17.6947	99.8991	25.8602	99.9202	26.993	99.9265	25.7773	99.6251	26.5468	99.9067	7.51088	100.224
3.64583	54.4968	17.6945	99.8982	25.8602	99.9204	26.9929	99.9264	25.7772	99.6249	26.5468	99.9065	7.50714	100.174
3.65417	54.5801	17.6944	99.8975	25.8601	99.9202	26.9929	99.9264	25.7771	99.6245	26.5467	99.9063	7.50293	100.118
3.6625	54.6604	17.6944	99.8972	25.8602	99.9204	26.9929	99.9264	25.777	99.6241	26.5467	99.9064	7.4987	100.062
3.67083	54.7425	17.6944	99.8975	25.8602	99.9204	26.9929	99.9263	25.7769	99.6238	26.5467	99.9064	7.49368	99.9947
3.67917	54.8245	17.6944	99.8975	25.8601	99.9199	26.9928	99.9258	25.7768	99.6234	26.5467	99.9062	7.48871	99.9284
3.6875	54.9062	17.6945	99.8979	25.86	99.9198	26.9927	99.9255	25.7767	99.623	26.5466	99.9059	7.48388	99.8639
3.69583	54.991	17.6945	99.8983	25.8601	99.9199	26.9926	99.9251	25.7766	99.6226	26.5465	99.9057	7.47843	99.7911
3.70417	55.0752	17.6946	99.8984	25.8602	99.9204	26.9924	99.9245	25.7765	99.6221	26.5465	99.9054	7.47328	99.7224
3.7125	55.1572	17.6945	99.8978	25.8601	99.9199	26.9924	99.9244	25.7763	99.6215	26.5464	99.9053	7.46761	99.6468
3.72083	55.2402	17.6943	99.8971	25.8599	99.9193	26.9924	99.9243	25.7762	99.6211	26.5464	99.905	7.46044	99.5511
3.72917	55.3225	17.6948	99.8997	25.8599	99.9193	26.9923	99.9241	25.7761	99.6205	26.5463	99.9047	7.45393	99.4642
3.7375	55.4059	17.6947	99.8994	25.8599	99.9192	26.9923	99.924	25.776	99.62	26.5462	99.9045	7.45442	99.4708
3.74583	55.4868	17.6945	99.8982	25.8599	99.9194	26.9923	99.9241	25.7759	99.6197	26.5462	99.9044	7.45607	99.4928
3.75417	55.5691	17.6944	99.8976	25.86	99.9196	26.9923	99.9241	25.7757	99.6192	26.5461	99.9042	7.45938	99.537
3.7625	55.6498	17.6944	99.8973	25.8598	99.9189	26.9923	99.924	25.7755	99.6184	26.5461	99.904	7.46679	99.6359
3.77083	55.7325	17.6944	99.8974	25.8596	99.9182	26.9922	99.9239	25.7754	99.6178	26.546	99.9037	7.47503	99.7458
3.77917	55.8158	17.6943	99.897	25.8595	99.9176	26.9922	99.9236	25.7752	99.6173	26.546	99.9037	7.48269	99.848
3.7875	55.8982	17.6942	99.8966	25.8594	99.9175	26.9921	99.9235	25.7751	99.6168	26.546	99.9035	7.49394	99.9982
3.79583	55.9821	17.6943	99.8968	25.8595	99.9179	26.9921	99.9233	25.775	99.6163	26.5458	99.9031	7.5076	100.18
3.80417	56.0626	17.6942	99.8964	25.8595	99.9179	26.992	99.9231	25.7749	99.6161	26.5458	99.9028	7.52313	100.388
3.8125	56.1462	17.6941	99.8959	25.8595	99.9176	26.992	99.9229	25.7748	99.6156	26.5457	99.9025	7.53552	100.553
3.82083	56.2299	17.694	99.8952	25.8594	99.9175	26.992	99.9228	25.7747	99.6152	26.5457	99.9025	7.5434	100.658
3.82917	56.3104	17.694	99.895	25.8595	99.9176	26.9919	99.9227	25.7746	99.6148	26.5457	99.9025	7.55106	100.76
3.8375	56.3916	17.694	99.8953	25.8595	99.9177	26.9918	99.9223	25.7745	99.6145	26.5456	99.9022	7.56019	100.882
3.84583	56.4757	17.694	99.8951	25.8593	99.9171	26.9917	99.9219	25.7744	99.6139	26.5455	99.9018	7.57151	101.033
3.85417	56.5576	17.6939	99.8949	25.8592	99.9167	26.9917	99.9217	25.7743	99.6136	26.5455	99.9018	7.58179	101.17
3.8625	56.6416	17.694	99.8952	25.8593	99.9171	26.9916	99.9215	25.7742	99.6132	26.5455	99.9018	7.58654	101.234
3.87083	56.7222	17.694	99.895	25.8594	99.9173	26.9916	99.9214	25.7741	99.6129	26.5454	99.9014	7.59111	101.295
3.87917	56.8051	17.6938	99.8941	25.8593	99.917	26.9915	99.9209	25.774	99.6125	26.5453	99.9011	7.59988	101.412
3.8875	56.8876	17.6938	99.8938	25.8593	99.9168	26.9914	99.9209	25.7739	99.612	26.5453	99.901	7.60978	101.544
3.89583	56.9713	17.6937	99.8936	25.8594	99.9172	26.9914	99.9209	25.7737	99.6114	26.5453	99.9009	7.61705	101.641
3.90417	57.0536	17.6935	99.8924	25.8594	99.9172	26.9914	99.9206	25.7736	99.611	26.5452	99.9006	7.61923	101.67
3.9125	57.1352	17.6935	99.8922	25.8593	99.9169	26.9914	99.9206	25.7735	99.6105	26.5451	99.9004	7.61721	101.643
3.92083	57.2181	17.6935	99.8922	25.8592	99.9165	26.9914	99.9208	25.7734	99.6102	26.5451	99.9004	7.61399	101.6
3.92917	57.3025	17.6935	99.8923	25.8592	99.9167	26.9914	99.9207	25.7733	99.6099	26.5451	99.9003	7.60945	101.539
3.9375	57.3844	17.6935	99.8923	25.8593	99.9169	26.9914	99.9206	25.7733	99.6096	26.545	99.9	7.60734	101.511
3.94583	57.466	17.6934	99.8919	25.8591	99.9163	26.9914	99.9206	25.7732	99.6093	26.545	99.8998	7.60669	101.503
3.95417	57.5503	17.6934	99.8916	25.8591	99.9163	26.9913	99.9205	25.773	99.6088	26.5449	99.8996	7.6075	101.513
3.9625	57.6331	17.6934	99.8917	25.8592	99.9167	26.9914	99.9206	25.773	99.6084	26.5449	99.8994	7.60736	101.512
3.97083	57.7158	17.6934	99.8918	25.8592	99.9167	26.9914	99.9207	25.7729	99.6081	26.5448	99.8992	7.59943	101.406
3.97917	57.7952	17.6933	99.8915	25.859	99.9157	26.9918	99.9221	25.7727	99.6076	26.5447	99.8989	7.59131	101.297
3.9875	57.8782	17.6933	99.8915	25.8588	99.915	26.9922	99.9239	25.7727	99.6073	26.5447	99.8988	7.58625	101.23
3.99583	57.9598	17.6933	99.8915	25.8588	99.9151	26.9926	99.9252	25.7725	99.6068	26.5447	99.8987	7.58274	101.183
4.00417	58.0419	17.6933	99.891	25.8589	99.9153	26.9929	99.9262	25.7724	99.6062	26.5446	99.8985	7.58185	101.171
4.0125	58.1248	17.6932	99.8906	25.8589	99.9155	26.993	99.9267	25.7723	99.6058	26.5446	99.8983	7.57566	101.089
4.02083	58.2085	17.6932	99.8905	25.8589	99.9153	26.9931	99.927	25.7722	99.6054	26.5446	99.8983	7.56785	100.984
4.02917	58.2891	17.6933	99.8912	25.8589	99.9155	26.9932	99.9275	25.7721	99.6051	26.5446	99.8982	7.5615	100.9
4.0375	58.3743	17.6932	99.8908	25.859	99.9158	26.9933	99.9278	25.7719	99.6045	26.5445	99.898	7.55677	100.837
4.04583	58.4552	17.693	99.8898	25.8589	99.9153	26.9933	99.9279	25.7719	99.6042	26.5445	99.898	7.55308	100.787
4.05417	58.5376	17.693	99.8896	25.8588	99.9148	26.9934	99.9281	25.7718	99.6039	26.5445	99.8982	7.55006	100.747
4.0625	58.6223	17.6931	99.8902	25.8588	99.9151	26.9934	99.9281	25.7717	99.6035	26.5445	99.8979	7.54793	100.719
4.07083	58.7002	17.6931	99.8903	25.8589	99.9154	26.9933	99.9277	25.7716	99.603	26.5444	99.8977	7.5462	100.695
4.07917	58.7849	17.6931	99.8899	25.8587	99.9146	26.9932	99.9273	25.7715	99.6027	26.5444	99.8975	7.54481	100.677
4.0875	58.869	17.693	99.8896	25.8586	99.9143	26.9931	99.9271	25.7714	99.6022	26.5443	99.8974	7.54389	100.665
4.09583	58.9512	17.693	99.8895	25.8588	99.915	26.9931	99.9269	25.7712	99.6018	26.5442	99.897	7.54335	100.657
4.10417	59.0348	17.6929	99.8893	25.8588	99.915	26.993	99.9267	25.7711	99.6011	26.5442	99.8968	7.54277	100.65
4.1125	59.1162	17.6929	99.8889	25.8588	99.9148	26.9929	99.9264	25.7709	99.6006	26.5441	99.8967	7.54213	100.641
4.12083	59.1984	17.6929	99.8891	25.8588	99.9149	26.9929	99.9262	25.7708	99.6003	26.5441	99.8964	7.54175	100.636
4.12917	59.2799	17.6929	99.8891	25.8589	99.9153	26.9928	99.926	25.7707	99.5996	26.544	99.8963	7.54179	100.637
4.1375	59.3616	17.6929	99.8888	25.8589	99.9155	26.9927	99.9256	25.7706	99.5992	26.544	99.8962	7.54176	100.636
4.14583	59.4466	17.6928	99.8887	25.8584	99.9136	26.9926	99.9253	25.7705	99.599	26.544	99.896	7.54167	100.635
4.15417	59.5277	17.6929	99.8891	25.8581	99.9123	26.9925	99.9249	25.7704	99.5987	26.5438	99.8956	7.54154	100.633
4.1625	59.6096	17.6929	99.8891	25.8581	99.9122	26.9925	99.9247	25.7703	99.5982	26.5438	99.8953	7.54146	100.632
4.17083	59.6916	17.6927	99.8881	25.8582	99.9125	26.9924	99.9244	25.7702	99.5977	26.5437	99.8952	7.54141	100.632
4.17917	59.7748	17.6926	99.8875	25.858	99.9121	26.9923	99.9241	25.7701	99.5975	26.5437	99.8949	7.54124	100.629
4.1875	59.8566	17.6927	99.8879	25.858	99.9119	26.9923	99.9241	25.7701	99.5973	26.5435	99.8944	7.5411	100.627
4.19583	59.9378	17.6928	99.8882	25.858	99.9121	26.9922	99.9239	25.7699	99.5967	26.5435	99.8941	7.54109	100.627
4.20417	60.0206	17.6926	99.8875	25.8581	99.9121	26.9922	99.9237	25.7698	99.5962	26.5433	99.8936	7.54099	100.626
4.2125	60.1031	17.6925	99.8868	25.8579	99.9117	26.9922	99.9236	25.7697	99.596	26.5432	99.8932	7.54089	100.625
4.22083	60.1868	17.6926	99.887	25.8579	99.9115	26.9922	99.9238	25.7696	99.5955	26.5432	99.893	7.54081	100.624
4.22917	60.2693	17.6926	99.8874	25.858	99.9119	26.9921	99.9234	25.7694	99.5948	26.5431	99.8927	7.54102	100.626
4.2375	60.3521	17.6925	99.8868	25.858	99.9119	26.992	99.923	25.7693	99.5945	26.543	99.8925	7.54104	100.627
4.24583	60.4328	17.6924	99.8859	25.8581	99.9124	26.992	99.9228	25.7693	99.5943	26.543	99.8924	7.54082	100.624
4.25417	60.5142	17.6924	99.886	25.8582	99.9125	26.9919	99.9227	25.7692	99.5941	26.543	99.8923	7.54063	100.621
4.2625	60.5961	17.6924	99.8859	25.8581	99.9123	26.9918	99.9224	25.7691	99.5936	26.5429	99.892	7.54042	100.618
4.27083	60.6784	17.6923	99.8853	25.858	99.9119	26.9918	99.9222	25.769	99.5931	26.5428	99.8917	7.54016	100.615
4.27917	60.7594	17.6922	99.8851	25.8578	99.9111	26.9917	99.922	25.7689	99.5926	26.5427	99.8912	7.54017	100.615
4.2875	60.8453	17.6922	99.8853	25.8576	99.9104	26.9916	99.9216	25.7688	99.5923	26.5426	99.8909	7.54036	100.618
4.29583	60.9274	17.6922	99.885	25.8576	99.9105	26.9915	99.9212	25.7686	99.5918	26.5426	99.8909	7.54048	100.619
4.30417	61.0097	17.692	99.884	25.8577	99.9106	26.9915	99.921	25.7686	99.5914	26.5425	99.8906	7.54054	100.62
4.3125	61.0918	17.6919	99.8836	25.8574	99.9097	26.9915	99.921	25.7685	99.5913	26.5424	99.8903	7.54051	100.62
4.32083	61.1744	17.692	99.8839	25.8573	99.9091	26.9914	99.9209	25.7685	99.5911	26.5424	99.8902	7.54053	100.62
4.32917	61.2581	17.692	99.884	25.8572	99.9089	26.9914	99.9207	25.7683	99.5905	26.5423	99.8898	7.54042	100.618
4.3375	61.3386	17.6919	99.8834	25.8572	99.9086	26.9913	99.9205	25.7682	99.5899	26.5422	99.8894	7.54021	100.615
4.34583	61.4233	17.6919	99.8832	25.857	99.9082	26.9913	99.9203	25.768	99.5894	26.5421	99.8889	7.54002	100.613
4.35417	61.5056	17.6919	99.8836	25.8571	99.9082	26.9912	99.9199	25.7678	99.5887	26.542	99.8888	7.53992	100.612
4.3625	61.5866	17.6919	99.8835	25.8571	99.9086	26.991	99.9193	25.7677	99.5882	26.542	99.8886	7.53988	100.611
4.37083	61.6694	17.6918	99.883	25.8571	99.9085	26.9909	99.919	25.7677	99.588	26.5419	99.8882	7.53989	100.611
4.37917	61.7543	17.6917	99.8823	25.857	99.9079	26.9909	99.9189	25.7676	99.5879	26.5418	99.8879	7.53993	100.612
4.3875	61.836	17.6917	99.8823	25.8569	99.9077	26.9909	99.9188	25.7676	99.5877	26.5417	99.8876	7.53993	100.612
4.39583	61.9179	17.6917	99.8823	25.857	99.9078	26.9908	99.9185	25.7674	99.587	26.5416	99.8871	7.53988	100.611
4.40417	62.0041	17.6917	99.8823	25.8569	99.9078	26.9907	99.918	25.7673	99.5867	26.5414	99.8863	7.5399	100.611
4.4125	62.0872	17.6917	99.8825	25.8569	99.9077	26.9906	99.9177	25.7672	99.5863	26.5413	99.8858	7.53991	100.612
4.42083	62.1692	17.6919	99.8832	25.857	99.908	26.9905	99.9175	25.767	99.5855	26.5412	99.8854	7.53994	100.612
4.42917	62.2533	17.6919	99.8832	25.8571	99.9083	26.9905	99.9173	25.7669	99.5849	26.541	99.8848	7.53997	100.612
4.4375	62.3363	17.6917	99.8821	25.857	99.9079	26.9904	99.917	25.7667	99.5844	26.5408	99.8841	7.54001	100.613
4.44583	62.4202	17.6916	99.8814	25.8567	99.9067	26.9903	99.9167	25.7666	99.584	26.5407	99.8836	7.54024	100.616
4.45417	62.5028	17.6916	99.8816	25.8566	99.9063	26.9902	99.9164	25.7666	99.5839	26.5407	99.8837	7.54014	100.615
4.4625	62.5853	17.6915	99.8809	25.8566	99.9063	26.9901	99.916	25.7665	99.5836	26.5406	99.8833	7.53999	100.613
4.47083	62.6677	17.6913	99.88	25.8564	99.9059	26.9899	99.9153	25.7665	99.5834	26.5405	99.8829	7.54002	100.613
4.47917	62.7501	17.6913	99.8799	25.8563	99.9052	26.9898	99.9148	25.7664	99.583	26.5404	99.8827	7.54017	100.615
4.4875	62.8361	17.6913	99.8798	25.8562	99.9051	26.9897	99.9144	25.7663	99.5826	26.5404	99.8825	7.54017	100.615
4.49583	62.9164	17.6913	99.8798	25.8563	99.9053	26.9896	99.9139	25.7662	99.5823	26.5403	99.8822	7.54027	100.616
4.50417	63.002	17.6912	99.8796	25.8562	99.9049	26.9895	99.9136	25.7661	99.582	26.5402	99.8819	7.54029	100.617
4.5125	63.0851	17.6912	99.8792	25.8561	99.9047	26.9894	99.9133	25.7661	99.5819	26.5402	99.8818	7.54031	100.617
4.52083	63.1681	17.6911	99.879	25.8564	99.9056	26.9893	99.9131	25.766	99.5814	26.5401	99.8815	7.54011	100.614
4.52917	63.2504	17.6912	99.8793	25.8566	99.9066	26.9893	99.913	25.7658	99.5809	26.54	99.8809	7.53992	100.612
4.5375	63.3331	17.6912	99.8792	25.8565	99.9061	26.9893	99.913	25.7657	99.5805	26.5398	99.8805	7.53984	100.611
4.54583	63.417	17.6912	99.8792	25.8563	99.9052	26.9893	99.913	25.7656	99.5801	26.5398	99.8803	7.53993	100.612
4.55417	63.4986	17.6912	99.8796	25.8561	99.9046	26.9892	99.9126	25.7655	99.5796	26.5398	99.8802	7.53997	100.612
4.5625	63.5823	17.6913	99.8797	25.856	99.9043	26.9891	99.9123	25.7654	99.579	26.5397	99.8801	7.53992	100.612
4.57083	63.6623	17.6912	99.8792	25.8559	99.9037	26.989	99.912	25.7653	99.5787	26.5396	99.8795	7.54002	100.613
4.57917	63.7481	17.6911	99.8786	25.8557	99.9029	26.989	99.9117	25.7652	99.5786	26.5395	99.8792	7.53991	100.612
4.5875	63.8292	17.6909	99.8779	25.8556	99.9025	26.9889	99.9114	25.7651	99.5781	26.5395	99.8791	7.53976	100.609
4.59583	63.9143	17.6909	99.8778	25.8556	99.9026	26.9887	99.9109	25.765	99.5778	26.5393	99.8786	7.53968	100.608
4.60417	63.9975	17.6908	99.8774	25.8555	99.9022	26.9886	99.9105	25.765	99.5777	26.5393	99.8783	7.53977	100.61
4.6125	64.0804	17.6908	99.8769	25.8554	99.9017	26.9886	99.9103	25.765	99.5776	26.5392	99.8779	7.53979	100.61
4.62083	64.164	17.6908	99.8773	25.8553	99.9015	26.9885	99.9102	25.7648	99.5771	26.539	99.8775	7.53979	100.61
4.62917	64.2476	17.6908	99.8769	25.8553	99.9015	26.9885	99.9099	25.7648	99.5768	26.5389	99.8771	7.53991	100.612
4.6375	64.3309	17.6906	99.876	25.8552	99.9011	26.9884	99.9097	25.7646	99.5762	26.5389	99.8768	7.54007	100.614
4.64583	64.4145	17.6906	99.8761	25.8552	99.9009	26.9884	99.9096	25.7645	99.5758	26.5388	99.8764	7.54016	100.615
4.65417	64.4957	17.6907	99.8765	25.8552	99.901	26.9884	99.9095	25.7646	99.5763	26.5386	99.8759	7.53993	100.612
4.6625	64.5815	17.6906	99.8758	25.8551	99.9009	26.9882	99.909	25.7648	99.5771	26.5385	99.8756	7.54012	100.614
4.67083	64.6636	17.6904	99.8752	25.8551	99.9006	26.9882	99.9088	25.765	99.5776	26.5385	99.8754	7.54021	100.616
4.67917	64.7481	17.6905	99.8752	25.8549	99.9	26.9881	99.9086	25.765	99.5778	26.5384	99.8752	7.54031	100.617
4.6875	64.8299	17.6904	99.8749	25.8548	99.8996	26.988	99.9082	25.765	99.5779	26.5383	99.8748	7.54054	100.62
4.69583	64.9163	17.6904	99.8747	25.8548	99.8995	26.9878	99.9076	25.7651	99.578	26.5382	99.8741	7.54076	100.623
4.70417	64.9979	17.6903	99.8746	25.8547	99.8991	26.9878	99.9073	25.7651	99.5779	26.5381	99.8739	7.54088	100.625
4.7125	65.0833	17.6903	99.8744	25.8545	99.8985	26.9877	99.907	25.765	99.5778	26.538	99.8735	7.54121	100.629
4.72083	65.1648	17.6903	99.8746	25.8545	99.8982	26.9876	99.9067	25.765	99.5776	26.5379	99.8731	7.54157	100.634
4.72917	65.249	17.6903	99.8743	25.8544	99.898	26.9875	99.9063	25.765	99.5776	26.5378	99.8726	7.54163	100.634
4.7375	65.3319	17.6901	99.8734	25.8543	99.8974	26.9874	99.9058	25.7649	99.5773	26.5377	99.8723	7.54172	100.636
4.74583	65.4166	17.6901	99.873	25.8541	99.8968	26.9873	99.9056	25.7648	99.5771	26.5376	99.872	7.54201	100.64
4.75417	65.4978	17.69	99.8729	25.854	99.8964	26.9873	99.9054	25.7648	99.5768	26.5375	99.8715	7.54246	100.646
4.7625	65.5825	17.69	99.8726	25.8539	99.8962	26.9872	99.905	25.7647	99.5766	26.5374	99.8714	7.54307	100.654
4.77083	65.6661	17.6899	99.8721	25.854	99.8966	26.9871	99.9047	25.7646	99.5762	26.5373	99.871	7.54335	100.657
4.77917	65.7474	17.6899	99.8721	25.8539	99.8959	26.9871	99.9047	25.7645	99.5758	26.5372	99.8705	7.54333	100.657
4.7875	65.8321	17.6899	99.8719	25.8536	99.895	26.987	99.9045	25.7644	99.5754	26.5371	99.8702	7.54344	100.659
4.79583	65.9154	17.6898	99.8713	25.8536	99.895	26.987	99.9043	25.7643	99.5749	26.537	99.8699	7.5435	100.659
4.80417	65.9994	17.6897	99.8709	25.8535	99.8947	26.9869	99.904	25.7642	99.5748	26.537	99.8696	7.54314	100.655
4.8125	66.0824	17.6897	99.8707	25.8535	99.8944	26.9868	99.9037	25.7642	99.5744	26.5368	99.8691	7.54303	100.653
4.82083	66.1649	17.6897	99.8708	25.8535	99.8945	26.9867	99.9033	25.764	99.574	26.5367	99.8688	7.54309	100.654
4.82917	66.2489	17.6896	99.8703	25.8535	99.8944	26.9866	99.9031	25.764	99.5738	26.5366	99.8683	7.54324	100.656
4.8375	66.3324	17.6895	99.8697	25.8534	99.8941	26.9865	99.9026	25.7639	99.5734	26.5365	99.8681	7.54347	100.659
4.84583	66.4136	17.6895	99.8696	25.8533	99.8938	26.9863	99.902	25.7638	99.5732	26.5365	99.8678	7.54392	100.665
4.85417	66.4952	17.6895	99.8696	25.8532	99.8935	26.9863	99.9018	25.7637	99.5728	26.5364	99.8675	7.5443	100.67
4.8625	66.5801	17.6894	99.8691	25.8532	99.8933	26.9862	99.9016	25.7636	99.5724	26.5363	99.8672	7.54447	100.672
4.87083	66.6623	17.6894	99.869	25.853	99.8927	26.9861	99.9013	25.7635	99.5718	26.5362	99.8669	7.54461	100.674
4.87917	66.7458	17.6894	99.8691	25.8529	99.8922	26.9861	99.9011	25.7634	99.5715	26.5361	99.8665	7.54504	100.68
4.8875	66.8297	17.6894	99.869	25.853	99.8925	26.986	99.9007	25.7633	99.5711	26.536	99.8661	7.5453	100.683
4.89583	66.9137	17.6893	99.8685	25.853	99.8927	26.9858	99.9002	25.7632	99.5707	26.5359	99.8656	7.54516	100.682
4.90417	66.9961	17.6892	99.8679	25.8529	99.8922	26.9858	99.9	25.763	99.57	26.5358	99.8654	7.5453	100.683
4.9125	67.0778	17.6891	99.8673	25.8528	99.8919	26.9857	99.8996	25.7629	99.5696	26.5357	99.865	7.54574	100.689
4.92083	67.1631	17.689	99.8668	25.8528	99.8919	26.9856	99.8993	25.7629	99.5694	26.5356	99.8645	7.54595	100.692
4.92917	67.2451	17.6888	99.8659	25.8528	99.8917	26.9855	99.899	25.7627	99.5689	26.5355	99.8642	7.54617	100.695
4.9375	67.3274	17.6887	99.8653	25.8527	99.8914	26.9855	99.8988	25.7626	99.5685	26.5354	99.8638	7.54653	100.7
4.94583	67.4131	17.6886	99.8648	25.8526	99.8909	26.9854	99.8987	25.7625	99.5682	26.5353	99.8634	7.54678	100.703
4.95417	67.4966	17.6886	99.8645	25.8525	99.8908	26.9854	99.8985	25.7624	99.5678	26.5351	99.8626	7.54667	100.702
4.9625	67.5785	17.6885	99.8641	25.8525	99.8908	26.9853	99.8982	25.7623	99.5673	26.5349	99.862	7.54655	100.7
4.97083	67.6632	17.6885	99.8639	25.8524	99.8904	26.9853	99.898	25.7622	99.5668	26.5349	99.8618	7.54669	100.702
4.97917	67.7456	17.6884	99.8637	25.8523	99.8899	26.9852	99.8978	25.7621	99.5667	26.5347	99.8613	7.54668	100.702
4.9875	67.8313	17.6884	99.8638	25.8522	99.8896	26.9851	99.8974	25.762	99.5663	26.5346	99.8608	7.54697	100.706
4.99583	67.9129	17.6884	99.8634	25.8523	99.8897	26.985	99.897	25.7619	99.5659	26.5345	99.8604	7.5472	100.709
5.00417	67.9957	17.6883	99.863	25.8522	99.8895	26.9849	99.8967	25.7619	99.5657	26.5344	99.86	7.54693	100.705
5.0125	68.0799	17.6884	99.8634	25.8521	99.8893	26.9848	99.8963	25.7618	99.5653	26.5343	99.8598	7.54704	100.707
5.02083	68.1625	17.6883	99.8629	25.8521	99.8892	26.9847	99.8959	25.7617	99.5651	26.5343	99.8594	7.54731	100.71
5.02917	68.248	17.6882	99.8623	25.8521	99.889	26.9846	99.8956	25.7617	99.5648	26.5342	99.8591	7.54718	100.709
5.0375	68.3291	17.6882	99.8625	25.852	99.8886	26.9845	99.8953	25.7616	99.5644	26.534	99.8585	7.54716	100.708
5.04583	68.4142	17.6881	99.8621	25.8519	99.8882	26.9844	99.895	25.7615	99.5642	26.5339	99.8582	7.54742	100.712
5.05417	68.4959	17.6881	99.8618	25.8518	99.8879	26.9844	99.8949	25.7614	99.5639	26.5338	99.8579	7.54772	100.716
5.0625	68.5809	17.6881	99.8617	25.8518	99.8879	26.9844	99.8947	25.7613	99.5635	26.5337	99.8573	7.54785	100.717
5.07083	68.663	17.688	99.8614	25.8517	99.8877	26.9842	99.8941	25.7612	99.563	26.5336	99.857	7.54784	100.717
5.07917	68.7472	17.688	99.8613	25.8516	99.8873	26.9841	99.8937	25.7611	99.5627	26.5335	99.8567	7.54793	100.719
5.0875	68.8308	17.688	99.8612	25.8517	99.8874	26.984	99.8932	25.7611	99.5625	26.5334	99.8564	7.54813	100.721
5.09583	68.9124	17.6878	99.8603	25.8517	99.8876	26.9838	99.8928	25.7609	99.562	26.5332	99.8557	7.54811	100.721
5.10417	68.9939	17.6878	99.86	25.8516	99.8873	26.9837	99.8924	25.7609	99.5617	26.5331	99.8553	7.54798	100.719
5.1125	69.0779	17.6878	99.8604	25.8515	99.8868	26.9836	99.892	25.7607	99.5612	26.533	99.8548	7.54818	100.722
5.12083	69.1623	17.6877	99.8599	25.8515	99.8869	26.9836	99.8919	25.7606	99.5606	26.5329	99.8544	7.54845	100.725
5.12917	69.2447	17.6876	99.8589	25.8514	99.8866	26.9836	99.8918	25.7604	99.5601	26.5328	99.854	7.54845	100.726
5.1375	69.3291	17.6875	99.8587	25.8514	99.8864	26.9835	99.8916	25.7604	99.5598	26.5327	99.8537	7.54834	100.724
5.14583	69.4113	17.6874	99.8582	25.8513	99.886	26.9835	99.8913	25.7602	99.5593	26.5326	99.8534	7.54858	100.727
5.15417	69.4943	17.6873	99.8576	25.8513	99.8861	26.9834	99.8911	25.7601	99.5587	26.5325	99.853	7.54874	100.729
5.1625	69.5777	17.6873	99.8573	25.8513	99.886	26.9833	99.8909	25.7601	99.5586	26.5324	99.8525	7.54874	100.729
5.17083	69.659	17.6873	99.8572	25.8512	99.8856	26.9832	99.8905	25.7599	99.5581	26.5323	99.8521	7.54891	100.732
5.17917	69.7433	17.6872	99.8571	25.8511	99.885	26.9831	99.8901	25.7599	99.5578	26.5322	99.8517	7.54921	100.736
5.1875	69.8268	17.6873	99.8572	25.8509	99.8846	26.983	99.8897	25.7598	99.5574	26.5322	99.8516	7.54926	100.736
5.19583	69.9087	17.6872	99.8569	25.8509	99.8844	26.9829	99.8894	25.7596	99.5569	26.532	99.851	7.54913	100.735
5.20417	69.993	17.6874	99.8577	25.8508	99.884	26.9828	99.8889	25.7595	99.5563	26.5319	99.8505	7.54909	100.734
5.2125	70.0751	17.6874	99.8582	25.8506	99.8833	26.9827	99.8885	25.7593	99.5556	26.5318	99.8502	7.54913	100.735
5.22083	70.1587	17.6873	99.8577	25.8507	99.8839	26.9826	99.8881	25.7591	99.555	26.5317	99.8498	7.54917	100.735
5.22917	70.2438	17.6873	99.8574	25.8509	99.8844	26.9825	99.8878	25.759	99.5544	26.5316	99.8494	7.54906	100.734
5.2375	70.3262	17.6873	99.8572	25.8507	99.8835	26.9824	99.8874	25.7589	99.554	26.5315	99.8491	7.54901	100.733
5.24583	70.4118	17.6872	99.8567	25.8505	99.883	26.9823	99.887	25.7588	99.5538	26.5314	99.8487	7.54897	100.732
5.25417	70.4935	17.6871	99.8561	25.8505	99.883	26.9822	99.8867	25.7587	99.5534	26.5313	99.8482	7.54891	100.732
5.2625	70.5767	17.6869	99.8552	25.8506	99.8832	26.9821	99.8863	25.7586	99.5531	26.5311	99.8476	7.54861	100.728
5.27083	70.6596	17.6868	99.8548	25.8505	99.8829	26.982	99.8859	25.7586	99.553	26.531	99.8471	7.54839	100.725
5.27917	70.745	17.6868	99.8546	25.8504	99.8824	26.9819	99.8856	25.7585	99.5526	26.5309	99.8469	7.54836	100.724
5.2875	70.827	17.6866	99.8537	25.8504	99.8827	26.9818	99.8853	25.7584	99.5523	26.5308	99.8463	7.54856	100.727
5.29583	70.9091	17.6866	99.8532	25.8506	99.8832	26.9817	99.885	25.7583	99.5519	26.5306	99.8459	7.54861	100.728
5.30417	70.9917	17.6866	99.8532	25.8505	99.883	26.9816	99.8845	25.7583	99.5516	26.5305	99.8454	7.54877	100.73
5.3125	71.0766	17.6865	99.8531	25.8505	99.8829	26.9816	99.8845	25.7582	99.5513	26.5304	99.8451	7.54895	100.732
5.32083	71.1598	17.6865	99.8528	25.8506	99.8832	26.9815	99.884	25.7581	99.5509	26.5303	99.8446	7.54915	100.735
5.32917	71.2412	17.6864	99.8524	25.8505	99.8831	26.9814	99.8836	25.758	99.5505	26.5302	99.8442	7.54921	100.736
5.3375	71.3248	17.6864	99.8521	25.8503	99.8823	26.9813	99.8832	25.7579	99.5502	26.5301	99.8437	7.54922	100.736
5.34583	71.4084	17.6863	99.852	25.8502	99.8817	26.9813	99.8832	25.7578	99.5499	26.53	99.8434	7.54928	100.737
5.35417	71.4908	17.6863	99.8515	25.8501	99.8812	26.9812	99.8831	25.7578	99.5498	26.5299	99.843	7.54925	100.736
5.3625	71.574	17.6862	99.8509	25.85	99.8808	26.9811	99.8826	25.7577	99.5493	26.5298	99.8428	7.54935	100.738
5.37083	71.6581	17.6861	99.8505	25.8498	99.8803	26.981	99.8824	25.7575	99.5488	26.5297	99.8425	7.54946	100.739
5.37917	71.7427	17.6862	99.851	25.8497	99.8799	26.9809	99.8819	25.7574	99.5485	26.5296	99.842	7.5496	100.741
5.3875	71.8238	17.6861	99.8504	25.8497	99.8798	26.9808	99.8816	25.7574	99.5482	26.5295	99.8416	7.54981	100.744
5.39583	71.9069	17.6859	99.8497	25.8497	99.8797	26.9807	99.8812	25.7573	99.5478	26.5294	99.8413	7.54983	100.744
5.40417	71.9924	17.6859	99.8497	25.8495	99.8792	26.9806	99.8808	25.7571	99.5473	26.5293	99.8409	7.54971	100.742
5.4125	72.0741	17.6859	99.8493	25.8494	99.8788	26.9804	99.8802	25.757	99.5469	26.5293	99.8407	7.54959	100.741
5.42083	72.156	17.6857	99.8486	25.8494	99.8786	26.9804	99.8799	25.7569	99.5462	26.5293	99.8409	7.54955	100.74
5.42917	72.2404	17.6857	99.8481	25.8493	99.8782	26.9803	99.8795	25.7568	99.5459	26.5295	99.8414	7.54947	100.739
5.4375	72.3232	17.6856	99.8479	25.8491	99.8776	26.9802	99.8792	25.7567	99.5456	26.5296	99.8418	7.54947	100.739
5.44583	72.4063	17.6856	99.8477	25.849	99.8771	26.98	99.8787	25.7567	99.5454	26.5296	99.842	7.54953	100.74
5.45417	72.4886	17.6855	99.8471	25.849	99.8771	26.9799	99.8781	25.7565	99.545	26.5296	99.842	7.54967	100.742
5.4625	72.5713	17.6854	99.8467	25.8489	99.8768	26.9797	99.8775	25.7565	99.5448	26.5297	99.8422	7.54947	100.739
5.47083	72.6537	17.6854	99.8467	25.8487	99.8761	26.9796	99.8772	25.7564	99.5446	26.5299	99.8429	7.54923	100.736
5.47917	72.7402	17.6854	99.8467	25.8487	99.8758	26.9795	99.8767	25.7563	99.5441	26.5299	99.8431	7.54921	100.736
5.4875	72.8222	17.6853	99.8463	25.8486	99.8756	26.9794	99.8762	25.7562	99.5436	26.53	99.8433	7.54924	100.736
5.49583	72.906	17.6853	99.8462	25.8486	99.8755	26.9793	99.8759	25.7561	99.5431	26.53	99.8434	7.54904	100.733
5.50417	72.9878	17.6852	99.8458	25.8484	99.8747	26.9792	99.8757	25.7559	99.5427	26.5299	99.8431	7.5489	100.731
5.5125	73.073	17.6852	99.8453	25.8482	99.8741	26.9792	99.8756	25.7558	99.5421	26.5299	99.843	7.54896	100.732
5.52083	73.1548	17.685	99.8444	25.8481	99.8737	26.9792	99.8756	25.7557	99.5418	26.5298	99.8427	7.54899	100.733
5.52917	73.2381	17.6849	99.8439	25.848	99.8732	26.9792	99.8756	25.7556	99.5414	26.5297	99.8424	7.5488	100.73
5.5375	73.3187	17.6849	99.8441	25.8478	99.8724	26.9792	99.8755	25.7555	99.5412	26.5296	99.842	7.5486	100.727
5.54583	73.4003	17.6849	99.8441	25.8478	99.8725	26.9791	99.8753	25.7554	99.5406	26.5296	99.8419	7.54847	100.726
5.55417	73.4858	17.6848	99.8431	25.8478	99.8724	26.979	99.8749	25.7553	99.5402	26.5295	99.8414	7.54827	100.723
5.5625	73.5667	17.6846	99.8423	25.8478	99.8723	26.9789	99.8745	25.7552	99.5398	26.5294	99.841	7.548	100.719
5.57083	73.6528	17.6846	99.8422	25.8475	99.8715	26.9788	99.8741	25.7551	99.5396	26.5292	99.8406	7.5477	100.715
5.57917	73.7354	17.6846	99.8421	25.8474	99.8709	26.9787	99.8738	25.755	99.5391	26.5291	99.8402	7.54773	100.716
5.5875	73.8185	17.6846	99.8419	25.8473	99.8706	26.9786	99.8735	25.7549	99.5387	26.5291	99.8399	7.54779	100.717
5.59583	73.9022	17.6845	99.8414	25.8472	99.8701	26.9786	99.8733	25.7549	99.5385	26.5289	99.8393	7.54767	100.715
5.60417	73.9846	17.6844	99.8411	25.847	99.8694	26.9785	99.8731	25.7548	99.5382	26.5288	99.8389	7.54746	100.712
5.6125	74.0687	17.6843	99.8407	25.8469	99.869	26.9784	99.8725	25.7547	99.5378	26.5287	99.8387	7.54749	100.713
5.62083	74.1509	17.6843	99.8403	25.847	99.8692	26.9782	99.8721	25.7546	99.5376	26.5287	99.8384	7.54739	100.711
5.62917	74.2335	17.6842	99.8402	25.847	99.8692	26.9781	99.8717	25.7545	99.5372	26.5285	99.8377	7.54716	100.708
5.6375	74.3171	17.6843	99.8405	25.8468	99.8686	26.9781	99.8714	25.7544	99.5369	26.5284	99.8373	7.54707	100.707
5.64583	74.3989	17.6844	99.8408	25.8468	99.8686	26.9779	99.8707	25.7543	99.5364	26.5283	99.8372	7.54711	100.708
5.65417	74.4836	17.6843	99.8403	25.8469	99.8691	26.9778	99.8702	25.7542	99.5361	26.5282	99.8369	7.54722	100.709
5.6625	74.567	17.6842	99.8399	25.847	99.8694	26.9776	99.8698	25.7541	99.5357	26.5281	99.8363	7.54724	100.709
5.67083	74.6497	17.6842	99.8398	25.8471	99.8698	26.9776	99.8696	25.7541	99.5354	26.5281	99.8361	7.54729	100.71
5.67917	74.7324	17.6841	99.8393	25.8477	99.872	26.9775	99.8692	25.754	99.5353	26.5279	99.8357	7.54736	100.711
5.6875	74.8164	17.6841	99.8392	25.8471	99.8698	26.9774	99.8691	25.7539	99.535	26.5278	99.8352	7.54741	100.712
5.69583	74.8994	17.6842	99.8398	25.8467	99.8682	26.9773	99.8687	25.7539	99.5348	26.5277	99.8347	7.5475	100.713
5.70417	74.9832	17.6842	99.8401	25.8465	99.8676	26.9772	99.8682	25.7538	99.5344	26.5276	99.8343	7.54758	100.714
5.7125	75.0667	17.6841	99.8396	25.8466	99.8677	26.9772	99.8681	25.7538	99.5342	26.5275	99.8339	7.54757	100.714
5.72083	75.1509	17.684	99.839	25.8467	99.8682	26.9771	99.8678	25.7537	99.5341	26.5273	99.8335	7.54756	100.714
5.72917	75.2331	17.684	99.8386	25.8467	99.8684	26.977	99.8674	25.7536	99.5337	26.5272	99.833	7.54763	100.715
5.7375	75.3164	17.684	99.839	25.8467	99.8682	26.9769	99.867	25.7535	99.5331	26.5271	99.8324	7.54753	100.713
5.74583	75.3985	17.684	99.8387	25.8468	99.8685	26.9768	99.8666	25.7534	99.5327	26.527	99.8321	7.54744	100.712
5.75417	75.4832	17.6838	99.8378	25.8468	99.8686	26.9768	99.8666	25.7532	99.532	26.5268	99.8314	7.54752	100.713
5.7625	75.5658	17.6837	99.8373	25.8468	99.8687	26.9767	99.8663	25.753	99.5314	26.5266	99.8308	7.54747	100.712
5.77083	75.6491	17.6837	99.8372	25.8468	99.8684	26.9766	99.866	25.7529	99.531	26.5265	99.8303	7.54747	100.712
5.77917	75.7343	17.6837	99.837	25.8466	99.8679	26.9765	99.8654	25.7528	99.5307	26.5265	99.8301	7.54751	100.713
5.7875	75.8172	17.6835	99.8362	25.8466	99.868	26.9763	99.8649	25.7527	99.5301	26.5264	99.8297	7.54766	100.715
5.79583	75.8997	17.6834	99.8355	25.8467	99.8682	26.9762	99.8643	25.7526	99.5297	26.5262	99.8293	7.54759	100.714
5.80417	75.9838	17.6834	99.8353	25.8466	99.8677	26.976	99.8638	25.7525	99.5294	26.5261	99.8288	7.54752	100.713
5.8125	76.0676	17.6834	99.8353	25.8464	99.8672	26.9759	99.8633	25.7524	99.5289	26.5261	99.8286	7.54744	100.712
5.82083	76.1492	17.6832	99.8344	25.8464	99.867	26.9758	99.863	25.7523	99.5286	26.5259	99.8281	7.5476	100.714
5.82917	76.2322	17.6831	99.8338	25.8465	99.8673	26.9756	99.8624	25.7522	99.5282	26.5258	99.8276	7.54758	100.714
5.8375	76.3153	17.6832	99.834	25.8465	99.8673	26.9756	99.8621	25.7521	99.528	26.5257	99.8272	7.54758	100.714
5.84583	76.3981	17.6831	99.8337	25.8464	99.8669	26.9755	99.8619	25.752	99.5274	26.5256	99.8267	7.54764	100.715
5.85417	76.4819	17.683	99.8329	25.8464	99.8669	26.9754	99.8614	25.7519	99.5271	26.5255	99.8265	7.54777	100.716
5.8625	76.5637	17.6829	99.8326	25.8463	99.8665	26.9753	99.8613	25.7518	99.5266	26.5253	99.8258	7.54774	100.716
5.87083	76.6484	17.683	99.8328	25.8462	99.8663	26.9753	99.8611	25.7517	99.5261	26.5252	99.8252	7.54763	100.714
5.87917	76.7341	17.6829	99.8327	25.8462	99.8663	26.9752	99.8609	25.7515	99.5257	26.525	99.8248	7.54738	100.711
5.8875	76.8166	17.6828	99.832	25.8462	99.8663	26.9751	99.8605	25.7515	99.5255	26.5249	99.8244	7.54753	100.713
5.89583	76.8995	17.6827	99.8315	25.8461	99.8661	26.975	99.86	25.7514	99.5252	26.5248	99.824	7.54766	100.715
5.90417	76.9813	17.6827	99.8312	25.846	99.8657	26.9749	99.8598	25.7513	99.5248	26.5247	99.8235	7.54747	100.712
5.9125	77.0667	17.6826	99.831	25.846	99.8656	26.9748	99.8595	25.7513	99.5246	26.5245	99.8229	7.54734	100.711
5.92083	77.1503	17.6824	99.83	25.8461	99.8658	26.9747	99.8589	25.7512	99.5242	26.5244	99.8224	7.54751	100.713
5.92917	77.2332	17.6824	99.8297	25.8461	99.8657	26.9745	99.8583	25.7511	99.5239	26.5243	99.822	7.54753	100.713
5.9375	77.3182	17.6824	99.8296	25.8459	99.8651	26.9745	99.858	25.751	99.5236	26.5241	99.8213	7.54722	100.709
5.94583	77.4015	17.6824	99.8296	25.8458	99.865	26.9744	99.858	25.7509	99.5233	26.524	99.8209	7.54714	100.708
5.95417	77.4852	17.6822	99.8289	25.8458	99.8648	26.9744	99.8577	25.7508	99.5229	26.5239	99.8206	7.54732	100.71
5.9625	77.5684	17.6821	99.8282	25.8457	99.8645	26.9742	99.8571	25.7508	99.5226	26.5238	99.8203	7.54742	100.712
5.97083	77.65	17.6821	99.8278	25.8455	99.8635	26.9741	99.8567	25.7507	99.5223	26.5237	99.8198	7.54715	100.708
5.97917	77.7341	17.6821	99.8278	25.8453	99.8628	26.9739	99.8561	25.7506	99.5218	26.5236	99.8192	7.54706	100.707
5.9875	77.8174	17.682	99.8275	25.8452	99.8626	26.9738	99.8555	25.7505	99.5216	26.5234	99.8188	7.54715	100.708
5.99583	77.9026	17.6819	99.8267	25.8451	99.8622	26.9736	99.855	25.7503	99.521	26.5233	99.8184	7.54706	100.707
6.00417	77.9851	17.6819	99.8267	25.845	99.8618	26.9736	99.8547	25.7502	99.5204	26.5232	99.8179	7.54685	100.704
6.0125	78.0675	17.6818	99.8265	25.845	99.8616	26.9735	99.8544	25.7501	99.52	26.5231	99.8176	7.54688	100.705
6.02083	78.1494	17.6817	99.8257	25.845	99.8616	26.9734	99.854	25.75	99.5196	26.523	99.8171	7.54718	100.709
6.02917	78.2331	17.6816	99.825	25.8449	99.8613	26.9732	99.8535	25.7499	99.5193	26.5228	99.8165	7.54736	100.711
6.0375	78.3164	17.6815	99.8248	25.8447	99.8605	26.9731	99.8529	25.7499	99.5192	26.5227	99.816	7.5474	100.712
6.04583	78.3988	17.6815	99.8248	25.8446	99.86	26.9729	99.8524	25.7497	99.5187	26.5225	99.8153	7.54719	100.709
6.05417	78.4828	17.6813	99.8237	25.8445	99.8598	26.9729	99.8522	25.7497	99.5184	26.5223	99.8146	7.54706	100.707
6.0625	78.5661	17.6813	99.8233	25.8444	99.8592	26.9728	99.8518	25.7496	99.518	26.5222	99.814	7.54697	100.706
6.07083	78.6473	17.6813	99.8237	25.8441	99.8584	26.9726	99.8512	25.7495	99.5178	26.5221	99.8136	7.54667	100.702
6.07917	78.7304	17.6813	99.8235	25.8441	99.858	26.9725	99.8509	25.7494	99.5175	26.522	99.8131	7.54659	100.701
6.0875	78.8152	17.6812	99.8228	25.8441	99.8582	26.9724	99.8505	25.7493	99.5171	26.5219	99.8128	7.54677	100.703
6.09583	78.8981	17.6811	99.8223	25.844	99.8578	26.9723	99.8502	25.7492	99.5167	26.5217	99.8122	7.54683	100.704
6.10417	78.9821	17.681	99.822	25.8439	99.8576	26.9723	99.8499	25.7491	99.5163	26.5216	99.8119	7.54674	100.703
6.1125	79.0636	17.681	99.8219	25.8439	99.8575	26.9722	99.8497	25.749	99.5159	26.5215	99.8115	7.54685	100.704
6.12083	79.1504	17.6809	99.8211	25.8439	99.8573	26.972	99.849	25.7489	99.5155	26.5213	99.8108	7.54699	100.706
6.12917	79.234	17.6808	99.8208	25.8437	99.8568	26.9719	99.8486	25.7488	99.5151	26.5212	99.8103	7.54714	100.708
6.1375	79.3154	17.6808	99.8209	25.8436	99.8563	26.9719	99.8484	25.7486	99.5144	26.5211	99.8098	7.54698	100.706
6.14583	79.3988	17.6808	99.8206	25.8436	99.8562	26.9718	99.848	25.7485	99.5138	26.5209	99.8093	7.54675	100.703
6.15417	79.4836	17.6807	99.8201	25.8436	99.8562	26.9717	99.8477	25.7483	99.5131	26.5208	99.8088	7.54677	100.703
6.1625	79.5663	17.6806	99.8198	25.8435	99.8557	26.9715	99.847	25.7481	99.5126	26.5207	99.8085	7.54685	100.704
6.17083	79.6498	17.6806	99.8196	25.8433	99.8551	26.9714	99.8466	25.748	99.512	26.5206	99.808	7.5468	100.703
6.17917	79.733	17.6805	99.8192	25.8433	99.8551	26.9713	99.8463	25.7479	99.5117	26.5204	99.8075	7.54694	100.705
6.1875	79.8168	17.6805	99.8188	25.8432	99.8547	26.9712	99.8459	25.7478	99.5114	26.5204	99.8072	7.54739	100.711
6.19583	79.9009	17.6804	99.8185	25.843	99.8539	26.9711	99.8454	25.7478	99.5111	26.5202	99.8067	7.54756	100.714
6.20417	79.9852	17.6804	99.8187	25.8428	99.8533	26.971	99.8452	25.7478	99.5111	26.5201	99.8061	7.54736	100.711
6.2125	80.0691	17.6803	99.8181	25.8428	99.8531	26.9709	99.8447	25.7477	99.5107	26.52	99.8057	7.54717	100.708
6.22083	80.1523	17.6803	99.8176	25.8427	99.8529	26.9707	99.8442	25.7476	99.5104	26.5198	99.8051	7.54712	100.708
6.22917	80.2358	17.6802	99.8174	25.8426	99.8524	26.9706	99.8437	25.7476	99.5102	26.5197	99.8047	7.54713	100.708
6.2375	80.318	17.6802	99.8174	25.8424	99.8516	26.9705	99.8434	25.7475	99.5102	26.5196	99.8043	7.54704	100.707
6.24583	80.402	17.6801	99.8168	25.8422	99.851	26.9704	99.8431	25.7474	99.5096	26.5194	99.8037	7.54686	100.704
6.25417	80.4849	17.68	99.8163	25.8422	99.8508	26.9703	99.8426	25.7473	99.5094	26.5193	99.8031	7.5469	100.705
6.2625	80.569	17.68	99.8161	25.8422	99.8507	26.9702	99.8424	25.7472	99.5089	26.5191	99.8025	7.54716	100.708
6.27083	80.6526	17.68	99.8162	25.842	99.85	26.9701	99.842	25.747	99.5082	26.519	99.802	7.54718	100.709
6.27917	80.7352	17.68	99.8159	25.842	99.85	26.9701	99.8417	25.7469	99.5077	26.5188	99.8014	7.54707	100.707
6.2875	80.8195	17.6799	99.8156	25.842	99.8501	26.9699	99.8412	25.7468	99.5074	26.5187	99.801	7.54702	100.706
6.29583	80.9031	17.6798	99.8151	25.8419	99.8499	26.9698	99.8408	25.7467	99.5071	26.5186	99.8004	7.54711	100.708
6.30417	80.987	17.6798	99.8151	25.8419	99.8496	26.9697	99.8403	25.7466	99.5067	26.5184	99.7996	7.54698	100.706
6.3125	81.0695	17.6796	99.8141	25.8419	99.8497	26.9695	99.8397	25.7466	99.5064	26.5182	99.799	7.54678	100.703
6.32083	81.1553	17.6795	99.8132	25.8418	99.8495	26.9694	99.8392	25.7465	99.5063	26.518	99.7983	7.54676	100.703
6.32917	81.238	17.6794	99.8129	25.8417	99.849	26.9692	99.8386	25.7465	99.506	26.5179	99.7978	7.54694	100.705
6.3375	81.3215	17.6794	99.8127	25.8416	99.8487	26.9691	99.8383	25.7463	99.5053	26.5177	99.7972	7.54693	100.705
6.34583	81.4069	17.6792	99.8119	25.8415	99.8481	26.969	99.838	25.7462	99.5049	26.5176	99.7968	7.5469	100.705
6.35417	81.4884	17.6791	99.8113	25.8415	99.848	26.9689	99.8376	25.7461	99.5045	26.5175	99.7965	7.54702	100.706
6.3625	81.572	17.6791	99.8112	25.8414	99.8478	26.9688	99.8369	25.746	99.5043	26.5174	99.7959	7.54709	100.707
6.37083	81.6575	17.679	99.8108	25.8413	99.8473	26.9686	99.8364	25.7459	99.5039	26.5173	99.7955	7.54701	100.706
6.37917	81.7384	17.679	99.8103	25.8412	99.847	26.9685	99.8359	25.7458	99.5036	26.5172	99.7953	7.54678	100.703
6.3875	81.8246	17.6788	99.8095	25.8411	99.8468	26.9684	99.8356	25.7458	99.5033	26.5171	99.7949	7.54683	100.704
6.39583	81.9076	17.6788	99.8096	25.841	99.8463	26.9683	99.8354	25.7457	99.5032	26.517	99.7943	7.54682	100.704
6.40417	81.989	17.6789	99.8099	25.841	99.8461	26.9682	99.835	25.7456	99.5029	26.5168	99.7938	7.54684	100.704
6.4125	82.0733	17.6788	99.8092	25.841	99.8461	26.9682	99.8348	25.7455	99.5024	26.5167	99.7932	7.54678	100.703
6.42083	82.155	17.6787	99.8087	25.8409	99.8459	26.9681	99.8344	25.7454	99.5019	26.5165	99.7927	7.54679	100.703
6.42917	82.2383	17.6787	99.8086	25.8408	99.8455	26.968	99.834	25.7453	99.5015	26.5164	99.7921	7.54683	100.704
6.4375	82.3226	17.6786	99.8083	25.8408	99.8453	26.9679	99.8339	25.7452	99.501	26.5162	99.7917	7.5467	100.702
6.44583	82.4065	17.6785	99.8077	25.8407	99.8451	26.9679	99.8336	25.7451	99.5006	26.5162	99.7914	7.54659	100.701
6.45417	82.4885	17.6784	99.8073	25.8406	99.8447	26.9677	99.8331	25.745	99.5005	26.516	99.7908	7.5468	100.704
6.4625	82.5733	17.6785	99.8075	25.8405	99.8442	26.9676	99.8326	25.745	99.5004	26.5159	99.7904	7.54702	100.706
6.47083	82.6552	17.6785	99.8075	25.8403	99.8435	26.9675	99.8324	25.7449	99.5	26.5158	99.7899	7.54687	100.704
6.47917	82.7398	17.6784	99.807	25.8402	99.8429	26.9674	99.832	25.7447	99.4994	26.5156	99.7893	7.54673	100.702
6.4875	82.8234	17.6783	99.8064	25.8401	99.8427	26.9673	99.8314	25.7447	99.4991	26.5154	99.7886	7.54665	100.701
6.49583	82.9066	17.6782	99.8063	25.84	99.8425	26.9672	99.8312	25.7446	99.4988	26.5152	99.7879	7.54775	100.716
6.50417	82.9893	17.6782	99.8061	25.84	99.8422	26.9671	99.8307	25.7445	99.4983	26.5151	99.7874	7.54682	100.704
6.5125	83.0739	17.6781	99.8053	25.8399	99.8421	26.9669	99.8301	25.7444	99.4982	26.515	99.787	7.54549	100.686
6.52083	83.157	17.678	99.8047	25.8399	99.842	26.9667	99.8294	25.7444	99.4981	26.5149	99.7865	7.54541	100.685
6.52917	83.2411	17.6779	99.8046	25.8398	99.8416	26.9667	99.8294	25.7443	99.4977	26.5147	99.7859	7.5459	100.691
6.5375	83.3241	17.6779	99.8044	25.8397	99.8412	26.9667	99.8292	25.7442	99.4973	26.5145	99.7851	7.54591	100.692
6.54583	83.4092	17.6778	99.8036	25.8397	99.8411	26.9665	99.8286	25.7441	99.4968	26.5144	99.7848	7.54595	100.692
6.55417	83.4935	17.6777	99.803	25.8396	99.8409	26.9664	99.8281	25.744	99.4965	26.5143	99.7844	7.54638	100.698
6.5625	83.5747	17.6777	99.803	25.8395	99.8403	26.9663	99.8277	25.7439	99.4961	26.5142	99.7839	7.5467	100.702
6.57083	83.6599	17.6777	99.803	25.8394	99.8401	26.9662	99.8273	25.7438	99.4957	26.5141	99.7835	7.54673	100.703
6.57917	83.7449	17.6776	99.8025	25.8395	99.8403	26.966	99.8267	25.7437	99.4952	26.5139	99.7829	7.54664	100.701
6.5875	83.8251	17.6774	99.8014	25.8394	99.8399	26.9658	99.8261	25.7436	99.495	26.5138	99.7824	7.54677	100.703
6.59583	83.9084	17.6773	99.801	25.8392	99.8393	26.9657	99.8256	25.7435	99.4946	26.5136	99.7818	7.54687	100.704
6.60417	83.992	17.6773	99.8008	25.8391	99.839	26.9656	99.8253	25.7433	99.4939	26.5135	99.7815	7.54677	100.703
6.6125	84.0762	17.6772	99.8004	25.8391	99.839	26.9654	99.8246	25.7431	99.4931	26.5133	99.7808	7.54668	100.702
6.62083	84.1598	17.6771	99.7999	25.839	99.8384	26.9652	99.8239	25.7431	99.4929	26.5132	99.7801	7.54679	100.703
6.62917	84.244	17.6772	99.8003	25.8388	99.8376	26.9651	99.8232	25.7429	99.4924	26.513	99.7796	7.54653	100.7
6.6375	84.3275	17.6772	99.8002	25.8387	99.8374	26.965	99.823	25.7429	99.4921	26.5129	99.7791	7.5474	100.711
6.64583	84.4102	17.6771	99.7996	25.8387	99.8374	26.9649	99.8227	25.7428	99.492	26.5128	99.7785	7.54815	100.721
6.65417	84.4961	17.677	99.7994	25.8386	99.837	26.9648	99.8222	25.7428	99.4917	26.5126	99.7778	7.54812	100.721
6.6625	84.5782	17.677	99.7994	25.8385	99.8366	26.9647	99.8221	25.7426	99.491	26.5125	99.7775	7.54769	100.715
6.67083	84.6618	17.6769	99.7984	25.8386	99.8368	26.9647	99.8218	25.7425	99.4907	26.5123	99.7768	7.5477	100.715
6.67917	84.7446	17.6767	99.7975	25.8387	99.8374	26.9646	99.8215	25.7424	99.4903	26.5121	99.776	7.54753	100.713
6.6875	84.8269	17.6765	99.7967	25.8387	99.8371	26.9645	99.821	25.7423	99.4901	26.5119	99.7754	7.54728	100.71
6.69583	84.9114	17.6765	99.7964	25.8385	99.8367	26.9644	99.8207	25.7422	99.4896	26.5118	99.7749	7.54733	100.711
6.70417	84.9947	17.6765	99.7962	25.8385	99.8366	26.9642	99.8202	25.7421	99.4892	26.5116	99.7743	7.54726	100.71
6.7125	85.0756	17.6764	99.7956	25.8386	99.837	26.9641	99.8195	25.742	99.4888	26.5115	99.7737	7.54703	100.707
6.72083	85.1599	17.6763	99.7951	25.8386	99.8369	26.9639	99.8189	25.7419	99.4886	26.5113	99.7731	7.54695	100.705
6.72917	85.242	17.6762	99.7949	25.8383	99.8359	26.9638	99.8184	25.7418	99.4881	26.5112	99.7727	7.54697	100.706
6.7375	85.3248	17.6762	99.7946	25.8383	99.8359	26.9636	99.8178	25.7417	99.4878	26.5111	99.7722	7.54685	100.704
6.74583	85.4061	17.6761	99.7939	25.8384	99.8361	26.9635	99.8174	25.7416	99.4871	26.5109	99.7714	7.54673	100.703
6.75417	85.489	17.676	99.7935	25.8382	99.8355	26.9634	99.8169	25.7415	99.487	26.5107	99.7709	7.54659	100.701
6.7625	85.5741	17.676	99.7934	25.8381	99.8349	26.9632	99.8165	25.7415	99.4868	26.5106	99.7704	7.54654	100.7
6.77083	85.6555	17.6759	99.7932	25.838	99.8348	26.9631	99.8161	25.7414	99.4865	26.5104	99.7699	7.54645	100.699
6.77917	85.7409	17.6758	99.7925	25.838	99.8345	26.963	99.8158	25.7414	99.4863	26.5103	99.7693	7.54605	100.693
6.7875	85.8239	17.6758	99.7924	25.8378	99.8339	26.9629	99.8152	25.7413	99.4862	26.5101	99.7687	7.54574	100.689
6.79583	85.9078	17.6758	99.7924	25.8376	99.8332	26.9628	99.8148	25.7413	99.4859	26.5099	99.7679	7.54618	100.695
6.80417	85.9899	17.6757	99.7916	25.8377	99.8333	26.9626	99.8142	25.7411	99.4855	26.5098	99.7673	7.54608	100.694
6.8125	86.0727	17.6756	99.7914	25.8376	99.8331	26.9624	99.8134	25.741	99.485	26.5096	99.7667	7.54499	100.679
6.82083	86.1576	17.6756	99.7912	25.8373	99.832	26.9623	99.8129	25.7408	99.4843	26.5094	99.766	7.54561	100.688
6.82917	86.2374	17.6755	99.791	25.8371	99.8311	26.9622	99.8126	25.7407	99.4838	26.5093	99.7654	7.54627	100.696
6.8375	86.3219	17.6754	99.7904	25.8371	99.831	26.9621	99.8122	25.7406	99.4834	26.5091	99.7647	7.54547	100.686
6.84583	86.4042	17.6753	99.7899	25.837	99.8306	26.9619	99.8116	25.7405	99.483	26.5089	99.7641	7.54534	100.684
6.85417	86.4877	17.6753	99.7896	25.8368	99.8299	26.9618	99.8112	25.7404	99.4825	26.5087	99.7634	7.54584	100.691
6.8625	86.5712	17.6753	99.7894	25.8367	99.8297	26.9617	99.8109	25.7402	99.482	26.5086	99.7628	7.54614	100.695
6.87083	86.6558	17.6752	99.7892	25.8367	99.8296	26.9616	99.8103	25.7401	99.4813	26.5084	99.7621	7.54594	100.692
6.87917	86.7367	17.6751	99.7887	25.8366	99.8292	26.9614	99.8096	25.7399	99.4807	26.5082	99.7613	7.5456	100.687
6.8875	86.823	17.6751	99.7885	25.8364	99.8286	26.9612	99.8088	25.7399	99.4805	26.508	99.7606	7.546	100.693
6.89583	86.9065	17.675	99.7881	25.8364	99.8284	26.9611	99.8086	25.7398	99.4802	26.5078	99.76	7.54684	100.704
6.90417	86.9899	17.675	99.7878	25.8364	99.8284	26.961	99.8084	25.7397	99.4798	26.5076	99.7593	7.54636	100.698
6.9125	87.0729	17.675	99.7879	25.8363	99.8279	26.9609	99.8077	25.7396	99.4796	26.5074	99.7584	7.54594	100.692
6.92083	87.1548	17.675	99.7878	25.8361	99.8274	26.9607	99.8072	25.7396	99.4794	26.5072	99.7577	7.54651	100.7
6.92917	87.2401	17.6749	99.7872	25.8361	99.8274	26.9606	99.8068	25.7394	99.4789	26.5071	99.7572	7.54687	100.704
6.9375	87.3216	17.6747	99.7864	25.8362	99.8278	26.9605	99.8063	25.7393	99.4784	26.5069	99.7565	7.54655	100.7
6.94583	87.4049	17.6746	99.7859	25.8362	99.8277	26.9603	99.8057	25.7392	99.478	26.5068	99.756	7.54641	100.698
6.95417	87.4886	17.6746	99.7858	25.836	99.8269	26.9602	99.8052	25.7391	99.4776	26.5065	99.7552	7.54677	100.703
6.9625	87.5716	17.6747	99.7862	25.8359	99.8264	26.9601	99.8048	25.739	99.4772	26.5064	99.7546	7.54707	100.707
6.97083	87.6577	17.6746	99.7856	25.8357	99.8259	26.96	99.8044	25.7389	99.4769	26.5063	99.7541	7.54686	100.704
6.97917	87.7392	17.6743	99.7839	25.8355	99.8251	26.9598	99.8037	25.7388	99.4766	26.5061	99.7535	7.54657	100.7
6.9875	87.8221	17.6742	99.7832	25.8353	99.8243	26.9597	99.8032	25.7388	99.4764	26.506	99.753	7.54705	100.707
6.99583	87.9042	17.674	99.7825	25.8352	99.8239	26.9596	99.8029	25.7387	99.476	26.5058	99.7524	7.54745	100.712
7.00417	87.9862	17.674	99.7825	25.8352	99.8237	26.9594	99.8024	25.7386	99.4757	26.5056	99.7518	7.54711	100.708
7.0125	88.0709	17.674	99.7824	25.835	99.8231	26.9592	99.8016	25.7385	99.4753	26.5054	99.751	7.54678	100.703
7.02083	88.1536	17.6739	99.7819	25.8349	99.8225	26.959	99.8009	25.7384	99.475	26.5052	99.7501	7.5471	100.708
7.02917	88.2376	17.6738	99.7814	25.8348	99.8223	26.9589	99.8006	25.7383	99.4747	26.5051	99.7495	7.54733	100.711
7.0375	88.3216	17.6739	99.7815	25.8347	99.8218	26.9588	99.7999	25.7382	99.4741	26.5049	99.7491	7.54699	100.706
7.04583	88.4044	17.6739	99.7819	25.8346	99.8214	26.9586	99.7993	25.7382	99.474	26.5048	99.7488	7.54685	100.704
7.05417	88.4877	17.6738	99.7814	25.835	99.823	26.9584	99.7987	25.7381	99.4738	26.5047	99.7482	7.54726	100.71
7.0625	88.5712	17.6737	99.7809	25.8353	99.824	26.9583	99.7982	25.738	99.4734	26.5045	99.7473	7.54748	100.712
7.07083	88.6537	17.6737	99.7807	25.8347	99.8218	26.9582	99.7978	25.7379	99.4729	26.5042	99.7465	7.54709	100.707
7.07917	88.7371	17.6736	99.7801	25.8343	99.8204	26.958	99.797	25.7378	99.4725	26.5041	99.746	7.54688	100.705
7.0875	88.8205	17.6736	99.78	25.8341	99.8194	26.9578	99.7964	25.7376	99.4719	26.5039	99.7452	7.54717	100.708
7.09583	88.9043	17.6735	99.7796	25.834	99.8192	26.9577	99.796	25.7375	99.4716	26.5037	99.7443	7.54738	100.711
7.10417	88.9873	17.6734	99.7791	25.834	99.8192	26.9576	99.7955	25.7374	99.4711	26.5035	99.7436	7.54699	100.706
7.1125	89.0704	17.6734	99.7789	25.8339	99.8187	26.9574	99.7949	25.7373	99.4707	26.5033	99.743	7.54676	100.703
7.12083	89.1532	17.6733	99.7783	25.8338	99.8185	26.9573	99.7946	25.7373	99.4706	26.5031	99.7422	7.54698	100.706
7.12917	89.2378	17.6732	99.778	25.8337	99.8179	26.9572	99.7942	25.7372	99.4703	26.5028	99.7412	7.5471	100.707
7.1375	89.3211	17.6732	99.778	25.8336	99.8177	26.9571	99.7936	25.7371	99.4699	26.5026	99.7402	7.54725	100.709
7.14583	89.4039	17.6732	99.7778	25.8336	99.8175	26.9569	99.7929	25.737	99.4694	26.5023	99.7393	7.54694	100.705
7.15417	89.4874	17.673	99.7768	25.8335	99.8172	26.9567	99.7923	25.7368	99.4688	26.5021	99.7384	7.54529	100.683
7.1625	89.5699	17.6729	99.7762	25.8334	99.817	26.9566	99.792	25.7366	99.4681	26.5019	99.7375	7.54502	100.68
7.17083	89.6539	17.6729	99.776	25.8334	99.817	26.9564	99.7913	25.7365	99.4675	26.5017	99.7368	7.54516	100.682
7.17917	89.7377	17.6728	99.7756	25.8333	99.8165	26.9563	99.7907	25.7364	99.4671	26.5015	99.7362	7.54533	100.684
7.1875	89.8207	17.6728	99.7756	25.8331	99.8157	26.9561	99.79	25.7362	99.4666	26.5014	99.7357	7.54582	100.69
7.19583	89.9043	17.6728	99.7758	25.833	99.8152	26.956	99.7895	25.7362	99.4663	26.5012	99.7352	7.54616	100.695
7.20417	89.9888	17.6728	99.7754	25.8329	99.8148	26.9558	99.7891	25.7361	99.4659	26.5011	99.7348	7.54598	100.693
7.2125	90.0695	17.6726	99.7745	25.8327	99.814	26.9556	99.7884	25.7359	99.4654	26.5009	99.734	7.54601	100.693
7.22083	90.1548	17.6725	99.7739	25.8324	99.8131	26.9555	99.7878	25.7359	99.4652	26.5008	99.7334	7.54627	100.696
7.22917	90.2375	17.6725	99.7738	25.8325	99.8132	26.9554	99.7874	25.7358	99.4647	26.5006	99.7328	7.54734	100.711
7.2375	90.3213	17.6724	99.7733	25.8324	99.8128	26.9553	99.787	25.7356	99.4641	26.5004	99.7322	7.54857	100.727
7.24583	90.4042	17.6724	99.7731	25.8322	99.8122	26.9551	99.7863	25.7355	99.4638	26.5002	99.7314	7.5484	100.725
7.25417	90.4868	17.6723	99.7725	25.8321	99.8119	26.9549	99.7857	25.7355	99.4637	26.5001	99.731	7.54786	100.718
7.2625	90.5681	17.6722	99.772	25.8321	99.8118	26.9548	99.7852	25.7355	99.4635	26.5	99.7305	7.54733	100.71
7.27083	90.6522	17.6721	99.7717	25.832	99.8114	26.9547	99.7847	25.7354	99.4631	26.4998	99.7297	7.54661	100.701
7.27917	90.7357	17.6721	99.7714	25.8319	99.8112	26.9545	99.7843	25.7352	99.4626	26.4996	99.729	7.54599	100.693
7.2875	90.8183	17.672	99.771	25.8318	99.8106	26.9544	99.7836	25.7351	99.4621	26.4994	99.7283	7.54574	100.689
7.29583	90.9024	17.672	99.7708	25.8317	99.8104	26.9543	99.7833	25.735	99.4617	26.4992	99.7277	7.54579	100.69
7.30417	90.9852	17.6719	99.7704	25.8317	99.8102	26.9541	99.7827	25.7349	99.4613	26.4991	99.727	7.54543	100.685
7.3125	91.0703	17.6717	99.7695	25.8315	99.8095	26.9539	99.7819	25.7348	99.4609	26.4989	99.7264	7.54504	100.68
7.32083	91.1531	17.6716	99.7689	25.8314	99.8092	26.9537	99.7811	25.7346	99.4604	26.4987	99.7255	7.54494	100.679
7.32917	91.2365	17.6716	99.7689	25.8314	99.8092	26.9535	99.7805	25.7346	99.46	26.4985	99.7247	7.54514	100.681
7.3375	91.3184	17.6716	99.7689	25.8313	99.8089	26.9534	99.78	25.7345	99.4598	26.4983	99.7241	7.54514	100.681
7.34583	91.4025	17.6715	99.7681	25.8312	99.8082	26.9532	99.7794	25.7344	99.4593	26.4981	99.7235	7.54496	100.679
7.35417	91.4874	17.6714	99.7676	25.831	99.8076	26.9531	99.7788	25.7343	99.4592	26.498	99.7229	7.54528	100.683
7.3625	91.568	17.6714	99.7676	25.8311	99.8078	26.9529	99.7783	25.7342	99.4587	26.4978	99.7224	7.54576	100.69
7.37083	91.6519	17.6713	99.7673	25.831	99.8075	26.9528	99.7777	25.7341	99.4585	26.4977	99.7218	7.54575	100.689
7.37917	91.7372	17.6712	99.7665	25.8308	99.807	26.9525	99.7769	25.7341	99.4583	26.4976	99.7213	7.54561	100.688
7.3875	91.8201	17.6711	99.7658	25.8307	99.8064	26.9523	99.7761	25.734	99.458	26.4974	99.7209	7.54625	100.696
7.39583	91.9055	17.671	99.7654	25.8307	99.8064	26.9522	99.7756	25.7339	99.4575	26.4973	99.7205	7.54679	100.703
7.40417	91.9871	17.6709	99.7647	25.8306	99.8061	26.9519	99.7746	25.7338	99.4572	26.4972	99.7199	7.54647	100.699
7.4125	92.0705	17.6708	99.7643	25.8305	99.8056	26.9518	99.774	25.7337	99.4567	26.497	99.7192	7.54609	100.694
7.42083	92.1541	17.6708	99.764	25.8304	99.8052	26.9516	99.7734	25.7335	99.456	26.4968	99.7186	7.54616	100.695
7.42917	92.2374	17.6708	99.7641	25.8303	99.805	26.9515	99.773	25.7334	99.4556	26.4966	99.7179	7.54642	100.698
7.4375	92.3189	17.6708	99.764	25.8302	99.8046	26.9513	99.7723	25.7333	99.4553	26.4965	99.7174	7.54629	100.697
7.44583	92.4033	17.6706	99.7633	25.83	99.8038	26.9511	99.7716	25.7332	99.4549	26.4964	99.717	7.54584	100.691
7.45417	92.4869	17.6705	99.7628	25.8298	99.8029	26.951	99.771	25.7331	99.4545	26.4962	99.7163	7.546	100.693
7.4625	92.5714	17.6705	99.7627	25.8297	99.8026	26.9509	99.7707	25.733	99.454	26.4961	99.7157	7.54634	100.697
7.47083	92.653	17.6705	99.7625	25.8297	99.8025	26.9507	99.7701	25.7329	99.4535	26.4959	99.7152	7.54614	100.695
7.47917	92.7366	17.6704	99.7622	25.8295	99.8017	26.9506	99.7697	25.7327	99.453	26.4958	99.7145	7.5458	100.69
7.4875	92.8209	17.6704	99.7621	25.8293	99.801	26.9505	99.7692	25.7327	99.4528	26.4956	99.7139	7.54607	100.694
7.49583	92.905	17.6704	99.7619	25.8293	99.801	26.9503	99.7687	25.7326	99.4524	26.4955	99.7135	7.54653	100.7
7.50417	92.9874	17.6703	99.7612	25.8292	99.8007	26.9502	99.7681	25.7325	99.4522	26.4953	99.713	7.54615	100.695
7.5125	93.0703	17.6702	99.7607	25.829	99.8	26.95	99.7676	25.7324	99.4517	26.4952	99.7123	7.5462	100.696
7.52083	93.1555	17.6701	99.7602	25.8289	99.7996	26.9499	99.7669	25.7323	99.4514	26.495	99.7116	7.54672	100.702
7.52917	93.2379	17.67	99.7598	25.8289	99.7995	26.9497	99.7664	25.7322	99.451	26.4948	99.7111	7.54683	100.704
7.5375	93.3212	17.67	99.7594	25.8288	99.7989	26.9496	99.7659	25.7321	99.4507	26.4946	99.7103	7.54656	100.7
7.54583	93.404	17.6699	99.759	25.8285	99.7981	26.9493	99.7651	25.732	99.4501	26.4945	99.7098	7.54625	100.696
7.55417	93.4885	17.6698	99.7585	25.8284	99.7975	26.9493	99.7647	25.7318	99.4495	26.4944	99.7093	7.54642	100.698
7.5625	93.5726	17.6698	99.7584	25.8284	99.7974	26.9492	99.7645	25.7317	99.4489	26.4943	99.7089	7.547	100.706
7.57083	93.6563	17.6697	99.7583	25.8283	99.797	26.9491	99.764	25.7316	99.4486	26.4941	99.7084	7.547	100.706
7.57917	93.739	17.6697	99.7579	25.8281	99.7963	26.9489	99.7633	25.7315	99.4483	26.494	99.7078	7.54688	100.705
7.5875	93.8242	17.6696	99.7573	25.828	99.7958	26.9488	99.7629	25.7315	99.4482	26.4939	99.7074	7.54714	100.708
7.59583	93.9092	17.6696	99.7574	25.8279	99.7956	26.9487	99.7627	25.7315	99.4481	26.4937	99.7069	7.54749	100.713
7.60417	93.9901	17.6695	99.757	25.8278	99.7951	26.9486	99.7622	25.7314	99.4478	26.4935	99.7062	7.54709	100.707
7.6125	94.0763	17.6694	99.756	25.8276	99.7944	26.9485	99.7617	25.7313	99.4473	26.4934	99.7057	7.54656	100.7
7.62083	94.1597	17.6692	99.7551	25.8274	99.7938	26.9484	99.7614	25.7311	99.4468	26.4933	99.7054	7.54663	100.701
7.62917	94.2415	17.6691	99.7545	25.8274	99.7936	26.9483	99.761	25.731	99.4464	26.4932	99.7049	7.54704	100.707
7.6375	94.3239	17.669	99.7541	25.8273	99.7932	26.9481	99.7605	25.7309	99.4461	26.4931	99.7045	7.54687	100.704
7.64583	94.4089	17.669	99.7539	25.8272	99.7929	26.948	99.76	25.7308	99.4457	26.493	99.7043	7.54661	100.701
7.65417	94.4924	17.6689	99.7534	25.8271	99.7924	26.9478	99.7595	25.7307	99.4453	26.4929	99.7038	7.54673	100.702
7.6625	94.5748	17.6688	99.7529	25.827	99.792	26.9477	99.759	25.7306	99.4448	26.4928	99.7033	7.54677	100.703
7.67083	94.6575	17.6687	99.7526	25.8269	99.7916	26.9475	99.7584	25.7306	99.4446	26.4926	99.7028	7.54633	100.697
7.67917	94.7425	17.6688	99.7528	25.8267	99.7911	26.9474	99.7577	25.7305	99.4444	26.4925	99.7025	7.54581	100.69
7.6875	94.826	17.6687	99.7524	25.8267	99.7908	26.9473	99.7573	25.7304	99.4441	26.4924	99.7021	7.54592	100.692
7.69583	94.9103	17.6687	99.7522	25.8267	99.791	26.9472	99.757	25.7303	99.4437	26.4923	99.7016	7.54598	100.693
7.70417	94.9936	17.6687	99.7522	25.8266	99.7905	26.947	99.7564	25.7303	99.4435	26.4922	99.7011	7.54554	100.687
7.7125	95.0787	17.6686	99.7518	25.8264	99.79	26.9468	99.7558	25.7302	99.4431	26.4921	99.7007	7.54526	100.683
7.72083	95.1618	17.6685	99.7512	25.8263	99.7894	26.9468	99.7554	25.7301	99.4428	26.4919	99.7001	7.54583	100.691
7.72917	95.2459	17.6684	99.7509	25.8262	99.7891	26.9467	99.7552	25.7299	99.4422	26.4918	99.6995	7.54581	100.69
7.7375	95.3284	17.6684	99.7505	25.826	99.7883	26.9466	99.7548	25.7298	99.4418	26.4916	99.699	7.54529	100.683
7.74583	95.4115	17.6683	99.7498	25.8259	99.7877	26.9464	99.7543	25.7297	99.4413	26.4915	99.6986	7.54474	100.676
7.75417	95.4947	17.6681	99.7491	25.8257	99.7872	26.9463	99.7537	25.7296	99.4409	26.4914	99.6982	7.54482	100.677
7.7625	95.5781	17.668	99.7487	25.8257	99.787	26.9462	99.7534	25.7295	99.4403	26.4913	99.6976	7.54516	100.682
7.77083	95.6616	17.6679	99.7481	25.8256	99.7869	26.946	99.7527	25.7294	99.4399	26.4911	99.697	7.54523	100.682
7.77917	95.7459	17.6679	99.748	25.8255	99.7864	26.9459	99.7523	25.7293	99.4396	26.491	99.6967	7.54525	100.683
7.7875	95.8302	17.6678	99.7475	25.8254	99.7858	26.9458	99.7519	25.7292	99.4393	26.4909	99.6964	7.54554	100.687
7.79583	95.915	17.6678	99.7471	25.8253	99.7855	26.9458	99.7519	25.729	99.4387	26.4908	99.696	7.54583	100.691
7.80417	95.9961	17.6677	99.7466	25.8252	99.7852	26.9457	99.7514	25.7289	99.4383	26.4908	99.6958	7.54553	100.687
7.8125	96.0819	17.6676	99.7463	25.825	99.7845	26.9455	99.7509	25.7288	99.4379	26.4906	99.6952	7.54525	100.683
7.82083	96.165	17.6675	99.7454	25.8248	99.7838	26.9454	99.7505	25.7287	99.4374	26.4905	99.6947	7.54549	100.686
7.82917	96.2486	17.6674	99.7452	25.8248	99.7834	26.9453	99.7502	25.7285	99.4368	26.4904	99.6943	7.54557	100.687
7.8375	96.3322	17.6673	99.7445	25.8247	99.7834	26.9452	99.7498	25.7285	99.4365	26.4903	99.6939	7.54532	100.684
7.84583	96.4155	17.6671	99.7436	25.8247	99.7831	26.9451	99.7493	25.7284	99.4362	26.4901	99.6931	7.54516	100.682
7.85417	96.4988	17.6671	99.7431	25.8245	99.7825	26.945	99.7489	25.7283	99.4358	26.49	99.6928	7.54505	100.68
7.8625	96.5818	17.667	99.743	25.8244	99.7823	26.9449	99.7486	25.7281	99.4352	26.4899	99.6925	7.54477	100.676
7.87083	96.6664	17.667	99.7427	25.8244	99.782	26.9448	99.7481	25.728	99.4347	26.4898	99.692	7.54438	100.671
7.87917	96.7501	17.6666	99.7405	25.8241	99.781	26.9447	99.7477	25.7279	99.4341	26.4896	99.6916	7.54407	100.667
7.8875	96.8329	17.6663	99.7387	25.8239	99.7803	26.9446	99.7474	25.7278	99.434	26.4895	99.6911	7.54438	100.671
7.89583	96.9166	17.6661	99.7378	25.824	99.7805	26.9445	99.7472	25.7278	99.4338	26.4894	99.6906	7.54487	100.678
7.90417	96.9986	17.666	99.7373	25.824	99.7805	26.9444	99.7467	25.7278	99.4337	26.4892	99.6901	7.54491	100.678
7.9125	97.0819	17.6659	99.7368	25.8238	99.7799	26.9443	99.7464	25.7277	99.4334	26.4892	99.6899	7.54488	100.678
7.92083	97.1651	17.6659	99.7367	25.8238	99.7796	26.9442	99.746	25.7275	99.4328	26.4891	99.6894	7.54566	100.688
7.92917	97.2491	17.6659	99.7367	25.8238	99.7796	26.9442	99.7459	25.7274	99.4323	26.489	99.6891	7.54648	100.699
7.9375	97.3337	17.666	99.737	25.8237	99.7793	26.9441	99.7456	25.7273	99.432	26.4888	99.6884	7.54666	100.702
7.94583	97.4169	17.666	99.7371	25.8235	99.7786	26.944	99.7454	25.7272	99.4314	26.4887	99.6879	7.54636	100.698
7.95417	97.4983	17.6659	99.7369	25.8234	99.7782	26.944	99.7453	25.727	99.431	26.4886	99.6876	7.54617	100.695
7.9625	97.583	17.6659	99.7366	25.8234	99.7783	26.9439	99.745	25.7269	99.4305	26.4884	99.687	7.54616	100.695
7.97083	97.6667	17.6658	99.7363	25.8235	99.7784	26.9438	99.7447	25.7268	99.4299	26.4883	99.6867	7.546	100.693
7.97917	97.7516	17.6658	99.736	25.8234	99.778	26.9437	99.7442	25.7267	99.4295	26.4883	99.6864	7.54552	100.686
7.9875	97.8327	17.6657	99.7357	25.8232	99.7775	26.9436	99.7437	25.7265	99.429	26.4882	99.686	7.54536	100.684
7.99583	97.9188	17.6658	99.736	25.8232	99.7773	26.9435	99.7434	25.7264	99.4286	26.4881	99.6857	7.54547	100.686
8.00417	98.0039	17.6659	99.7369	25.8231	99.777	26.9433	99.7429	25.7263	99.4283	26.4879	99.6852	7.54548	100.686
8.0125	98.0866	17.666	99.7369	25.8229	99.7764	26.9433	99.7425	25.7262	99.4277	26.4878	99.6848	7.54546	100.686
8.02083	98.1701	17.6659	99.7365	25.8227	99.7755	26.9432	99.7423	25.7261	99.4273	26.4877	99.6844	7.54551	100.686
8.02917	98.2553	17.6658	99.7358	25.8227	99.7755	26.9431	99.742	25.726	99.4271	26.4876	99.6839	7.54569	100.689
8.0375	98.3404	17.6656	99.7351	25.8226	99.7753	26.943	99.7415	25.7259	99.4267	26.4876	99.6838	7.54575	100.689
8.04583	98.4242	17.6654	99.734	25.8225	99.7748	26.9428	99.741	25.7259	99.4265	26.4874	99.6832	7.54556	100.687
8.05417	98.5068	17.6652	99.7327	25.8224	99.7745	26.9427	99.7406	25.7259	99.4264	26.4873	99.6826	7.54549	100.686
8.0625	98.5903	17.6652	99.7324	25.8225	99.7747	26.9427	99.7405	25.7257	99.426	26.4871	99.6818	7.54558	100.687
8.07083	98.6724	17.6651	99.7322	25.8225	99.7746	26.9426	99.7401	25.7256	99.4255	26.487	99.6815	7.54558	100.687
8.07917	98.7589	17.665	99.7316	25.8223	99.7741	26.9425	99.7396	25.7255	99.425	26.4869	99.6813	7.54524	100.683
8.0875	98.8412	17.6649	99.7309	25.8222	99.7735	26.9424	99.7393	25.7254	99.4246	26.4868	99.6809	7.5454	100.685
8.09583	98.9248	17.6649	99.7308	25.8221	99.7733	26.9424	99.7393	25.7253	99.4241	26.4866	99.6802	7.54587	100.691
8.10417	99.0086	17.6648	99.7306	25.8221	99.7732	26.9423	99.7389	25.7252	99.4238	26.4865	99.6796	7.54606	100.694
8.1125	99.0903	17.6648	99.7302	25.8219	99.7726	26.9422	99.7388	25.725	99.4232	26.4863	99.6791	7.54581	100.69
8.12083	99.1738	17.6648	99.7301	25.8218	99.7721	26.9422	99.7385	25.7249	99.4226	26.4861	99.6784	7.5458	100.69
8.12917	99.2549	17.6647	99.7299	25.8218	99.772	26.9421	99.7383	25.7247	99.4219	26.486	99.6779	7.54596	100.692
8.1375	99.3409	17.6646	99.7291	25.8217	99.7717	26.942	99.7377	25.7245	99.4211	26.4859	99.6773	7.54575	100.69
8.14583	99.4231	17.6645	99.7284	25.8216	99.7713	26.9418	99.7373	25.7243	99.4205	26.4858	99.6771	7.54531	100.684
8.15417	99.5063	17.6645	99.7284	25.8215	99.7711	26.9418	99.7371	25.7241	99.4196	26.4857	99.6767	7.54533	100.684
8.1625	99.5892	17.6644	99.7283	25.8216	99.7712	26.9417	99.7366	25.724	99.4193	26.4856	99.6763	7.5459	100.691
8.17083	99.674	17.6644	99.7279	25.8215	99.7708	26.9415	99.7359	25.7239	99.419	26.4855	99.6758	7.54554	100.687
8.17917	99.756	17.6642	99.727	25.8213	99.7701	26.9414	99.7355	25.7239	99.4189	26.4853	99.6754	7.54496	100.679
8.1875	99.8382	17.6641	99.7264	25.8212	99.7698	26.9413	99.7353	25.7239	99.4187	26.4852	99.675	7.54457	100.674
8.19583	99.9227	17.6641	99.7263	25.8212	99.7698	26.9413	99.7351	25.7239	99.4187	26.4851	99.6746	7.54466	100.675
8.20417	100.006	17.664	99.7261	25.8212	99.7697	26.9411	99.7346	25.7237	99.4183	26.485	99.6741	7.54477	100.676
8.2125	100.09	17.664	99.7257	25.8212	99.7696	26.941	99.7342	25.7237	99.4181	26.4849	99.6737	7.54437	100.671
8.22083	100.173	17.6639	99.7254	25.821	99.7691	26.941	99.7342	25.7236	99.4179	26.4848	99.6733	7.54418	100.669
8.22917	100.256	17.6639	99.7251	25.821	99.7688	26.9409	99.7339	25.7235	99.4175	26.4846	99.6726	7.54454	100.673
8.2375	100.338	17.6637	99.7244	25.8209	99.7685	26.9407	99.7331	25.7234	99.4169	26.4844	99.672	7.54448	100.672
8.24583	100.423	17.6636	99.7238	25.8208	99.768	26.9406	99.7328	25.7233	99.4166	26.4843	99.6716	7.54383	100.664
8.25417	100.505	17.6635	99.7232	25.8207	99.7678	26.9405	99.7324	25.7232	99.4161	26.4842	99.6711	7.54375	100.663
8.2625	100.587	17.6636	99.7233	25.8207	99.7678	26.9404	99.7319	25.7231	99.4158	26.4841	99.6706	7.544	100.666
8.27083	100.67	17.6635	99.7229	25.8207	99.7679	26.9403	99.7315	25.723	99.4152	26.484	99.6702	7.54396	100.666
8.27917	100.754	17.6634	99.7227	25.8207	99.7677	26.9402	99.7311	25.7229	99.4148	26.4838	99.6697	7.54352	100.66
8.2875	100.838	17.6634	99.7227	25.8205	99.7671	26.9402	99.7311	25.7228	99.4147	26.4837	99.6692	7.54348	100.659
8.29583	100.92	17.6635	99.7227	25.8204	99.7666	26.9401	99.7308	25.7228	99.4145	26.4836	99.6688	7.54387	100.664
8.30417	101.002	17.6634	99.7224	25.8204	99.7665	26.9399	99.7303	25.7226	99.414	26.4835	99.6683	7.54413	100.668
8.3125	101.088	17.6634	99.7225	25.8203	99.7661	26.9399	99.73	25.7225	99.4135	26.4833	99.6677	7.54396	100.666
8.32083	101.172	17.6634	99.7225	25.8202	99.7658	26.9398	99.7299	25.7224	99.4131	26.4831	99.6671	7.54395	100.665
8.32917	101.252	17.6633	99.7217	25.8202	99.7659	26.9397	99.7295	25.7223	99.4127	26.483	99.6666	7.54429	100.67
8.3375	101.334	17.6632	99.721	25.8202	99.766	26.9396	99.7289	25.7221	99.412	26.4829	99.666	7.54431	100.67
8.34583	101.418	17.663	99.7203	25.8201	99.7655	26.9395	99.7285	25.722	99.4115	26.4828	99.6658	7.54403	100.666
8.35417	101.501	17.663	99.7201	25.82	99.7649	26.9394	99.7282	25.7219	99.4112	26.4827	99.6654	7.54401	100.666
8.3625	101.584	17.6629	99.7199	25.8199	99.7648	26.9393	99.728	25.7218	99.4108	26.4826	99.6649	7.54449	100.673
8.37083	101.665	17.6629	99.7195	25.8199	99.7647	26.9392	99.7276	25.7218	99.4105	26.4824	99.6643	7.54462	100.674
8.37917	101.75	17.6628	99.7188	25.8198	99.7643	26.9391	99.7273	25.7217	99.4103	26.4823	99.6639	7.54442	100.672
8.3875	101.833	17.6628	99.7191	25.8196	99.7637	26.9392	99.7274	25.7216	99.4098	26.4822	99.6637	7.54439	100.671
8.39583	101.916	17.6629	99.7197	25.8196	99.7635	26.9391	99.727	25.7215	99.4095	26.4821	99.6631	7.54473	100.676
8.40417	101.999	17.6629	99.7196	25.8195	99.7632	26.9389	99.7264	25.7214	99.4091	26.4819	99.6625	7.54484	100.677
8.4125	102.082	17.6629	99.7196	25.8194	99.7629	26.9388	99.7261	25.7213	99.4086	26.4817	99.6618	7.54448	100.673
8.42083	102.165	17.6628	99.7193	25.8194	99.7628	26.9387	99.7258	25.7211	99.4081	26.4816	99.6613	7.54411	100.668
8.42917	102.247	17.6627	99.7186	25.8194	99.7629	26.9386	99.7254	25.7211	99.4079	26.4814	99.6607	7.54453	100.673
8.4375	102.332	17.6626	99.7177	25.8194	99.7626	26.9385	99.725	25.721	99.4075	26.4813	99.6604	7.54445	100.672
8.44583	102.413	17.6624	99.717	25.8192	99.7621	26.9384	99.7247	25.7209	99.4072	26.4812	99.6599	7.54388	100.664
8.45417	102.496	17.6623	99.7165	25.8191	99.7618	26.9383	99.7242	25.7208	99.4067	26.4811	99.6595	7.54424	100.669
8.4625	102.58	17.6623	99.7162	25.8191	99.7615	26.9381	99.7236	25.7206	99.4062	26.481	99.6591	7.54464	100.675
8.47083	102.664	17.6622	99.7157	25.819	99.7612	26.938	99.723	25.7205	99.4057	26.4809	99.6587	7.54446	100.672
8.47917	102.746	17.6621	99.7153	25.8189	99.7607	26.9379	99.7226	25.7203	99.4051	26.4808	99.6582	7.54416	100.668
8.4875	102.828	17.6621	99.7153	25.8188	99.7604	26.9378	99.7223	25.7202	99.4046	26.4807	99.6578	7.54422	100.669
8.49583	102.913	17.6621	99.715	25.8187	99.7599	26.9376	99.7217	25.7201	99.4042	26.4806	99.6573	7.54454	100.673
8.50417	102.995	17.662	99.7146	25.8185	99.7593	26.9375	99.7211	25.72	99.4038	26.4804	99.6569	7.54477	100.676
8.5125	103.08	17.6619	99.7142	25.8183	99.7585	26.9374	99.7208	25.7199	99.4035	26.4803	99.6565	7.54427	100.67
8.52083	103.163	17.662	99.7144	25.8183	99.7584	26.9374	99.7207	25.7199	99.4033	26.4802	99.6559	7.54495	100.679
8.52917	103.245	17.6619	99.714	25.8183	99.7584	26.9372	99.7202	25.7198	99.4032	26.4801	99.6555	7.54545	100.685
8.5375	103.326	17.6617	99.7131	25.8183	99.7584	26.9371	99.7198	25.7198	99.4028	26.4799	99.6549	7.54431	100.67
8.54583	103.41	17.6617	99.7129	25.8182	99.7581	26.937	99.7195	25.7196	99.4023	26.4798	99.6544	7.54393	100.665
8.55417	103.492	17.6617	99.7129	25.8182	99.7583	26.937	99.7194	25.7195	99.4017	26.4797	99.6541	7.54446	100.672
8.5625	103.577	17.6616	99.7125	25.8182	99.758	26.9369	99.719	25.7194	99.4014	26.4796	99.6537	7.54473	100.676
8.57083	103.659	17.6616	99.7123	25.8182	99.758	26.9368	99.7185	25.7193	99.4009	26.4794	99.653	7.54443	100.672
8.57917	103.743	17.6615	99.712	25.8181	99.7577	26.9367	99.7181	25.7191	99.4004	26.4793	99.6526	7.54432	100.67
8.5875	103.827	17.6616	99.7125	25.8181	99.7577	26.9367	99.7181	25.7191	99.4003	26.4791	99.652	7.54416	100.668
8.59583	103.91	17.6617	99.7126	25.818	99.7575	26.9366	99.7177	25.719	99.4	26.479	99.6514	7.54428	100.67
8.60417	103.992	17.6614	99.7112	25.818	99.7572	26.9364	99.7172	25.7189	99.3996	26.4788	99.6508	7.54442	100.672
8.6125	104.074	17.6613	99.7106	25.818	99.7572	26.9364	99.7169	25.7188	99.3992	26.4786	99.6501	7.54393	100.665
8.62083	104.158	17.6613	99.7104	25.818	99.7573	26.9363	99.7167	25.7187	99.3987	26.4785	99.6496	7.54376	100.663
8.62917	104.24	17.6612	99.7103	25.818	99.7575	26.9362	99.7163	25.7186	99.3982	26.4784	99.6492	7.54423	100.669
8.6375	104.323	17.6612	99.7099	25.818	99.7574	26.936	99.7158	25.7184	99.3976	26.4782	99.6485	7.54421	100.669
8.64583	104.406	17.6611	99.7093	25.8179	99.7569	26.9359	99.7154	25.7183	99.397	26.4781	99.6481	7.54391	100.665
8.65417	104.488	17.6611	99.7096	25.8178	99.7565	26.9358	99.7151	25.7181	99.3964	26.478	99.6477	7.5441	100.667
8.6625	104.572	17.6611	99.7096	25.8177	99.7561	26.9357	99.7146	25.718	99.396	26.4779	99.6473	7.54439	100.671
8.67083	104.655	17.661	99.7088	25.8175	99.7553	26.9355	99.714	25.7179	99.3958	26.4778	99.6469	7.54435	100.671
8.67917	104.739	17.6609	99.7085	25.8173	99.7548	26.9354	99.7135	25.7179	99.3955	26.4777	99.6468	7.54554	100.687
8.6875	104.821	17.661	99.7087	25.8174	99.7549	26.9353	99.7131	25.7178	99.3954	26.4776	99.6462	7.54672	100.702
8.69583	104.903	17.6608	99.7081	25.8174	99.755	26.9351	99.7124	25.7177	99.3951	26.4775	99.6457	7.54717	100.708
8.70417	104.988	17.6608	99.7076	25.8174	99.7548	26.9349	99.7116	25.7176	99.3945	26.4774	99.6453	7.547	100.706
8.7125	105.071	17.6608	99.7077	25.8173	99.7547	26.9348	99.711	25.7175	99.394	26.4772	99.6447	7.54627	100.696
8.72083	105.153	17.6608	99.7077	25.8173	99.7545	26.9347	99.7107	25.7174	99.3938	26.4771	99.6442	7.54583	100.691
8.72917	105.236	17.6607	99.707	25.8172	99.7543	26.9345	99.71	25.7174	99.3936	26.4769	99.6438	7.54586	100.691
8.7375	105.322	17.6605	99.7063	25.8176	99.7559	26.9344	99.7097	25.7172	99.3931	26.4768	99.6431	7.54567	100.688
8.74583	105.405	17.6605	99.706	25.8172	99.7541	26.9343	99.7095	25.7171	99.3926	26.4767	99.6427	7.5451	100.681
8.75417	105.487	17.6605	99.7059	25.8163	99.7507	26.9342	99.7091	25.717	99.3922	26.4766	99.6423	7.54477	100.676
8.7625	105.569	17.6603	99.7051	25.816	99.7495	26.9341	99.7087	25.7169	99.3917	26.4764	99.6418	7.54487	100.678
8.77083	105.651	17.6602	99.7045	25.8159	99.7493	26.934	99.7082	25.7168	99.3913	26.4763	99.6412	7.54497	100.679
8.77917	105.738	17.6602	99.7043	25.816	99.7495	26.9339	99.7078	25.7167	99.3909	26.4761	99.6407	7.54466	100.675
8.7875	105.82	17.6602	99.7042	25.816	99.7497	26.9339	99.7078	25.7166	99.3905	26.476	99.6402	7.54459	100.674
8.79583	105.903	17.6601	99.7039	25.816	99.7498	26.9338	99.7075	25.7164	99.39	26.4759	99.6398	7.5448	100.677
8.80417	105.984	17.66	99.7031	25.8161	99.7499	26.9337	99.707	25.7163	99.3894	26.4757	99.6392	7.54491	100.678
8.8125	106.068	17.6599	99.7026	25.8161	99.75	26.9336	99.7068	25.7162	99.389	26.4757	99.6389	7.54457	100.674
8.82083	106.151	17.6599	99.7029	25.8161	99.7499	26.9335	99.7065	25.7161	99.3887	26.4755	99.6384	7.54434	100.671
8.82917	106.235	17.6599	99.7028	25.8159	99.7494	26.9334	99.706	25.716	99.3884	26.4754	99.638	7.54447	100.672
8.8375	106.32	17.6598	99.7022	25.8158	99.7488	26.9332	99.7051	25.7159	99.3879	26.4753	99.6376	7.54452	100.673
8.84583	106.403	17.6598	99.7019	25.8156	99.7482	26.9331	99.7047	25.7158	99.3875	26.4751	99.637	7.5441	100.667
8.85417	106.486	17.6597	99.7015	25.8164	99.7513	26.933	99.7046	25.7157	99.3872	26.475	99.6366	7.54372	100.662
8.8625	106.57	17.6596	99.7009	25.8166	99.752	26.9329	99.7043	25.7156	99.3868	26.4749	99.6361	7.54374	100.663
8.87083	106.65	17.6595	99.7007	25.8164	99.7511	26.9328	99.7038	25.7155	99.3864	26.4747	99.6354	7.54378	100.663
8.87917	106.733	17.6595	99.7006	25.8163	99.7506	26.9327	99.7034	25.7154	99.386	26.4746	99.6348	7.54345	100.659
8.8875	106.816	17.6594	99.7002	25.8161	99.7501	26.9327	99.7035	25.7153	99.3856	26.4745	99.6344	7.54285	100.651
8.89583	106.901	17.6594	99.7	25.816	99.7496	26.9326	99.7029	25.7152	99.3851	26.4743	99.6338	7.54233	100.644
8.90417	106.984	17.6594	99.6998	25.8158	99.7488	26.9324	99.7023	25.715	99.3845	26.4741	99.6331	7.54167	100.635
8.9125	107.069	17.6593	99.6994	25.8156	99.7481	26.9323	99.7021	25.7149	99.3841	26.474	99.6326	7.54097	100.626
8.92083	107.151	17.6593	99.6993	25.8155	99.7478	26.9323	99.702	25.7148	99.3835	26.4738	99.632	7.54077	100.623
8.92917	107.235	17.6592	99.6986	25.8155	99.7475	26.9322	99.7015	25.7146	99.383	26.4737	99.6315	7.54124	100.629
8.9375	107.317	17.6591	99.698	25.8154	99.7472	26.9321	99.7011	25.7145	99.3826	26.4735	99.6309	7.54156	100.634
8.94583	107.4	17.6591	99.698	25.8153	99.7468	26.932	99.701	25.7144	99.3821	26.4735	99.6307	7.54151	100.633
8.95417	107.485	17.6592	99.6987	25.8152	99.7466	26.932	99.7008	25.7142	99.3815	26.4733	99.6302	7.54163	100.635
8.9625	107.569	17.6591	99.6982	25.8151	99.7463	26.9318	99.7001	25.7141	99.381	26.4731	99.6294	7.54205	100.64
8.97083	107.648	17.6589	99.6968	25.815	99.7458	26.9316	99.6993	25.7139	99.3803	26.473	99.629	7.54237	100.644
8.97917	107.732	17.6588	99.6963	25.8149	99.7453	26.9314	99.6988	25.7139	99.38	26.4729	99.6284	7.54233	100.644
8.9875	107.816	17.6587	99.6958	25.8148	99.745	26.9313	99.6983	25.7138	99.3797	26.4727	99.6278	7.54255	100.647
8.99583	107.898	17.6586	99.6952	25.8147	99.7444	26.9311	99.6976	25.7137	99.3792	26.4725	99.627	7.54294	100.652
9.00417	107.984	17.6586	99.6951	25.8145	99.7437	26.931	99.6971	25.7136	99.3791	26.4724	99.6266	7.54323	100.656
9.0125	108.065	17.6586	99.6952	25.8144	99.7434	26.931	99.6972	25.7135	99.3786	26.4723	99.6263	7.5432	100.655
9.02083	108.149	17.6584	99.6945	25.8144	99.7433	26.931	99.6973	25.7134	99.3783	26.4722	99.6258	7.5433	100.657
9.02917	108.234	17.6584	99.6943	25.8144	99.7434	26.931	99.697	25.7134	99.3781	26.472	99.6252	7.54359	100.661
9.0375	108.318	17.6584	99.6945	25.8143	99.7431	26.9308	99.6965	25.7132	99.3777	26.4719	99.6247	7.54356	100.66
9.04583	108.4	17.6584	99.6942	25.8142	99.7426	26.9308	99.6963	25.7132	99.3773	26.4717	99.6241	7.54324	100.656
9.05417	108.484	17.6584	99.6941	25.8141	99.7424	26.9307	99.696	25.7131	99.377	26.4716	99.6235	7.54311	100.654
9.0625	108.569	17.6584	99.6945	25.814	99.742	26.9306	99.6956	25.713	99.3767	26.4714	99.6231	7.54333	100.657
9.07083	108.652	17.6584	99.6943	25.8139	99.7414	26.9305	99.6952	25.7129	99.3763	26.4713	99.6226	7.54336	100.658
9.07917	108.738	17.6583	99.6938	25.8138	99.7412	26.9304	99.6948	25.7128	99.3758	26.4712	99.6222	7.54321	100.656
9.0875	108.82	17.6582	99.6933	25.8138	99.7413	26.9303	99.6944	25.7126	99.3751	26.4711	99.6219	7.54319	100.655
9.09583	108.9	17.6581	99.6924	25.8139	99.7414	26.9301	99.694	25.7125	99.3747	26.471	99.6214	7.5434	100.658
9.10417	108.986	17.658	99.692	25.8138	99.741	26.93	99.6935	25.7122	99.3738	26.4709	99.621	7.54326	100.656
9.1125	109.067	17.6579	99.6916	25.8137	99.7409	26.9299	99.6931	25.7121	99.3731	26.4707	99.6203	7.54298	100.653
9.12083	109.15	17.6579	99.6912	25.8137	99.7409	26.9299	99.693	25.7119	99.3725	26.4706	99.6201	7.54293	100.652
9.12917	109.234	17.6579	99.6912	25.8137	99.7408	26.9298	99.6926	25.7118	99.3722	26.4705	99.6196	7.54315	100.655
9.1375	109.32	17.6578	99.6911	25.8137	99.7409	26.9296	99.6921	25.7117	99.3717	26.4703	99.6188	7.54309	100.654
9.14583	109.405	17.6578	99.6911	25.8137	99.7408	26.9296	99.6918	25.7115	99.3711	26.4702	99.6182	7.54275	100.649
9.15417	109.486	17.6578	99.6906	25.8137	99.7406	26.9295	99.6915	25.7114	99.3706	26.47	99.6178	7.54266	100.648
9.1625	109.569	17.6577	99.69	25.8135	99.74	26.9293	99.6908	25.7113	99.3703	26.4699	99.6173	7.54268	100.648
9.17083	109.653	17.6576	99.6895	25.8134	99.7397	26.9291	99.6901	25.7112	99.3698	26.4697	99.6165	7.54274	100.649
9.17917	109.738	17.6574	99.6884	25.8133	99.7392	26.929	99.6897	25.7111	99.3694	26.4696	99.616	7.54274	100.649
9.1875	109.819	17.6572	99.6877	25.8132	99.7389	26.9289	99.6893	25.711	99.369	26.4694	99.6155	7.54289	100.651
9.19583	109.903	17.6572	99.6874	25.813	99.7382	26.9287	99.6887	25.7109	99.3684	26.4692	99.6147	7.543	100.653
9.20417	109.987	17.6572	99.6875	25.8129	99.7377	26.9286	99.6881	25.7108	99.3681	26.4691	99.6141	7.543	100.653
9.2125	110.069	17.6572	99.6876	25.8128	99.7373	26.9285	99.6877	25.7107	99.3679	26.469	99.6139	7.54285	100.651
9.22083	110.155	17.6572	99.6874	25.8127	99.7369	26.9284	99.6874	25.7107	99.3676	26.4689	99.6134	7.54293	100.652
9.22917	110.238	17.6572	99.6872	25.8126	99.7364	26.9283	99.687	25.7106	99.3674	26.4687	99.6127	7.5431	100.654
9.2375	110.321	17.6571	99.6867	25.8125	99.736	26.9281	99.6864	25.7105	99.3671	26.4686	99.6122	7.5431	100.654
9.24583	110.405	17.6571	99.6866	25.8125	99.7362	26.928	99.686	25.7104	99.3667	26.4685	99.612	7.54293	100.652
9.25417	110.488	17.657	99.6864	25.8125	99.7362	26.9279	99.6855	25.7103	99.3663	26.4684	99.6115	7.54293	100.652
9.2625	110.575	17.657	99.6863	25.8124	99.7359	26.9277	99.6849	25.7101	99.3656	26.4682	99.6108	7.54298	100.652
9.27083	110.656	17.657	99.6861	25.8125	99.7361	26.9276	99.6847	25.71	99.365	26.468	99.61	7.54293	100.652
9.27917	110.74	17.6569	99.6859	25.8126	99.7366	26.9275	99.6841	25.7099	99.3647	26.4679	99.6096	7.54299	100.653
9.2875	110.825	17.6568	99.6852	25.8128	99.7371	26.9274	99.6836	25.7098	99.3643	26.4678	99.6093	7.54333	100.657
9.29583	110.908	17.6567	99.6847	25.8127	99.7369	26.9272	99.6832	25.7097	99.3639	26.4676	99.6088	7.54348	100.659
9.30417	110.993	17.6567	99.6846	25.8126	99.7366	26.9271	99.6828	25.7096	99.3635	26.4675	99.6082	7.54352	100.66
9.3125	111.075	17.6566	99.6843	25.8125	99.7361	26.9271	99.6827	25.7095	99.3633	26.4673	99.6076	7.54338	100.658
9.32083	111.158	17.6566	99.6842	25.8125	99.7361	26.927	99.6824	25.7094	99.3628	26.4671	99.6068	7.54312	100.654
9.32917	111.244	17.6566	99.6838	25.8124	99.7358	26.9269	99.6819	25.7093	99.3624	26.4669	99.606	7.54313	100.655
9.3375	111.326	17.6566	99.6838	25.8123	99.7355	26.9267	99.6813	25.7092	99.362	26.4668	99.6054	7.54318	100.655
9.34583	111.412	17.6565	99.6836	25.8124	99.7356	26.9266	99.681	25.7091	99.3618	26.4666	99.605	7.54302	100.653
9.35417	111.495	17.6564	99.6831	25.8124	99.7357	26.9265	99.6806	25.709	99.3614	26.4665	99.6043	7.54283	100.65
9.3625	111.578	17.6564	99.6828	25.8123	99.7354	26.9264	99.6801	25.7089	99.3609	26.4663	99.6038	7.54288	100.651
9.37083	111.663	17.6564	99.6829	25.8122	99.7351	26.9263	99.6797	25.7088	99.3605	26.4662	99.6034	7.54287	100.651
9.37917	111.746	17.6563	99.6824	25.8121	99.7347	26.9262	99.6793	25.7088	99.3605	26.4661	99.6029	7.54295	100.652
9.3875	111.83	17.6562	99.682	25.812	99.7344	26.9261	99.6789	25.7087	99.3601	26.466	99.6025	7.54293	100.652
9.39583	111.914	17.6562	99.682	25.8121	99.7346	26.926	99.6786	25.7086	99.3597	26.4658	99.6018	7.54285	100.651
9.40417	111.996	17.6562	99.6815	25.8121	99.7347	26.9259	99.6783	25.7084	99.3591	26.4656	99.6011	7.54287	100.651
9.4125	112.079	17.6561	99.681	25.812	99.7343	26.9258	99.6778	25.7083	99.3587	26.4656	99.6009	7.54296	100.652
9.42083	112.16	17.656	99.6806	25.812	99.7343	26.9257	99.6774	25.7082	99.358	26.4654	99.6003	7.54277	100.65
9.42917	112.245	17.656	99.6804	25.8121	99.7346	26.9255	99.6768	25.708	99.3575	26.4652	99.5995	7.54264	100.648
9.4375	112.326	17.6559	99.6799	25.8121	99.7345	26.9254	99.6764	25.7079	99.357	26.465	99.599	7.54271	100.649
9.44583	112.411	17.6559	99.6798	25.8119	99.7338	26.9253	99.6759	25.7078	99.3567	26.465	99.5987	7.54264	100.648
9.45417	112.496	17.6558	99.6795	25.8117	99.7329	26.9252	99.6757	25.7077	99.3562	26.4648	99.5982	7.54243	100.645
9.4625	112.58	17.6557	99.6791	25.8116	99.7328	26.925	99.6751	25.7076	99.3559	26.4646	99.5975	7.54221	100.642
9.47083	112.662	17.6557	99.679	25.8115	99.7324	26.9249	99.6746	25.7075	99.3553	26.4645	99.5971	7.5423	100.643
9.47917	112.745	17.6557	99.679	25.8114	99.7317	26.9248	99.6741	25.7073	99.3546	26.4644	99.5967	7.54234	100.644
9.4875	112.829	17.6557	99.679	25.8114	99.7317	26.9247	99.674	25.7072	99.3542	26.4643	99.5962	7.54219	100.642
9.49583	112.914	17.6556	99.6784	25.8113	99.7316	26.9246	99.6733	25.7071	99.3539	26.4641	99.5954	7.54218	100.642
9.50417	112.994	17.6554	99.6774	25.8112	99.7311	26.9244	99.6726	25.707	99.3535	26.4639	99.5948	7.54233	100.644
9.5125	113.076	17.6553	99.6766	25.8111	99.7308	26.9242	99.6719	25.7069	99.353	26.4638	99.5943	7.5423	100.643
9.52083	113.161	17.6553	99.6765	25.8111	99.7305	26.924	99.6713	25.7068	99.3526	26.4637	99.5938	7.54203	100.64
9.52917	113.243	17.6553	99.6766	25.811	99.7304	26.9239	99.6709	25.7067	99.3524	26.4635	99.5931	7.54188	100.638
9.5375	113.328	17.6552	99.6759	25.8109	99.7301	26.9238	99.6706	25.7067	99.3524	26.4632	99.5922	7.54184	100.637
9.54583	113.41	17.655	99.6752	25.8108	99.7295	26.9237	99.6703	25.7067	99.3523	26.4631	99.5916	7.54187	100.638
9.55417	113.495	17.6549	99.6746	25.8108	99.7294	26.9237	99.6703	25.7066	99.3519	26.4629	99.591	7.54169	100.635
9.5625	113.577	17.6549	99.6747	25.8106	99.7289	26.9236	99.6698	25.7064	99.3513	26.4627	99.5903	7.54157	100.634
9.57083	113.66	17.655	99.6748	25.8104	99.7282	26.9235	99.6693	25.7063	99.3509	26.4625	99.5896	7.54161	100.634
9.57917	113.743	17.6549	99.6746	25.8103	99.7276	26.9234	99.669	25.7062	99.3506	26.4624	99.5891	7.54149	100.633
9.5875	113.829	17.6549	99.6742	25.8103	99.7274	26.9233	99.6686	25.7061	99.3499	26.4623	99.5885	7.54122	100.629
9.59583	113.912	17.6548	99.6742	25.8102	99.7272	26.9231	99.6681	25.7059	99.3494	26.4621	99.5878	7.54109	100.627
9.60417	113.996	17.6548	99.6739	25.8101	99.7269	26.923	99.6676	25.7058	99.349	26.4619	99.5872	7.54089	100.625
9.6125	114.079	17.6547	99.6732	25.8101	99.7267	26.923	99.6674	25.7058	99.3487	26.4617	99.5866	7.54062	100.621
9.62083	114.162	17.6546	99.6728	25.8105	99.7286	26.9229	99.667	25.7057	99.3484	26.4617	99.5862	7.54034	100.617
9.62917	114.245	17.6546	99.6727	25.8101	99.7267	26.9227	99.6663	25.7057	99.3483	26.4616	99.586	7.54008	100.614
9.6375	114.329	17.6545	99.6722	25.809	99.7227	26.9225	99.6658	25.7055	99.3479	26.4614	99.5855	7.54005	100.613
9.64583	114.416	17.6544	99.6714	25.8087	99.7215	26.9224	99.6652	25.7054	99.3473	26.4614	99.5852	7.5399	100.611
9.65417	114.496	17.6544	99.6715	25.8088	99.7217	26.9222	99.6646	25.7052	99.3466	26.4613	99.5848	7.54017	100.615
9.6625	114.58	17.6543	99.6713	25.8089	99.7222	26.9221	99.6643	25.7051	99.3462	26.4611	99.5841	7.54021	100.616
9.67083	114.665	17.6543	99.671	25.809	99.7224	26.922	99.6637	25.7049	99.3455	26.4609	99.5835	7.54024	100.616
9.67917	114.748	17.6542	99.6707	25.809	99.7226	26.9218	99.663	25.7048	99.3449	26.4607	99.5827	7.5405	100.619
9.6875	114.833	17.6542	99.6704	25.809	99.7227	26.9217	99.6627	25.7047	99.3445	26.4606	99.5823	7.54068	100.622
9.69583	114.915	17.6542	99.6703	25.809	99.7225	26.9216	99.6625	25.7046	99.3442	26.4605	99.5818	7.54077	100.623
9.70417	114.998	17.6541	99.6698	25.809	99.7225	26.9215	99.662	25.7045	99.3439	26.4603	99.5812	7.54098	100.626
9.7125	115.082	17.6539	99.669	25.809	99.7225	26.9213	99.6614	25.7044	99.3433	26.4602	99.5808	7.54099	100.626
9.72083	115.165	17.6539	99.6688	25.809	99.7227	26.9212	99.6609	25.7042	99.3426	26.4601	99.5802	7.54077	100.623
9.72917	115.249	17.6538	99.6682	25.809	99.7227	26.9211	99.6603	25.704	99.3421	26.4599	99.5797	7.54086	100.624
9.7375	115.333	17.6537	99.6679	25.8089	99.7221	26.9209	99.6597	25.7039	99.3417	26.4597	99.579	7.54111	100.628
9.74583	115.416	17.6537	99.6676	25.8087	99.7213	26.9208	99.6593	25.7038	99.3411	26.4596	99.5784	7.54116	100.628
9.75417	115.498	17.6537	99.6675	25.8086	99.7209	26.9207	99.659	25.7037	99.3406	26.4595	99.5779	7.54076	100.623
9.7625	115.581	17.6536	99.6672	25.8085	99.7205	26.9206	99.6586	25.7036	99.3405	26.4593	99.5775	7.54047	100.619
9.77083	115.665	17.6535	99.6667	25.8083	99.72	26.9205	99.6583	25.7035	99.34	26.4591	99.5768	7.54048	100.619
9.77917	115.749	17.6535	99.6663	25.8083	99.7199	26.9204	99.658	25.7034	99.3397	26.459	99.5762	7.54056	100.62
9.7875	115.833	17.6534	99.6662	25.8083	99.7197	26.9203	99.6577	25.7034	99.3395	26.4589	99.5758	7.54047	100.619
9.79583	115.915	17.6535	99.6663	25.8082	99.7194	26.9203	99.6574	25.7033	99.3393	26.4588	99.5753	7.54052	100.62
9.80417	115.998	17.6533	99.6656	25.8082	99.7193	26.9201	99.6569	25.7032	99.339	26.4586	99.5747	7.54068	100.622
9.8125	116.083	17.6531	99.6645	25.8081	99.7191	26.92	99.6566	25.7031	99.3386	26.4584	99.5741	7.54073	100.622
9.82083	116.163	17.6529	99.6633	25.8081	99.7189	26.9199	99.6562	25.703	99.338	26.4582	99.5734	7.54066	100.621
9.82917	116.247	17.6528	99.6623	25.8079	99.7185	26.9198	99.6558	25.7028	99.3373	26.4581	99.5728	7.54078	100.623
9.8375	116.329	17.6527	99.6619	25.8079	99.7182	26.9197	99.6552	25.7027	99.3368	26.4579	99.572	7.5411	100.627
9.84583	116.413	17.6527	99.6619	25.8078	99.7179	26.9195	99.6547	25.7026	99.3365	26.4577	99.5715	7.54101	100.626
9.85417	116.498	17.6528	99.6624	25.8078	99.7178	26.9194	99.6543	25.7024	99.3359	26.4576	99.571	7.54075	100.623
9.8625	116.579	17.6528	99.6626	25.8077	99.7177	26.9193	99.6538	25.7023	99.3355	26.4575	99.5705	7.54075	100.623
9.87083	116.663	17.6527	99.662	25.8077	99.7174	26.9192	99.6534	25.7023	99.3353	26.4573	99.5699	7.54103	100.626
9.87917	116.746	17.6525	99.6611	25.8075	99.7167	26.9191	99.653	25.7022	99.3349	26.4571	99.5692	7.54087	100.624
9.8875	116.829	17.6525	99.6609	25.8075	99.7168	26.919	99.6527	25.702	99.3342	26.457	99.5687	7.54089	100.625
9.89583	116.914	17.6525	99.6606	25.8075	99.7169	26.9188	99.6522	25.7018	99.3336	26.4569	99.5683	7.54106	100.627
9.90417	116.996	17.6524	99.6604	25.8073	99.7161	26.9187	99.6516	25.7017	99.333	26.4567	99.5677	7.54125	100.629
9.9125	117.081	17.6524	99.6606	25.8072	99.7156	26.9186	99.6512	25.7016	99.3326	26.4566	99.5672	7.54131	100.63
9.92083	117.167	17.6524	99.6604	25.8072	99.7157	26.9186	99.6512	25.7015	99.3322	26.4565	99.5668	7.54121	100.629
9.92917	117.249	17.6525	99.6606	25.8072	99.7156	26.9185	99.6509	25.7014	99.3318	26.4563	99.5661	7.54131	100.63
9.9375	117.332	17.6526	99.6614	25.8071	99.7151	26.9183	99.6503	25.7012	99.3312	26.4562	99.5655	7.54144	100.632
9.94583	117.416	17.6525	99.6611	25.8068	99.7142	26.9182	99.6496	25.7011	99.3306	26.456	99.5649	7.54137	100.631
9.95417	117.5	17.6524	99.6605	25.8068	99.714	26.918	99.6491	25.7009	99.3301	26.4558	99.5643	7.54123	100.629
9.9625	117.584	17.6524	99.6604	25.8076	99.7172	26.9179	99.6487	25.7008	99.3295	26.4558	99.564	7.54116	100.628
9.97083	117.666	17.6523	99.6596	25.8076	99.7173	26.9178	99.6482	25.7007	99.3293	26.4556	99.5635	7.54109	100.627
9.97917	117.75	17.652	99.6584	25.8074	99.7164	26.9177	99.6479	25.7006	99.3286	26.4554	99.5628	7.54091	100.625
9.9875	117.835	17.6519	99.6575	25.8072	99.7156	26.9175	99.6474	25.7005	99.3284	26.4553	99.5623	7.54083	100.624
9.99583	117.918	17.6519	99.6574	25.8071	99.7152	26.9174	99.6468	25.7005	99.3284	26.4551	99.5615	7.54082	100.624
10.0042	118.002	17.6518	99.6572	25.8069	99.7144	26.9173	99.6465	25.7004	99.3282	26.4549	99.561	7.54082	100.624
10.0125	118.085	17.6517	99.6565	25.8067	99.7138	26.9173	99.6463	25.7003	99.3278	26.4548	99.5604	7.54066	100.622
10.0208	118.169	17.6517	99.6566	25.8067	99.7136	26.9171	99.6459	25.7003	99.3275	26.4546	99.5598	7.54047	100.619
10.0292	118.252	17.6517	99.6563	25.8066	99.7132	26.917	99.6452	25.7001	99.3268	26.4545	99.5592	7.54038	100.618
10.0375	118.336	17.6516	99.6557	25.8064	99.7126	26.9168	99.6445	25.7	99.3263	26.4543	99.5586	7.54039	100.618
10.0458	118.42	17.6515	99.6553	25.8062	99.7119	26.9167	99.6441	25.6998	99.3258	26.4541	99.5579	7.54036	100.617
10.0542	118.502	17.6515	99.6552	25.8062	99.7117	26.9166	99.6438	25.6996	99.325	26.454	99.5573	7.54046	100.619
10.0625	118.585	17.6515	99.655	25.8061	99.7114	26.9164	99.6432	25.6994	99.3243	26.4538	99.5566	7.54037	100.618
10.0708	118.668	17.6514	99.6545	25.8061	99.7112	26.9163	99.6427	25.6993	99.3239	26.4537	99.5561	7.54011	100.614
10.0792	118.751	17.6513	99.654	25.8059	99.7106	26.9162	99.6424	25.6992	99.3232	26.4534	99.5553	7.53984	100.611
10.0875	118.835	17.6512	99.6536	25.8058	99.7104	26.9161	99.6419	25.6991	99.3229	26.4533	99.5546	7.53943	100.605
10.0958	118.917	17.6512	99.6534	25.8058	99.7103	26.9159	99.6411	25.699	99.3227	26.4531	99.5541	7.53925	100.603
10.1042	119.002	17.6511	99.6528	25.8056	99.7095	26.9157	99.6405	25.6989	99.3222	26.453	99.5536	7.53893	100.598
10.1125	119.085	17.651	99.6525	25.8055	99.7091	26.9156	99.6403	25.6988	99.322	26.4529	99.5531	7.53816	100.588
10.1208	119.166	17.651	99.6522	25.8055	99.7091	26.9155	99.6399	25.6987	99.3216	26.4527	99.5525	7.53789	100.585
10.1292	119.251	17.6509	99.652	25.8054	99.7087	26.9154	99.6395	25.6986	99.3211	26.4525	99.5519	7.53808	100.587
10.1375	119.336	17.6509	99.6518	25.8052	99.708	26.9155	99.6396	25.6985	99.3207	26.4524	99.5514	7.53824	100.589
10.1458	119.418	17.6508	99.6514	25.8053	99.7083	26.9153	99.6391	25.6985	99.3205	26.4523	99.5509	7.53849	100.593
10.1542	119.501	17.6508	99.6511	25.8053	99.7083	26.9152	99.6386	25.6982	99.3197	26.4521	99.5501	7.53876	100.596
10.1625	119.583	17.6507	99.6506	25.8052	99.7079	26.9151	99.6382	25.6981	99.3192	26.4519	99.5493	7.53898	100.599
10.1708	119.665	17.6506	99.6504	25.8051	99.7075	26.915	99.6377	25.698	99.3189	26.4517	99.5486	7.53915	100.601
10.1792	119.749	17.6506	99.65	25.805	99.7071	26.9149	99.6374	25.6979	99.3185	26.4515	99.5481	7.53922	100.602
10.1875	119.833	17.6505	99.6495	25.805	99.7071	26.9148	99.6371	25.6978	99.3179	26.4514	99.5474	7.53926	100.603
10.1958	119.919	17.6505	99.6495	25.805	99.7071	26.9147	99.6366	25.6976	99.3174	26.4512	99.5469	7.53924	100.603
10.2042	120.002	17.6504	99.6493	25.8049	99.7068	26.9145	99.6361	25.6975	99.317	26.4511	99.5464	7.53931	100.604
10.2125	120.085	17.6504	99.6491	25.8049	99.7067	26.9143	99.6354	25.6974	99.3166	26.4509	99.5458	7.53937	100.604
10.2208	120.168	17.6503	99.6487	25.8049	99.7066	26.9141	99.6347	25.6974	99.3163	26.4507	99.5451	7.5393	100.603
10.2292	120.251	17.6509	99.6521	25.8048	99.7064	26.914	99.6342	25.6973	99.3159	26.4505	99.5444	7.5392	100.602
10.2375	120.339	17.651	99.6526	25.8047	99.706	26.9139	99.6338	25.6972	99.3155	26.4503	99.5435	7.53932	100.604
10.2458	120.418	17.65	99.6469	25.8047	99.706	26.9139	99.6339	25.697	99.3147	26.4501	99.5429	7.53933	100.604
10.2542	120.497	17.6496	99.6443	25.8047	99.706	26.914	99.6341	25.6969	99.3144	26.4499	99.5421	7.53973	100.609
10.2625	120.582	17.6495	99.6438	25.8046	99.7055	26.9139	99.634	25.6969	99.3143	26.4499	99.5419	7.53992	100.612
10.2708	120.667	17.6495	99.644	25.8045	99.7052	26.9138	99.6336	25.6968	99.3141	26.4497	99.5414	7.53991	100.611
10.2792	120.751	17.6496	99.6444	25.8045	99.7052	26.9138	99.6334	25.6967	99.3137	26.4496	99.5408	7.53996	100.612
10.2875	120.834	17.6496	99.6447	25.8044	99.705	26.9136	99.6329	25.6966	99.3133	26.4495	99.5405	7.53988	100.611
10.2958	120.917	17.6497	99.6449	25.8044	99.7047	26.9134	99.6319	25.6965	99.3131	26.4494	99.54	7.53967	100.608
10.3042	121.002	17.6498	99.6455	25.8042	99.7041	26.9131	99.631	25.6964	99.3126	26.4492	99.5395	7.53974	100.609
10.3125	121.085	17.6497	99.6451	25.8042	99.704	26.913	99.6307	25.6963	99.3121	26.4491	99.539	7.53979	100.61
10.3208	121.167	17.6496	99.6447	25.8042	99.7039	26.913	99.6304	25.6962	99.3117	26.4489	99.5384	7.53952	100.606
10.3292	121.252	17.6496	99.6444	25.804	99.7033	26.9131	99.631	25.6961	99.3112	26.4488	99.5377	7.53915	100.601
10.3375	121.335	17.6495	99.6438	25.8039	99.7027	26.9132	99.6313	25.696	99.3109	26.4485	99.5368	7.53889	100.598
10.3458	121.417	17.6494	99.6432	25.8039	99.7028	26.9131	99.6309	25.6959	99.3107	26.4483	99.5361	7.5387	100.595
10.3542	121.495	17.6489	99.6405	25.8038	99.7026	26.913	99.6304	25.6958	99.3103	26.4482	99.5356	7.53858	100.594
10.3625	121.586	17.6495	99.6441	25.8036	99.7017	26.9128	99.6297	25.6957	99.3099	26.448	99.5348	7.5384	100.591
10.3708	121.671	17.6496	99.6447	25.8034	99.7011	26.9126	99.6291	25.6956	99.3094	26.4478	99.534	7.53842	100.592
10.3792	121.754	17.6496	99.6443	25.8034	99.7011	26.9125	99.6287	25.6955	99.3091	26.4477	99.5336	7.53844	100.592
10.3875	121.836	17.6495	99.6439	25.8033	99.7007	26.9124	99.6283	25.6954	99.3087	26.4475	99.5329	7.53862	100.594
10.3958	121.922	17.6495	99.6441	25.8032	99.7002	26.9123	99.628	25.6953	99.3083	26.4473	99.5321	7.53848	100.592
10.4042	122.003	17.6496	99.6445	25.8032	99.7	26.9122	99.6275	25.6952	99.3077	26.4472	99.5318	7.53847	100.592
10.4125	122.089	17.6497	99.6451	25.8032	99.7	26.912	99.6266	25.695	99.3071	26.447	99.5312	7.53856	100.594
10.4208	122.17	17.6497	99.6448	25.8031	99.6998	26.9118	99.6261	25.6949	99.3068	26.4468	99.5303	7.53836	100.591
10.4292	122.256	17.6495	99.6441	25.803	99.6996	26.9116	99.6255	25.6948	99.3063	26.4467	99.5298	7.53813	100.588
10.4375	122.338	17.6494	99.6436	25.803	99.6993	26.9115	99.6249	25.6946	99.3057	26.4465	99.5292	7.53828	100.59
10.4458	122.424	17.6493	99.6431	25.803	99.6994	26.9113	99.6244	25.6945	99.3053	26.4463	99.5285	7.53835	100.591
10.4542	122.507	17.6493	99.6427	25.8029	99.6992	26.9112	99.6238	25.6944	99.3046	26.4461	99.5278	7.53817	100.588
10.4625	122.589	17.6491	99.6417	25.8028	99.6985	26.911	99.6233	25.6943	99.3043	26.446	99.5272	7.53812	100.588
10.4708	122.674	17.649	99.6413	25.8027	99.6983	26.9109	99.6227	25.6942	99.3041	26.4459	99.5269	7.53813	100.588
10.4792	122.758	17.649	99.6414	25.8027	99.6982	26.9107	99.622	25.694	99.3034	26.4458	99.5264	7.53822	100.589
10.4875	122.841	17.6488	99.6401	25.8026	99.6977	26.9106	99.6216	25.6939	99.303	26.4457	99.526	7.53824	100.589
10.4958	122.924	17.6486	99.6387	25.8024	99.6969	26.9105	99.6211	25.6938	99.3025	26.4455	99.5254	7.53827	100.59
10.5042	123.007	17.6484	99.6377	25.8023	99.6967	26.9103	99.6206	25.6937	99.302	26.4454	99.5251	7.53845	100.592
10.5125	123.09	17.6483	99.6372	25.8023	99.6966	26.9103	99.6204	25.6936	99.3016	26.4453	99.5248	7.53878	100.596
10.5208	123.173	17.6482	99.6366	25.8022	99.6961	26.9102	99.62	25.6935	99.3012	26.4451	99.524	7.53861	100.594
10.5292	123.256	17.6481	99.6359	25.802	99.6954	26.9101	99.6196	25.6933	99.3007	26.4449	99.5233	7.53842	100.592
10.5375	123.339	17.648	99.6357	25.8018	99.6949	26.9099	99.619	25.6932	99.3002	26.4447	99.5226	7.53854	100.593
10.5458	123.423	17.648	99.6357	25.8018	99.6948	26.9098	99.6185	25.6931	99.2999	26.4446	99.522	7.53864	100.595
10.5542	123.507	17.648	99.6356	25.8017	99.6943	26.9097	99.6183	25.693	99.2995	26.4444	99.5213	7.53868	100.595
10.5625	123.591	17.648	99.6352	25.8016	99.6938	26.9095	99.6176	25.693	99.2994	26.4442	99.5205	7.5388	100.597
10.5708	123.675	17.6479	99.6349	25.8016	99.6939	26.9094	99.6172	25.6929	99.2989	26.444	99.5198	7.5388	100.597
10.5792	123.757	17.6478	99.6345	25.8015	99.6935	26.9093	99.6167	25.6928	99.2985	26.4439	99.5193	7.53877	100.596
10.5875	123.839	17.6478	99.6346	25.8013	99.6928	26.9092	99.6164	25.6927	99.2981	26.4436	99.5184	7.53882	100.597
10.5958	123.925	17.648	99.6353	25.8012	99.6923	26.9091	99.6159	25.6926	99.2978	26.4434	99.5176	7.53868	100.595
10.6042	124.008	17.648	99.6355	25.8011	99.6919	26.9089	99.6153	25.6925	99.2974	26.4433	99.5171	7.53883	100.597
10.6125	124.093	17.648	99.6353	25.801	99.6917	26.9088	99.6148	25.6924	99.297	26.4431	99.5165	7.53911	100.601
10.6208	124.175	17.6479	99.6349	25.8009	99.6914	26.9087	99.6144	25.6923	99.2966	26.4429	99.5158	7.53917	100.602
10.6292	124.258	17.6478	99.6344	25.8008	99.6909	26.9085	99.6138	25.6921	99.2959	26.4428	99.5151	7.5392	100.602
10.6375	124.341	17.6477	99.634	25.8009	99.6911	26.9084	99.6133	25.692	99.2957	26.4426	99.5144	7.5391	100.601
10.6458	124.426	17.6476	99.6334	25.8009	99.6912	26.9082	99.6129	25.6919	99.2952	26.4424	99.5138	7.53948	100.606
10.6542	124.511	17.6475	99.6329	25.8008	99.6907	26.9082	99.6127	25.6918	99.2948	26.4422	99.5132	7.53942	100.605
10.6625	124.592	17.6474	99.6324	25.8006	99.6901	26.9081	99.6123	25.6917	99.2944	26.4421	99.5127	7.53935	100.604
10.6708	124.676	17.6473	99.6318	25.8006	99.69	26.9079	99.6116	25.6916	99.294	26.4419	99.512	7.53987	100.611
10.6792	124.76	17.6473	99.6313	25.8005	99.6897	26.9078	99.6111	25.6915	99.2938	26.4418	99.5114	7.53673	100.569
10.6875	124.842	17.6472	99.6309	25.8003	99.6891	26.9076	99.6105	25.6915	99.2936	26.4416	99.5107	7.535	100.546
10.6958	124.925	17.6471	99.6305	25.8003	99.689	26.9075	99.6101	25.6913	99.293	26.4414	99.5099	7.5348	100.543
10.7042	125.009	17.6471	99.6302	25.8003	99.6889	26.9074	99.6096	25.6912	99.2925	26.4412	99.5094	7.53523	100.549
10.7125	125.094	17.647	99.63	25.8002	99.6886	26.9073	99.6092	25.6911	99.292	26.4411	99.5089	7.53559	100.554
10.7208	125.174	17.647	99.6298	25.8	99.688	26.9071	99.6087	25.6909	99.2915	26.441	99.5086	7.53581	100.557
10.7292	125.26	17.647	99.6298	25.8	99.6878	26.907	99.6083	25.6907	99.2905	26.4409	99.5081	7.53607	100.56
10.7375	125.344	17.6469	99.6294	25.8	99.6878	26.9069	99.6078	25.6906	99.29	26.4407	99.5073	7.53653	100.566
10.7458	125.425	17.6468	99.6288	25.8	99.6878	26.9067	99.6073	25.6905	99.2898	26.4405	99.5065	7.53679	100.57
10.7542	125.511	17.6467	99.6283	25.7999	99.6873	26.9066	99.6067	25.6904	99.2893	26.4403	99.5059	7.53645	100.565
10.7625	125.593	17.6467	99.6279	25.7998	99.6869	26.9064	99.606	25.6902	99.2888	26.4401	99.5051	7.53631	100.563
10.7708	125.676	17.6466	99.6277	25.7998	99.6869	26.9062	99.6055	25.6901	99.2883	26.4399	99.5045	7.53665	100.568
10.7792	125.76	17.6465	99.6271	25.7997	99.6868	26.9062	99.6053	25.69	99.288	26.4398	99.5038	7.53669	100.569
10.7875	125.843	17.6464	99.6266	25.7996	99.6863	26.9061	99.6051	25.6899	99.2874	26.4396	99.5032	7.53627	100.563
10.7958	125.927	17.6464	99.6266	25.7994	99.6856	26.9061	99.6048	25.6898	99.2869	26.4394	99.5026	7.53624	100.563
10.8042	126.011	17.6464	99.6264	25.7994	99.6856	26.9059	99.6044	25.6897	99.2865	26.4393	99.5021	7.53815	100.588
10.8125	126.092	17.6463	99.6257	25.7994	99.6856	26.9058	99.6038	25.6896	99.2863	26.4391	99.5013	7.53909	100.601
10.8208	126.175	17.6461	99.6249	25.7992	99.6849	26.9057	99.6033	25.6895	99.2859	26.4389	99.5008	7.53864	100.595
10.8292	126.256	17.646	99.6243	25.7992	99.6847	26.9055	99.6029	25.6894	99.2854	26.4388	99.5002	7.53791	100.585
10.8375	126.341	17.6459	99.6238	25.7993	99.6849	26.9054	99.6025	25.6892	99.2848	26.4386	99.4995	7.53747	100.579
10.8458	126.423	17.6458	99.6233	25.7992	99.6848	26.9053	99.602	25.6891	99.2843	26.4384	99.4988	7.53695	100.572
10.8542	126.507	17.6457	99.6228	25.799	99.6839	26.9051	99.6013	25.6889	99.2837	26.4383	99.4982	7.53627	100.563
10.8625	126.589	17.6457	99.6224	25.7988	99.6833	26.9049	99.6005	25.6888	99.2833	26.4382	99.4978	7.53585	100.557
10.8708	126.674	17.6456	99.622	25.7988	99.6833	26.9047	99.5998	25.6887	99.283	26.438	99.4972	7.53593	100.558
10.8792	126.754	17.6454	99.6211	25.7987	99.6829	26.9045	99.599	25.6887	99.2828	26.4378	99.4965	7.53587	100.558
10.8875	126.839	17.6453	99.6201	25.7986	99.6822	26.9044	99.5985	25.6886	99.2825	26.4377	99.496	7.53547	100.552
10.8958	126.922	17.6452	99.6199	25.7984	99.6817	26.9043	99.5983	25.6885	99.2821	26.4375	99.4953	7.53516	100.548
10.9042	127.006	17.6451	99.6193	25.7984	99.6816	26.9042	99.5979	25.6884	99.2816	26.4373	99.4947	7.53524	100.549
10.9125	127.088	17.6451	99.619	25.7984	99.6818	26.904	99.5973	25.6883	99.2811	26.4372	99.4943	7.53516	100.548
10.9208	127.171	17.6451	99.6191	25.7983	99.6811	26.9039	99.597	25.6882	99.2807	26.4371	99.4937	7.53498	100.546
10.9292	127.253	17.6451	99.6193	25.7981	99.6805	26.9038	99.5965	25.6881	99.2803	26.4369	99.4931	7.53494	100.545
10.9375	127.336	17.6451	99.6192	25.7981	99.6806	26.9037	99.596	25.688	99.2801	26.4367	99.4922	7.53517	100.548
10.9458	127.42	17.6451	99.6193	25.7982	99.6808	26.9035	99.5955	25.688	99.2799	26.4365	99.4916	7.53528	100.55
10.9542	127.505	17.6451	99.6191	25.7981	99.6803	26.9034	99.595	25.6877	99.279	26.4363	99.4909	7.5353	100.55
10.9625	127.587	17.6451	99.6193	25.798	99.68	26.9034	99.5948	25.6876	99.2784	26.4362	99.4904	7.53545	100.552
10.9708	127.67	17.6451	99.6194	25.7979	99.6798	26.9033	99.5945	25.6875	99.2782	26.436	99.4897	7.53559	100.554
10.9792	127.752	17.645	99.6187	25.7979	99.6796	26.9031	99.5938	25.6874	99.2776	26.4359	99.4892	7.53572	100.556
10.9875	127.835	17.6449	99.6182	25.7977	99.6791	26.9029	99.593	25.6872	99.2771	26.4356	99.4883	7.53566	100.555
10.9958	127.92	17.645	99.6184	25.7977	99.6788	26.9027	99.5925	25.6871	99.2767	26.4354	99.4876	7.53568	100.555
11.0042	128.004	17.645	99.6183	25.7977	99.6789	26.9025	99.5916	25.687	99.2761	26.4353	99.487	7.53584	100.557
11.0125	128.086	17.6449	99.6179	25.7976	99.6787	26.9023	99.5909	25.6869	99.2757	26.4352	99.4866	7.53605	100.56
11.0208	128.17	17.6448	99.6175	25.7975	99.6782	26.9022	99.5904	25.6867	99.275	26.435	99.4858	7.53595	100.559
11.0292	128.253	17.6448	99.6175	25.7974	99.6779	26.902	99.5898	25.6865	99.2745	26.4348	99.4851	7.53594	100.559
11.0375	128.339	17.6448	99.6173	25.7974	99.6779	26.9018	99.5891	25.6864	99.274	26.4346	99.4843	7.53604	100.56
11.0458	128.42	17.6447	99.6168	25.7973	99.6772	26.9018	99.589	25.6863	99.2735	26.4345	99.484	7.53605	100.56
11.0542	128.504	17.6446	99.6164	25.7971	99.6768	26.9018	99.589	25.6862	99.2729	26.4343	99.4833	7.53598	100.559
11.0625	128.586	17.6446	99.6164	25.7972	99.6769	26.9018	99.589	25.686	99.2724	26.4341	99.4825	7.53596	100.559
11.0708	128.669	17.6445	99.6159	25.7972	99.6771	26.9017	99.5885	25.686	99.2723	26.434	99.482	7.53628	100.563
11.0792	128.753	17.6445	99.6155	25.7972	99.6769	26.9015	99.588	25.6859	99.272	26.4338	99.4814	7.53663	100.568
11.0875	128.837	17.6444	99.6154	25.7969	99.676	26.9014	99.5875	25.6857	99.2712	26.4336	99.4807	7.53681	100.57
11.0958	128.92	17.6444	99.615	25.7968	99.6756	26.9012	99.5868	25.6856	99.2708	26.4335	99.4803	7.53672	100.569
11.1042	129.002	17.6443	99.6146	25.7968	99.6756	26.901	99.5861	25.6856	99.2707	26.4333	99.4796	7.5369	100.571
11.1125	129.087	17.6442	99.6142	25.7968	99.6756	26.9009	99.5859	25.6855	99.2703	26.4331	99.4788	7.53711	100.574
11.1208	129.171	17.6442	99.6141	25.7967	99.6751	26.9008	99.5855	25.6854	99.2699	26.4329	99.4781	7.53698	100.572
11.1292	129.256	17.6442	99.6141	25.7967	99.675	26.9008	99.5852	25.6853	99.2696	26.4328	99.4777	7.53691	100.572
11.1375	129.337	17.6441	99.6134	25.7968	99.6753	26.9006	99.5846	25.6853	99.2695	26.4327	99.4772	7.53705	100.573
11.1458	129.422	17.644	99.6127	25.7968	99.6754	26.9005	99.5844	25.6851	99.269	26.4324	99.4763	7.5371	100.574
11.1542	129.506	17.6439	99.6125	25.7968	99.6753	26.9004	99.584	25.685	99.2685	26.4322	99.4756	7.53694	100.572
11.1625	129.59	17.6439	99.6121	25.7967	99.6752	26.9002	99.5833	25.6849	99.2682	26.4321	99.4749	7.5367	100.569
11.1708	129.672	17.6438	99.612	25.7967	99.6752	26.9001	99.5826	25.6848	99.2677	26.4319	99.4744	7.53669	100.569
11.1792	129.757	17.6437	99.611	25.7966	99.6747	26.8999	99.5822	25.6846	99.2671	26.4318	99.4737	7.53687	100.571
11.1875	129.84	17.6436	99.6108	25.7965	99.6742	26.8998	99.5815	25.6845	99.2666	26.4316	99.473	7.53667	100.568
11.1958	129.923	17.6436	99.6108	25.7965	99.6741	26.8996	99.5808	25.6844	99.2661	26.4314	99.4725	7.53625	100.563
11.2042	130.004	17.6435	99.6099	25.7964	99.674	26.8995	99.5804	25.6842	99.2656	26.4312	99.4717	7.53621	100.562
11.2125	130.089	17.6434	99.6097	25.7963	99.6735	26.8994	99.5801	25.6842	99.2653	26.4311	99.4713	7.53623	100.562
11.2208	130.172	17.6434	99.6094	25.7962	99.673	26.8993	99.5798	25.6841	99.2649	26.4309	99.4706	7.53597	100.559
11.2292	130.256	17.6434	99.6093	25.7961	99.6729	26.8992	99.5793	25.684	99.2647	26.4308	99.47	7.53568	100.555
11.2375	130.339	17.6432	99.6087	25.7961	99.6726	26.899	99.5788	25.684	99.2645	26.4306	99.4695	7.53579	100.557
11.2458	130.424	17.6431	99.608	25.796	99.6723	26.8989	99.5785	25.6839	99.2642	26.4305	99.4689	7.5358	100.557
11.2542	130.504	17.643	99.6075	25.7959	99.672	26.8988	99.5779	25.6838	99.264	26.4303	99.4683	7.53574	100.556
11.2625	130.589	17.643	99.6071	25.7959	99.6718	26.8987	99.5774	25.6837	99.2634	26.4302	99.4677	7.53563	100.554
11.2708	130.673	17.6429	99.6066	25.7959	99.6719	26.8985	99.5769	25.6836	99.2631	26.43	99.467	7.53562	100.554
11.2792	130.756	17.6429	99.6066	25.7959	99.6719	26.8984	99.5764	25.6835	99.2626	26.4298	99.4665	7.53568	100.555
11.2875	130.843	17.6429	99.6068	25.7958	99.6716	26.8982	99.5757	25.6834	99.2622	26.4297	99.4659	7.53546	100.552
11.2958	130.926	17.6429	99.6068	25.7957	99.6712	26.898	99.5751	25.6832	99.2616	26.4295	99.4653	7.53484	100.544
11.3042	131.008	17.6429	99.6069	25.7957	99.6713	26.8979	99.5745	25.6831	99.2613	26.4293	99.4644	7.5347	100.542
11.3125	131.091	17.6429	99.607	25.7956	99.6709	26.8977	99.5739	25.683	99.2609	26.4291	99.4637	7.53465	100.541
11.3208	131.176	17.6429	99.6066	25.7955	99.6704	26.8975	99.5732	25.683	99.2606	26.4289	99.463	7.53447	100.539
11.3292	131.258	17.6428	99.6062	25.7954	99.6702	26.8974	99.5727	25.6829	99.2602	26.4288	99.4625	7.53422	100.536
11.3375	131.34	17.6428	99.606	25.7954	99.6699	26.8973	99.5725	25.6828	99.26	26.4286	99.4619	7.53431	100.537
11.3458	131.426	17.6427	99.6059	25.7952	99.6694	26.8973	99.5725	25.6827	99.2597	26.4284	99.4612	7.53423	100.536
11.3542	131.511	17.6427	99.6058	25.7951	99.669	26.8972	99.5722	25.6826	99.2593	26.4282	99.4604	7.53383	100.53
11.3625	131.593	17.6427	99.6058	25.7951	99.6689	26.897	99.5714	25.6825	99.259	26.4281	99.4599	7.53342	100.525
11.3708	131.677	17.6427	99.6056	25.795	99.6685	26.8969	99.5709	25.6825	99.2588	26.4279	99.4593	7.53345	100.525
11.3792	131.761	17.6427	99.6054	25.7949	99.6682	26.8968	99.5704	25.6823	99.2583	26.4278	99.4587	7.53358	100.527
11.3875	131.844	17.6426	99.6049	25.7949	99.6679	26.8966	99.5699	25.6822	99.2577	26.4276	99.4581	7.53348	100.526
11.3958	131.928	17.6425	99.6042	25.7948	99.6677	26.8964	99.5691	25.6821	99.2572	26.4274	99.4575	7.53327	100.523
11.4042	132.01	17.6424	99.6037	25.7947	99.6674	26.8963	99.5685	25.682	99.2569	26.4273	99.4569	7.53332	100.524
11.4125	132.094	17.6423	99.6033	25.7946	99.6669	26.8961	99.5679	25.6819	99.2563	26.4271	99.4562	7.53354	100.527
11.4208	132.179	17.6423	99.6032	25.7944	99.6662	26.896	99.5674	25.6817	99.2558	26.4269	99.4555	7.53351	100.526
11.4292	132.261	17.6422	99.6027	25.7944	99.6663	26.8958	99.5669	25.6816	99.2555	26.4268	99.455	7.53347	100.526
11.4375	132.343	17.6421	99.6021	25.7945	99.6664	26.8957	99.5666	25.6816	99.2554	26.4266	99.4542	7.5335	100.526
11.4458	132.429	17.6421	99.602	25.7944	99.666	26.8956	99.5663	25.6815	99.2551	26.4263	99.4534	7.53381	100.53
11.4542	132.511	17.642	99.6015	25.7942	99.6654	26.8956	99.5659	25.6814	99.2544	26.4261	99.4526	7.53394	100.532
11.4625	132.595	17.6419	99.6011	25.7941	99.665	26.8954	99.5655	25.6812	99.254	26.426	99.452	7.53382	100.53
11.4708	132.679	17.6419	99.6009	25.794	99.6648	26.8953	99.5648	25.6811	99.2535	26.4258	99.4514	7.53407	100.534
11.4792	132.763	17.6418	99.6003	25.7939	99.6644	26.8951	99.5644	25.681	99.2529	26.4257	99.4508	7.53448	100.539
11.4875	132.846	17.6418	99.6005	25.7939	99.6641	26.895	99.5639	25.6808	99.2523	26.4255	99.4503	7.53435	100.537
11.4958	132.929	17.6418	99.6006	25.7938	99.6637	26.8949	99.5635	25.6807	99.2519	26.4254	99.4497	7.53418	100.535
11.5042	133.015	17.6418	99.6003	25.7938	99.6638	26.8948	99.563	25.6806	99.2515	26.4252	99.449	7.5343	100.537
11.5125	133.098	17.6416	99.5996	25.7937	99.6637	26.8946	99.5624	25.6805	99.251	26.425	99.4484	7.53438	100.538
11.5208	133.181	17.6416	99.5992	25.7937	99.6633	26.8944	99.5617	25.6803	99.2503	26.4248	99.4477	7.53429	100.536
11.5292	133.265	17.6416	99.5994	25.7937	99.6634	26.8942	99.5611	25.6802	99.2498	26.4247	99.4472	7.53424	100.536
11.5375	133.349	17.6415	99.5988	25.7936	99.6629	26.894	99.5603	25.6801	99.2494	26.4246	99.4467	7.53422	100.536
11.5458	133.432	17.6415	99.5987	25.7934	99.6623	26.8939	99.5599	25.68	99.2491	26.4244	99.446	7.53437	100.538
11.5542	133.515	17.6414	99.5984	25.7932	99.6616	26.8939	99.5597	25.6799	99.2489	26.4242	99.4454	7.53427	100.536
11.5625	133.598	17.6413	99.5977	25.7931	99.6611	26.8937	99.5592	25.6799	99.2487	26.4241	99.4449	7.53405	100.533
11.5708	133.683	17.6412	99.597	25.793	99.6607	26.8935	99.5585	25.6798	99.2484	26.4239	99.444	7.53411	100.534
11.5792	133.766	17.641	99.5963	25.7929	99.6604	26.8935	99.5584	25.6796	99.2477	26.4236	99.4431	7.53427	100.536
11.5875	133.849	17.641	99.596	25.7929	99.6602	26.8934	99.558	25.6795	99.2472	26.4234	99.4424	7.53426	100.536
11.5958	133.932	17.641	99.5957	25.7929	99.6603	26.8933	99.5576	25.6794	99.2467	26.4233	99.442	7.53437	100.538
11.6042	134.015	17.6409	99.5954	25.7928	99.6601	26.8932	99.5572	25.6792	99.2463	26.4231	99.4412	7.53483	100.544
11.6125	134.099	17.6408	99.5946	25.7928	99.6598	26.8931	99.5568	25.6792	99.246	26.423	99.4406	7.53523	100.549
11.6208	134.181	17.6407	99.5941	25.7927	99.6594	26.893	99.5563	25.6791	99.2456	26.4228	99.4399	7.5353	100.55
11.6292	134.264	17.6406	99.5938	25.7927	99.6595	26.8928	99.5558	25.679	99.2453	26.4226	99.4394	7.53522	100.549
11.6375	134.346	17.6407	99.5941	25.7926	99.6594	26.8927	99.5553	25.6789	99.2448	26.4224	99.4386	7.53527	100.55
11.6458	134.43	17.6407	99.5942	25.7926	99.6591	26.8926	99.555	25.6788	99.2444	26.4222	99.4378	7.53537	100.551
11.6542	134.515	17.6407	99.5944	25.7924	99.6585	26.8925	99.5547	25.6786	99.2439	26.422	99.4371	7.53515	100.548
11.6625	134.594	17.6409	99.5951	25.7923	99.6581	26.8923	99.554	25.6786	99.2436	26.4218	99.4364	7.53482	100.544
11.6708	134.684	17.6414	99.5981	25.7922	99.6577	26.8922	99.5535	25.6784	99.2429	26.4217	99.436	7.53482	100.544
11.6792	134.758	17.6404	99.5924	25.7921	99.6573	26.8921	99.5531	25.6783	99.2425	26.4216	99.4353	7.53489	100.545
11.6875	134.841	17.6399	99.5896	25.792	99.657	26.8919	99.5525	25.6782	99.2421	26.4214	99.4347	7.5347	100.542
11.6958	134.926	17.6397	99.5889	25.792	99.657	26.8918	99.5521	25.6781	99.2417	26.4212	99.4341	7.5346	100.541
11.7042	135.009	17.6398	99.5893	25.792	99.657	26.8917	99.5517	25.6779	99.2412	26.421	99.4334	7.53483	100.544
11.7125	135.091	17.6398	99.5893	25.7919	99.6563	26.8916	99.5513	25.6778	99.2408	26.4209	99.4328	7.5349	100.545
11.7208	135.177	17.6399	99.59	25.7917	99.6558	26.8914	99.5507	25.6777	99.2404	26.4207	99.432	7.53472	100.542
11.7292	135.261	17.6401	99.5909	25.7917	99.6555	26.8912	99.5499	25.6776	99.2401	26.4205	99.4314	7.53456	100.54
11.7375	135.345	17.6401	99.591	25.7917	99.6557	26.891	99.5492	25.6776	99.2399	26.4204	99.4311	7.53457	100.54
11.7458	135.427	17.6401	99.5909	25.7916	99.6553	26.891	99.5489	25.6775	99.2394	26.4203	99.4306	7.53463	100.541
11.7542	135.51	17.64	99.5905	25.7916	99.6551	26.8909	99.5485	25.6773	99.2388	26.4201	99.43	7.53458	100.54
11.7625	135.594	17.64	99.5903	25.7915	99.655	26.8907	99.5481	25.6772	99.2384	26.42	99.4295	7.53448	100.539
11.7708	135.677	17.6399	99.59	25.7914	99.6546	26.8906	99.5475	25.677	99.2377	26.4199	99.4289	7.53449	100.539
11.7792	135.76	17.6398	99.5894	25.7913	99.654	26.8905	99.5473	25.6769	99.2372	26.4196	99.428	7.53445	100.539
11.7875	135.843	17.6394	99.587	25.7911	99.6536	26.8904	99.5468	25.6769	99.237	26.4194	99.4272	7.53419	100.535
11.7958	135.929	17.64	99.5905	25.7911	99.6535	26.8902	99.546	25.6768	99.2368	26.4193	99.4268	7.53374	100.529
11.8042	136.015	17.6406	99.5935	25.7911	99.6534	26.89	99.5455	25.6767	99.2365	26.4191	99.4261	7.53356	100.527
11.8125	136.097	17.6403	99.5919	25.7911	99.6534	26.8899	99.5452	25.6766	99.236	26.4189	99.4254	7.53339	100.525
11.8208	136.179	17.6399	99.5897	25.7909	99.6527	26.8899	99.5449	25.6765	99.2356	26.4187	99.4248	7.53327	100.523
11.8292	136.262	17.6396	99.5881	25.7909	99.6526	26.8897	99.5443	25.6764	99.2354	26.4185	99.424	7.5331	100.521
11.8375	136.345	17.6393	99.5863	25.7909	99.6525	26.8896	99.5441	25.6763	99.2349	26.4184	99.4233	7.53311	100.521
11.8458	136.426	17.6391	99.585	25.7907	99.652	26.8895	99.5436	25.6761	99.2343	26.4181	99.4225	7.53326	100.523
11.8542	136.508	17.6389	99.5842	25.7907	99.6517	26.8894	99.543	25.676	99.2339	26.418	99.4218	7.53327	100.523
11.8625	136.59	17.6388	99.5837	25.7908	99.6522	26.8892	99.5423	25.676	99.2338	26.4178	99.4212	7.53297	100.519
11.8708	136.673	17.6387	99.5832	25.7908	99.6522	26.889	99.5418	25.6759	99.2332	26.4177	99.4207	7.53281	100.517
11.8792	136.755	17.6387	99.583	25.7906	99.6516	26.8889	99.5414	25.6757	99.2326	26.4175	99.4202	7.53279	100.517
11.8875	136.839	17.6387	99.5828	25.7907	99.6519	26.8888	99.5408	25.6756	99.232	26.4173	99.4194	7.53268	100.515
11.8958	136.924	17.6388	99.5835	25.7908	99.6523	26.8887	99.5405	25.6754	99.2316	26.4172	99.4191	7.5324	100.511
11.9042	137.007	17.639	99.5846	25.7907	99.6519	26.8885	99.54	25.6754	99.2313	26.4171	99.4185	7.53233	100.51
11.9125	137.09	17.639	99.5845	25.7906	99.6514	26.8884	99.5395	25.6752	99.2308	26.4169	99.4177	7.53243	100.512
11.9208	137.172	17.6389	99.5841	25.7906	99.6513	26.8883	99.539	25.6751	99.2303	26.4167	99.4169	7.53233	100.51
11.9292	137.257	17.6389	99.5841	25.7905	99.6511	26.8881	99.5385	25.6751	99.2301	26.4165	99.4163	7.53213	100.508
11.9375	137.339	17.6388	99.5836	25.7904	99.6506	26.8881	99.5382	25.6749	99.2295	26.4164	99.4158	7.53202	100.506
11.9458	137.421	17.6387	99.5828	25.7902	99.65	26.888	99.5378	25.6748	99.2292	26.4162	99.4152	7.53201	100.506
11.9542	137.505	17.6386	99.5824	25.79	99.6493	26.8878	99.537	25.6748	99.2289	26.416	99.4146	7.53205	100.507
11.9625	137.588	17.6387	99.5828	25.79	99.6493	26.8876	99.5365	25.6747	99.2285	26.4159	99.4142	7.53206	100.507
11.9708	137.674	17.6386	99.5824	25.7899	99.6489	26.8875	99.5362	25.6746	99.2285	26.4158	99.4137	7.53195	100.505
11.9792	137.757	17.6385	99.5818	25.7897	99.648	26.8874	99.5357	25.6746	99.2285	26.4156	99.4131	7.53213	100.508
11.9875	137.839	17.6384	99.5813	25.7896	99.6475	26.8873	99.5352	25.6746	99.2283	26.4155	99.4126	7.53197	100.506
11.9958	137.924	17.6385	99.5821	25.7896	99.6476	26.8871	99.5345	25.6745	99.2279	26.4154	99.4123	7.53172	100.502
12.0042	138.007	17.6385	99.5822	25.7895	99.6472	26.887	99.5343	25.6744	99.2273	26.4154	99.412	7.53179	100.503
12.0125	138.089	17.6384	99.5815	25.7893	99.6464	26.8869	99.5339	25.6743	99.227	26.4152	99.4116	7.53183	100.504
12.0208	138.173	17.6384	99.5814	25.7893	99.6464	26.8867	99.5331	25.6742	99.2266	26.415	99.4108	7.53176	100.503
12.0292	138.257	17.6384	99.5815	25.7892	99.6462	26.8865	99.5324	25.674	99.2261	26.4148	99.41	7.53166	100.501
12.0375	138.342	17.6383	99.5808	25.7892	99.6461	26.8864	99.5319	25.674	99.2258	26.4145	99.4089	7.53174	100.503
12.0458	138.425	17.6381	99.5797	25.7892	99.6459	26.8862	99.5314	25.6739	99.2254	26.4144	99.4083	7.53176	100.503
12.0542	138.505	17.638	99.5789	25.7892	99.646	26.8861	99.531	25.6737	99.225	26.4142	99.4076	7.53184	100.504
12.0625	138.589	17.638	99.5791	25.7891	99.6458	26.8859	99.5302	25.6736	99.2246	26.414	99.4067	7.53189	100.505
12.0708	138.672	17.6381	99.5795	25.789	99.6454	26.8857	99.5296	25.6736	99.2243	26.4138	99.4062	7.53207	100.507
12.0792	138.758	17.638	99.5792	25.7889	99.6449	26.8856	99.5289	25.6735	99.2239	26.4137	99.4056	7.53229	100.51
12.0875	138.839	17.638	99.5788	25.7889	99.6449	26.8854	99.5282	25.6733	99.2234	26.4134	99.4048	7.53223	100.509
12.0958	138.925	17.638	99.5789	25.7889	99.645	26.8852	99.5276	25.6732	99.2229	26.4133	99.4041	7.53198	100.506
12.1042	139.008	17.6379	99.5785	25.7888	99.6447	26.8851	99.5274	25.6731	99.2224	26.4131	99.4033	7.53198	100.506
12.1125	139.092	17.6378	99.578	25.7887	99.6441	26.8851	99.5272	25.673	99.2223	26.4128	99.4022	7.53208	100.507
12.1208	139.176	17.6378	99.5779	25.7886	99.6439	26.885	99.5269	25.673	99.2222	26.4126	99.4016	7.53181	100.503
12.1292	139.259	17.6378	99.5782	25.7886	99.6436	26.8849	99.5263	25.6729	99.2219	26.4124	99.401	7.53149	100.499
12.1375	139.343	17.6378	99.578	25.7885	99.6432	26.8848	99.526	25.6728	99.2214	26.4123	99.4005	7.53142	100.498
12.1458	139.428	17.6377	99.5772	25.7883	99.6426	26.8848	99.526	25.6726	99.2207	26.4121	99.3998	7.53135	100.497
12.1542	139.512	17.6376	99.5768	25.7883	99.6425	26.8847	99.5258	25.6725	99.2202	26.412	99.3992	7.53116	100.495
12.1625	139.594	17.6377	99.5771	25.7883	99.6425	26.8846	99.5255	25.6724	99.2197	26.4118	99.3987	7.53116	100.495
12.1708	139.677	17.6376	99.5765	25.7882	99.6421	26.8845	99.525	25.6722	99.2192	26.4116	99.3979	7.53148	100.499
12.1792	139.762	17.6374	99.5758	25.788	99.6413	26.8844	99.5246	25.6721	99.2188	26.4114	99.3972	7.53174	100.503
12.1875	139.845	17.6374	99.5754	25.7879	99.641	26.8842	99.5239	25.672	99.2182	26.4112	99.3964	7.53168	100.502
12.1958	139.929	17.6374	99.5754	25.7878	99.6407	26.8841	99.5235	25.6718	99.2177	26.4111	99.3959	7.53159	100.501
12.2042	140.013	17.6372	99.5747	25.7877	99.6403	26.884	99.523	25.6718	99.2174	26.4109	99.3953	7.53195	100.505
12.2125	140.095	17.6371	99.5739	25.7876	99.64	26.8839	99.5226	25.6717	99.2172	26.4108	99.3947	7.5323	100.51
12.2208	140.18	17.637	99.5735	25.7877	99.6402	26.8837	99.522	25.6717	99.2169	26.4106	99.3942	7.53218	100.508
12.2292	140.264	17.6371	99.5739	25.7876	99.6401	26.8836	99.5216	25.6716	99.2168	26.4104	99.3935	7.53194	100.505
12.2375	140.345	17.637	99.5735	25.7875	99.6395	26.8834	99.5208	25.6716	99.2166	26.4102	99.3927	7.53219	100.508
12.2458	140.431	17.6369	99.573	25.7874	99.6391	26.8832	99.5202	25.6715	99.2162	26.4101	99.3922	7.53231	100.51
12.2542	140.515	17.6368	99.5725	25.7875	99.6395	26.8831	99.5198	25.6714	99.2159	26.41	99.3918	7.53217	100.508
12.2625	140.598	17.6368	99.5725	25.7875	99.6395	26.883	99.5193	25.6713	99.2156	26.4098	99.3911	7.53232	100.51
12.2708	140.683	17.6367	99.5719	25.7874	99.6391	26.8828	99.5188	25.6712	99.2151	26.4096	99.3905	7.53276	100.516
12.2792	140.767	17.6367	99.5716	25.7873	99.6388	26.8827	99.5184	25.6711	99.2147	26.4094	99.3897	7.53287	100.518
12.2875	140.849	17.6367	99.5716	25.7873	99.6388	26.8826	99.5181	25.671	99.2142	26.4093	99.3892	7.53273	100.516
12.2958	140.931	17.6367	99.5717	25.7873	99.6385	26.8826	99.5178	25.6709	99.214	26.4091	99.3886	7.53261	100.514
12.3042	141.016	17.6367	99.5715	25.7871	99.6379	26.8825	99.5175	25.6708	99.2135	26.4089	99.3877	7.53282	100.517
12.3125	141.099	17.6366	99.5714	25.7871	99.6378	26.8823	99.517	25.6707	99.2134	26.4088	99.3872	7.53295	100.519
12.3208	141.182	17.6366	99.5713	25.7872	99.6382	26.8822	99.5163	25.6707	99.2132	26.4086	99.3867	7.53277	100.516
12.3292	141.266	17.6366	99.5714	25.7872	99.6383	26.882	99.5159	25.6706	99.2128	26.4085	99.3862	7.53287	100.518
12.3375	141.35	17.6366	99.571	25.787	99.6376	26.8819	99.5154	25.6704	99.2123	26.4083	99.3855	7.5331	100.521
12.3458	141.431	17.6364	99.5703	25.7869	99.637	26.8818	99.5148	25.6704	99.2119	26.4082	99.3851	7.5329	100.518
12.3542	141.514	17.6364	99.5702	25.7868	99.6367	26.8816	99.5143	25.6703	99.2116	26.408	99.3844	7.53271	100.516
12.3625	141.598	17.6364	99.57	25.7867	99.6363	26.8815	99.5139	25.6701	99.211	26.4079	99.384	7.53273	100.516
12.3708	141.68	17.6362	99.5691	25.7865	99.6357	26.8814	99.5135	25.67	99.2106	26.4078	99.3835	7.53268	100.515
12.3792	141.764	17.6361	99.5683	25.7865	99.6356	26.8812	99.5129	25.6699	99.2103	26.4076	99.3826	7.5325	100.513
12.3875	141.848	17.6361	99.5683	25.7865	99.6356	26.8811	99.5123	25.6699	99.21	26.4074	99.382	7.53231	100.51
12.3958	141.93	17.636	99.5678	25.7864	99.6353	26.881	99.5119	25.6697	99.2093	26.4072	99.3812	7.53215	100.508
12.4042	142.012	17.6359	99.5671	25.7863	99.635	26.8809	99.5115	25.6695	99.2086	26.407	99.3805	7.53201	100.506
12.4125	142.094	17.6358	99.5669	25.7863	99.6349	26.8808	99.5113	25.6694	99.2084	26.4068	99.3799	7.53185	100.504
12.4208	142.178	17.6359	99.5671	25.7864	99.6351	26.8807	99.5108	25.6694	99.2081	26.4066	99.3792	7.53163	100.501
12.4292	142.263	17.636	99.5675	25.7863	99.6349	26.8805	99.5102	25.6693	99.2078	26.4065	99.3785	7.53138	100.498
12.4375	142.345	17.6358	99.5667	25.7862	99.6346	26.8804	99.5098	25.6692	99.2073	26.4062	99.3777	7.53158	100.5
12.4458	142.429	17.6357	99.5661	25.7862	99.6344	26.8803	99.5094	25.669	99.2068	26.4061	99.3771	7.53149	100.499
12.4542	142.511	17.6357	99.5659	25.7861	99.6342	26.8802	99.5091	25.6691	99.2069	26.4059	99.3763	7.53096	100.492
12.4625	142.595	17.6356	99.5658	25.7861	99.634	26.8801	99.5088	25.669	99.2068	26.4056	99.3752	7.53128	100.496
12.4708	142.678	17.6356	99.5656	25.786	99.6337	26.88	99.5083	25.6689	99.2064	26.4053	99.3742	7.53162	100.501
12.4792	142.761	17.6356	99.5653	25.786	99.6336	26.8798	99.5076	25.6688	99.2059	26.4051	99.3735	7.53135	100.497
12.4875	142.844	17.6356	99.5657	25.7859	99.6335	26.8797	99.5071	25.6687	99.2055	26.405	99.3729	7.53121	100.495
12.4958	142.928	17.6356	99.5656	25.7859	99.6332	26.8795	99.5064	25.6686	99.205	26.4048	99.3722	7.53143	100.498
12.5042	143.011	17.6355	99.5651	25.7858	99.6328	26.8793	99.5057	25.6685	99.2047	26.4046	99.3714	7.5316	100.501
12.5125	143.095	17.6355	99.5651	25.7857	99.6327	26.8792	99.5054	25.6683	99.2041	26.4045	99.3709	7.53144	100.499
12.5208	143.18	17.6355	99.565	25.7856	99.6322	26.8791	99.5049	25.6682	99.2037	26.4043	99.3705	7.53115	100.495
12.5292	143.262	17.6354	99.5644	25.7855	99.6317	26.8789	99.5043	25.6682	99.2036	26.4042	99.3699	7.53133	100.497
12.5375	143.347	17.6353	99.564	25.7854	99.6315	26.8788	99.5039	25.6681	99.2033	26.4041	99.3696	7.5317	100.502
12.5458	143.429	17.6353	99.5638	25.7854	99.6314	26.8788	99.5038	25.6681	99.2032	26.4039	99.369	7.53154	100.5
12.5542	143.512	17.6353	99.5638	25.7853	99.6311	26.8786	99.5033	25.668	99.2026	26.4038	99.3683	7.53107	100.494
12.5625	143.596	17.6352	99.5635	25.7852	99.6307	26.8785	99.5026	25.6678	99.2021	26.4036	99.3679	7.53111	100.494
12.5708	143.679	17.6352	99.5631	25.7852	99.6305	26.8783	99.5022	25.6677	99.2015	26.4035	99.3675	7.53127	100.496
12.5792	143.763	17.6351	99.5628	25.785	99.63	26.8782	99.5017	25.6676	99.2013	26.4034	99.3671	7.53083	100.49
12.5875	143.846	17.6351	99.5628	25.785	99.6298	26.8781	99.5012	25.6676	99.2012	26.4032	99.3664	7.53047	100.486
12.5958	143.93	17.635	99.5624	25.785	99.6298	26.8779	99.5008	25.6675	99.2009	26.4031	99.366	7.53035	100.484
12.6042	144.013	17.635	99.5619	25.785	99.6298	26.8778	99.5003	25.6674	99.2005	26.403	99.3654	7.53035	100.484
12.6125	144.095	17.6349	99.5617	25.7849	99.6296	26.8777	99.4999	25.6673	99.2	26.4028	99.3646	7.53014	100.481
12.6208	144.179	17.6349	99.5613	25.7849	99.6294	26.8776	99.4994	25.6672	99.1997	26.4026	99.364	7.52959	100.474
12.6292	144.263	17.6347	99.5607	25.7848	99.6291	26.8775	99.4991	25.6671	99.1992	26.4025	99.3635	7.52967	100.475
12.6375	144.345	17.6347	99.5604	25.7848	99.6289	26.8774	99.4989	25.667	99.1989	26.4024	99.3632	7.52994	100.478
12.6458	144.428	17.6347	99.5605	25.7847	99.6289	26.8773	99.4983	25.6669	99.1987	26.4023	99.3627	7.52999	100.479
12.6542	144.513	17.6346	99.5601	25.7846	99.6285	26.8771	99.4976	25.6669	99.1985	26.4021	99.362	7.52974	100.476
12.6625	144.596	17.6346	99.5598	25.7846	99.6281	26.877	99.4971	25.6669	99.1984	26.4019	99.3613	7.52994	100.479
12.6708	144.68	17.6346	99.5599	25.7845	99.6279	26.8768	99.4965	25.6668	99.1981	26.4017	99.3606	7.53029	100.483
12.6792	144.763	17.6346	99.5597	25.7843	99.6272	26.8767	99.4962	25.6667	99.1979	26.4016	99.3601	7.53032	100.484
12.6875	144.847	17.6345	99.5594	25.7842	99.6269	26.8766	99.4957	25.6667	99.1978	26.4014	99.3596	7.52999	100.479
12.6958	144.93	17.6345	99.5592	25.7841	99.6264	26.8765	99.4952	25.6666	99.1974	26.4012	99.3588	7.53004	100.48
12.7042	145.013	17.6344	99.5587	25.784	99.6259	26.8763	99.4948	25.6665	99.1969	26.4011	99.3583	7.53024	100.482
12.7125	145.096	17.6343	99.5584	25.7839	99.6256	26.8762	99.4945	25.6664	99.1966	26.401	99.3578	7.53026	100.483
12.7208	145.18	17.6342	99.5577	25.7838	99.6254	26.8762	99.4942	25.6663	99.1962	26.4007	99.3569	7.53003	100.48
12.7292	145.263	17.6341	99.5569	25.7838	99.6254	26.876	99.4936	25.6662	99.1957	26.4006	99.3564	7.53012	100.481
12.7375	145.347	17.634	99.5563	25.7838	99.6251	26.8759	99.4931	25.666	99.1951	26.4004	99.3558	7.53062	100.488
12.7458	145.43	17.634	99.5565	25.7837	99.6247	26.8757	99.4924	25.6658	99.1945	26.4002	99.355	7.53083	100.49
12.7542	145.514	17.6339	99.5561	25.7836	99.6245	26.8755	99.4918	25.6657	99.194	26.4	99.3543	7.53071	100.489
12.7625	145.596	17.6338	99.5556	25.7836	99.6244	26.8754	99.4915	25.6656	99.1936	26.3999	99.3537	7.53066	100.488
12.7708	145.678	17.6338	99.5554	25.7835	99.6241	26.8753	99.4911	25.6655	99.1933	26.3997	99.3532	7.53096	100.492
12.7792	145.76	17.6338	99.5553	25.7835	99.6239	26.8753	99.4908	25.6655	99.1932	26.3996	99.3526	7.53093	100.492
12.7875	145.843	17.6337	99.5549	25.7834	99.6238	26.8752	99.4906	25.6655	99.1931	26.3995	99.3522	7.53051	100.486
12.7958	145.928	17.6336	99.5543	25.7833	99.6235	26.8752	99.4905	25.6654	99.1927	26.3993	99.3516	7.53043	100.485
12.8042	146.01	17.6335	99.5537	25.7833	99.6233	26.8751	99.4901	25.6653	99.1923	26.3992	99.3512	7.53066	100.488
12.8125	146.094	17.6334	99.5531	25.7833	99.6234	26.875	99.4898	25.6653	99.1922	26.399	99.3506	7.53049	100.486
12.8208	146.177	17.6333	99.5526	25.7833	99.6232	26.8748	99.4893	25.6652	99.1918	26.3989	99.3499	7.53011	100.481
12.8292	146.261	17.6333	99.5526	25.7833	99.6231	26.8748	99.4889	25.665	99.1914	26.3987	99.3494	7.53001	100.479
12.8375	146.343	17.6334	99.553	25.7832	99.623	26.8746	99.4884	25.665	99.1912	26.3986	99.3489	7.53019	100.482
12.8458	146.428	17.6334	99.5529	25.7832	99.623	26.8745	99.4879	25.6649	99.1908	26.3985	99.3484	7.53015	100.481
12.8542	146.511	17.6333	99.5525	25.7832	99.6228	26.8743	99.4874	25.6648	99.1904	26.3983	99.348	7.52991	100.478
12.8625	146.595	17.6333	99.5522	25.7831	99.6225	26.8742	99.4868	25.6647	99.1899	26.3982	99.3476	7.52986	100.477
12.8708	146.679	17.6333	99.5522	25.783	99.622	26.874	99.4862	25.6646	99.1896	26.3981	99.3469	7.53016	100.481
12.8792	146.763	17.6332	99.5522	25.7829	99.6216	26.8739	99.4857	25.6646	99.1895	26.3979	99.3463	7.53027	100.483
12.8875	146.848	17.6332	99.5517	25.7829	99.6217	26.8737	99.4851	25.6645	99.1894	26.3977	99.3457	7.52993	100.478
12.8958	146.932	17.6331	99.5515	25.7828	99.6212	26.8736	99.4847	25.6644	99.189	26.3976	99.345	7.52974	100.476
12.9042	147.013	17.6332	99.5517	25.7827	99.6209	26.8735	99.4844	25.6643	99.1887	26.3974	99.3443	7.52984	100.477
12.9125	147.097	17.6331	99.5516	25.7827	99.6211	26.8735	99.4843	25.6643	99.1884	26.3973	99.344	7.52959	100.474
12.9208	147.18	17.6334	99.5534	25.7827	99.621	26.8734	99.484	25.6642	99.1883	26.3971	99.3434	7.52897	100.466
12.9292	147.266	17.6335	99.5539	25.7826	99.6206	26.8733	99.4835	25.6641	99.1878	26.397	99.3428	7.52867	100.462
12.9375	147.345	17.6329	99.5505	25.7825	99.6202	26.8731	99.4829	25.664	99.1874	26.3969	99.3425	7.52876	100.463
12.9458	147.428	17.6326	99.5485	25.7825	99.62	26.8729	99.4822	25.664	99.1872	26.3968	99.342	7.52866	100.461
12.9542	147.513	17.6326	99.5483	25.7824	99.6199	26.8727	99.4815	25.6639	99.187	26.3966	99.3413	7.52813	100.454
12.9625	147.598	17.6326	99.5485	25.7823	99.6196	26.8726	99.4809	25.6638	99.1866	26.3964	99.3408	7.5282	100.455
12.9708	147.681	17.6326	99.5486	25.7822	99.6192	26.8726	99.4808	25.6637	99.1861	26.3963	99.3402	7.52876	100.463
12.9792	147.764	17.6326	99.5486	25.7822	99.6191	26.8725	99.4805	25.6636	99.1859	26.3962	99.3397	7.52888	100.464
12.9875	147.849	17.6326	99.5486	25.7822	99.619	26.8724	99.48	25.6636	99.1857	26.396	99.3391	7.52868	100.462
12.9958	147.931	17.6325	99.5482	25.7821	99.6186	26.8722	99.4794	25.6635	99.1853	26.3958	99.3386	7.52881	100.463
13.0042	148.013	17.6325	99.5482	25.7819	99.6179	26.8721	99.479	25.6634	99.1851	26.3957	99.3379	7.52914	100.468
13.0125	148.097	17.6326	99.5483	25.7819	99.618	26.8719	99.4784	25.6634	99.1849	26.3955	99.3374	7.529	100.466
13.0208	148.181	17.6326	99.5486	25.7818	99.6176	26.8718	99.4781	25.6632	99.1842	26.3954	99.3369	7.52863	100.461
13.0292	148.264	17.6325	99.5483	25.7817	99.6171	26.8717	99.4777	25.6631	99.1838	26.3953	99.3364	7.52874	100.462
13.0375	148.349	17.6325	99.5483	25.7816	99.6167	26.8716	99.4774	25.663	99.1836	26.3951	99.3358	7.52914	100.468
13.0458	148.434	17.6325	99.5483	25.7816	99.6166	26.8715	99.477	25.663	99.1835	26.395	99.3352	7.52911	100.467
13.0542	148.518	17.6324	99.5477	25.7816	99.6166	26.8714	99.4765	25.663	99.1834	26.3947	99.3343	7.52887	100.464
13.0625	148.6	17.6324	99.5472	25.7815	99.6164	26.8713	99.4762	25.6629	99.183	26.3945	99.3336	7.52905	100.467
13.0708	148.683	17.6323	99.547	25.7814	99.616	26.8713	99.476	25.6628	99.1827	26.3943	99.3329	7.52949	100.473
13.0792	148.767	17.6324	99.5473	25.7813	99.6155	26.8711	99.4754	25.6628	99.1825	26.3942	99.3323	7.52946	100.472
13.0875	148.85	17.6324	99.5474	25.7812	99.6154	26.8709	99.4747	25.6627	99.1822	26.394	99.3316	7.52912	100.468
13.0958	148.933	17.6323	99.5471	25.7812	99.615	26.8708	99.4742	25.6625	99.1817	26.3939	99.3313	7.52928	100.47
13.1042	149.015	17.6322	99.5464	25.7812	99.615	26.8707	99.474	25.6625	99.1814	26.3938	99.3308	7.52954	100.473
13.1125	149.099	17.6321	99.5458	25.7811	99.6149	26.8706	99.4736	25.6624	99.1812	26.3936	99.33	7.52964	100.474
13.1208	149.184	17.6321	99.5455	25.7811	99.6148	26.8705	99.4731	25.6624	99.181	26.3935	99.3295	7.52945	100.472
13.1292	149.268	17.632	99.5451	25.781	99.6145	26.8704	99.4727	25.6623	99.1807	26.3934	99.3293	7.52956	100.473
13.1375	149.352	17.6319	99.5447	25.7809	99.6138	26.8703	99.4724	25.6622	99.1803	26.3932	99.3288	7.53004	100.48
13.1458	149.434	17.6319	99.5444	25.7808	99.6137	26.8702	99.4723	25.6622	99.1804	26.3931	99.3282	7.53018	100.482
13.1542	149.517	17.6318	99.5441	25.7809	99.6139	26.8701	99.4718	25.6621	99.1801	26.3929	99.3277	7.5297	100.475
13.1625	149.601	17.6318	99.5438	25.7809	99.614	26.87	99.4713	25.6621	99.1798	26.3928	99.3272	7.52983	100.477
13.1708	149.683	17.6317	99.5437	25.7808	99.6137	26.8699	99.4708	25.662	99.1795	26.3927	99.3266	7.53027	100.483
13.1792	149.769	17.6317	99.5437	25.7808	99.6134	26.8697	99.4702	25.6619	99.1793	26.3925	99.3259	7.53	100.479
13.1875	149.851	17.6317	99.5432	25.7807	99.6132	26.8696	99.4698	25.6619	99.1792	26.3924	99.3254	7.5296	100.474
13.1958	149.934	17.6316	99.5429	25.7806	99.6128	26.8695	99.4693	25.6618	99.1789	26.3922	99.325	7.52966	100.475
13.2042	150.016	17.6315	99.5424	25.7805	99.6126	26.8694	99.4689	25.6618	99.1786	26.3921	99.3243	7.53001	100.479
13.2125	150.101	17.6314	99.542	25.7805	99.6125	26.8692	99.4684	25.6617	99.1785	26.3919	99.3238	7.5298	100.477
13.2208	150.185	17.6314	99.5419	25.7804	99.6121	26.8691	99.4679	25.6617	99.1783	26.3918	99.3232	7.52944	100.472
13.2292	150.269	17.6314	99.5417	25.7804	99.6121	26.8689	99.4672	25.6616	99.178	26.3916	99.3227	7.52951	100.473
13.2375	150.353	17.6315	99.5421	25.7803	99.6117	26.8687	99.4667	25.6615	99.1777	26.3914	99.322	7.52986	100.477
13.2458	150.436	17.6315	99.5421	25.7803	99.6118	26.8687	99.4664	25.6615	99.1776	26.3913	99.3213	7.52958	100.474
13.2542	150.521	17.6314	99.5417	25.7802	99.6114	26.8686	99.4663	25.6614	99.1775	26.3911	99.3209	7.52916	100.468
13.2625	150.604	17.6314	99.5415	25.7801	99.6109	26.8686	99.4663	25.6614	99.1771	26.3911	99.3207	7.52917	100.468
13.2708	150.686	17.6313	99.5409	25.7801	99.6108	26.8686	99.4661	25.6612	99.1765	26.391	99.3203	7.52925	100.469
13.2792	150.769	17.6312	99.5404	25.7801	99.611	26.8685	99.4657	25.6611	99.1761	26.3908	99.3197	7.52899	100.466
13.2875	150.853	17.6311	99.5399	25.7801	99.611	26.8683	99.4652	25.6609	99.1754	26.3907	99.319	7.52863	100.461
13.2958	150.934	17.631	99.5393	25.7801	99.6108	26.8683	99.4649	25.6609	99.1753	26.3905	99.3186	7.52874	100.462
13.3042	151.017	17.6309	99.5392	25.7799	99.6102	26.8682	99.4646	25.6608	99.1751	26.3903	99.3178	7.52901	100.466
13.3125	151.102	17.631	99.5393	25.7798	99.6097	26.868	99.464	25.6607	99.1747	26.3901	99.3171	7.52889	100.465
13.3208	151.184	17.6309	99.5392	25.7797	99.6096	26.8678	99.4633	25.6607	99.1744	26.39	99.3168	7.52853	100.46
13.3292	151.268	17.6309	99.5391	25.7796	99.6091	26.8677	99.4629	25.6605	99.174	26.3899	99.3163	7.52872	100.462
13.3375	151.353	17.6309	99.5387	25.7795	99.6087	26.8676	99.4626	25.6604	99.1735	26.3898	99.3159	7.52903	100.466
13.3458	151.434	17.6308	99.5384	25.7796	99.6088	26.8676	99.4623	25.6603	99.1731	26.3896	99.3152	7.52889	100.465
13.3542	151.519	17.6307	99.5379	25.7795	99.6085	26.8675	99.462	25.6602	99.1727	26.3895	99.3147	7.52861	100.461
13.3625	151.602	17.6307	99.5376	25.7793	99.6079	26.8674	99.4616	25.6601	99.1723	26.3894	99.3142	7.52871	100.462
13.3708	151.687	17.6306	99.5371	25.7793	99.6076	26.8673	99.4613	25.66	99.172	26.3892	99.3136	7.52883	100.464
13.3792	151.772	17.6305	99.5369	25.7793	99.6079	26.8672	99.4608	25.66	99.1718	26.389	99.3128	7.52861	100.461
13.3875	151.852	17.6305	99.5369	25.7793	99.608	26.867	99.4603	25.6599	99.1716	26.3888	99.312	7.52833	100.457
13.3958	151.936	17.6305	99.5365	25.7793	99.608	26.8669	99.46	25.6598	99.1713	26.3886	99.3113	7.52848	100.459
13.4042	152.017	17.6304	99.5363	25.7793	99.6078	26.8668	99.4596	25.6598	99.171	26.3884	99.3107	7.52848	100.459
13.4125	152.102	17.6304	99.5363	25.7793	99.6076	26.8667	99.459	25.6597	99.1708	26.3883	99.3102	7.52835	100.457
13.4208	152.186	17.6303	99.5358	25.7791	99.6072	26.8666	99.4586	25.6596	99.1704	26.3882	99.3099	7.52823	100.456
13.4292	152.268	17.6302	99.535	25.779	99.6066	26.8665	99.4583	25.6595	99.17	26.3881	99.3096	7.52838	100.458
13.4375	152.351	17.6302	99.535	25.7789	99.6063	26.8664	99.4578	25.6594	99.1696	26.388	99.3092	7.5286	100.461
13.4458	152.433	17.6302	99.5348	25.7789	99.6063	26.8663	99.4575	25.6594	99.1694	26.3879	99.3088	7.52863	100.461
13.4542	152.517	17.6302	99.5348	25.7789	99.6061	26.8662	99.4572	25.6592	99.1689	26.3878	99.3082	7.52857	100.46
13.4625	152.601	17.6302	99.535	25.7788	99.6057	26.866	99.4566	25.6592	99.1687	26.3876	99.3077	7.52866	100.461
13.4708	152.685	17.6302	99.5351	25.7787	99.6057	26.866	99.4564	25.6591	99.1685	26.3875	99.3071	7.52894	100.465
13.4792	152.768	17.6302	99.5349	25.7788	99.6058	26.8659	99.4561	25.659	99.1681	26.3873	99.3065	7.52876	100.463
13.4875	152.851	17.6301	99.5347	25.7787	99.6057	26.8658	99.4556	25.6589	99.1676	26.3872	99.3061	7.52854	100.46
13.4958	152.936	17.6301	99.5345	25.7786	99.6052	26.8656	99.4552	25.6589	99.1675	26.3871	99.3055	7.52843	100.458
13.5042	153.018	17.6301	99.5345	25.7786	99.6052	26.8655	99.4547	25.6588	99.1673	26.3869	99.305	7.52834	100.457
13.5125	153.101	17.6301	99.5346	25.7786	99.6052	26.8654	99.4543	25.6588	99.1671	26.3868	99.3046	7.52812	100.454
13.5208	153.183	17.6302	99.5347	25.7786	99.6051	26.8653	99.4539	25.6587	99.1669	26.3867	99.304	7.52789	100.451
13.5292	153.268	17.6301	99.5346	25.7785	99.6048	26.8652	99.4537	25.6586	99.1665	26.3865	99.3035	7.52774	100.449
13.5375	153.352	17.63	99.5339	25.7785	99.6049	26.8651	99.4532	25.6585	99.166	26.3864	99.3029	7.52764	100.448
13.5458	153.434	17.6298	99.533	25.7785	99.6046	26.865	99.4527	25.6584	99.1657	26.3862	99.3024	7.5277	100.449
13.5542	153.516	17.6297	99.5321	25.7784	99.6042	26.8649	99.4524	25.6583	99.1653	26.3861	99.302	7.52766	100.448
13.5625	153.597	17.6296	99.5317	25.7783	99.604	26.8648	99.4521	25.6582	99.1648	26.386	99.3014	7.52759	100.447
13.5708	153.685	17.6296	99.5315	25.7782	99.6036	26.8647	99.4519	25.6581	99.1645	26.3859	99.301	7.52754	100.447
13.5792	153.767	17.6296	99.5317	25.7782	99.6035	26.8646	99.4513	25.658	99.1642	26.3857	99.3004	7.5273	100.443
13.5875	153.849	17.6294	99.5306	25.7781	99.6032	26.8644	99.4506	25.6579	99.1639	26.3856	99.3	7.52705	100.44
13.5958	153.932	17.6293	99.5299	25.778	99.6026	26.8643	99.4501	25.6579	99.1638	26.3855	99.2996	7.52697	100.439
13.6042	154.015	17.6293	99.5298	25.7779	99.6024	26.8641	99.4495	25.6578	99.1634	26.3854	99.2992	7.52706	100.44
13.6125	154.096	17.6293	99.5301	25.7779	99.6026	26.864	99.4491	25.6577	99.163	26.3853	99.2987	7.52722	100.442
13.6208	154.182	17.6293	99.5299	25.7778	99.6021	26.8639	99.4487	25.6576	99.1626	26.3851	99.2982	7.52672	100.436
13.6292	154.265	17.6294	99.5305	25.7777	99.6017	26.8638	99.4484	25.6575	99.1621	26.3849	99.2974	7.52652	100.433
13.6375	154.348	17.6295	99.5312	25.7778	99.602	26.8637	99.448	25.6573	99.1615	26.3848	99.2968	7.52662	100.434
13.6458	154.431	17.6295	99.5312	25.7777	99.6017	26.8636	99.4477	25.6572	99.1611	26.3846	99.2963	7.52667	100.435
13.6542	154.516	17.6294	99.5307	25.7776	99.6012	26.8635	99.4473	25.6571	99.1607	26.3845	99.2958	7.52673	100.436
13.6625	154.599	17.6293	99.5298	25.7775	99.6008	26.8635	99.4471	25.657	99.1603	26.3844	99.2953	7.52688	100.438
13.6708	154.681	17.6292	99.5293	25.7775	99.6007	26.8634	99.447	25.6569	99.1601	26.3842	99.2946	7.52708	100.44
13.6792	154.765	17.6292	99.5297	25.7774	99.6004	26.8633	99.4464	25.6569	99.1601	26.384	99.2942	7.52718	100.442
13.6875	154.849	17.6293	99.5301	25.7772	99.5999	26.8632	99.446	25.6569	99.1599	26.3839	99.2938	7.52712	100.441
13.6958	154.935	17.6292	99.5294	25.7771	99.5993	26.863	99.4455	25.6568	99.1597	26.3839	99.2936	7.52708	100.44
13.7042	155.016	17.6291	99.5286	25.777	99.5991	26.863	99.4452	25.6568	99.1594	26.3837	99.293	7.52716	100.441
13.7125	155.1	17.629	99.5285	25.777	99.5989	26.8628	99.4448	25.6567	99.1592	26.3836	99.2927	7.52728	100.443
13.7208	155.183	17.6291	99.5288	25.7769	99.5984	26.8627	99.4442	25.6566	99.1589	26.3835	99.2921	7.52721	100.442
13.7292	155.268	17.629	99.5281	25.7767	99.5976	26.8625	99.4437	25.6566	99.1586	26.3834	99.2916	7.52739	100.444
13.7375	155.349	17.6289	99.5275	25.7767	99.5977	26.8625	99.4434	25.6565	99.1584	26.3832	99.2909	7.5275	100.446
13.7458	155.431	17.6288	99.5269	25.7766	99.5975	26.8624	99.4431	25.6564	99.1582	26.383	99.2902	7.52767	100.448
13.7542	155.517	17.6288	99.5269	25.7765	99.5969	26.8622	99.4424	25.6564	99.1581	26.3829	99.2897	7.52757	100.447
13.7625	155.6	17.6287	99.5266	25.7764	99.5968	26.862	99.4419	25.6564	99.1579	26.3828	99.2895	7.52744	100.445
13.7708	155.685	17.6287	99.5268	25.7765	99.5971	26.8619	99.4414	25.6563	99.1576	26.3827	99.2889	7.52747	100.446
13.7792	155.768	17.6288	99.5271	25.7765	99.597	26.8618	99.441	25.6563	99.1577	26.3826	99.2886	7.52759	100.447
13.7875	155.851	17.6288	99.5271	25.7764	99.5965	26.8617	99.4405	25.6562	99.1573	26.3825	99.2883	7.52755	100.447
13.7958	155.935	17.6288	99.5269	25.7763	99.5961	26.8617	99.4405	25.6561	99.1569	26.3824	99.2878	7.52735	100.444
13.8042	156.016	17.6286	99.5259	25.7763	99.596	26.8616	99.4403	25.6561	99.1568	26.3822	99.2873	7.52745	100.445
13.8125	156.096	17.6284	99.5246	25.7763	99.5962	26.8615	99.44	25.656	99.1564	26.3821	99.2867	7.52751	100.446
13.8208	156.181	17.6282	99.5235	25.7762	99.596	26.8613	99.4393	25.6559	99.1561	26.3819	99.2861	7.52742	100.445
13.8292	156.264	17.6281	99.5232	25.7762	99.596	26.8612	99.4387	25.6559	99.156	26.3818	99.2857	7.5273	100.443
13.8375	156.347	17.6281	99.5234	25.7763	99.5962	26.8611	99.4385	25.6558	99.1555	26.3816	99.285	7.52744	100.445
13.8458	156.43	17.6282	99.5236	25.7762	99.596	26.861	99.4382	25.6557	99.1553	26.3815	99.2846	7.52759	100.447
13.8542	156.513	17.6282	99.5238	25.7761	99.5954	26.8609	99.4377	25.6557	99.1552	26.3815	99.2844	7.52745	100.445
13.8625	156.597	17.6281	99.5234	25.776	99.595	26.8609	99.4376	25.6556	99.1547	26.3813	99.2839	7.52723	100.442
13.8708	156.681	17.6282	99.5235	25.776	99.595	26.8609	99.4375	25.6554	99.1542	26.3811	99.2832	7.52732	100.444
13.8792	156.763	17.6282	99.524	25.776	99.5949	26.8608	99.4371	25.6553	99.1539	26.3809	99.2824	7.5273	100.443
13.8875	156.847	17.6282	99.5238	25.7759	99.5945	26.8606	99.4367	25.6552	99.1534	26.3808	99.2818	7.52709	100.44
13.8958	156.931	17.6281	99.5234	25.7757	99.594	26.8605	99.4363	25.6551	99.1531	26.3806	99.2812	7.52697	100.439
13.9042	157.012	17.6281	99.523	25.7757	99.5941	26.8605	99.436	25.655	99.1527	26.3804	99.2806	7.52714	100.441
13.9125	157.097	17.6281	99.523	25.7758	99.5942	26.8603	99.4354	25.655	99.1526	26.3803	99.2802	7.52727	100.443
13.9208	157.179	17.628	99.5228	25.7756	99.5936	26.8602	99.4349	25.6549	99.1521	26.3802	99.2796	7.52703	100.44
13.9292	157.263	17.628	99.5226	25.7756	99.5935	26.8601	99.4346	25.6548	99.1518	26.3801	99.2792	7.52677	100.436
13.9375	157.345	17.6279	99.5223	25.7756	99.5937	26.86	99.4345	25.6547	99.1516	26.3799	99.2787	7.52686	100.437
13.9458	157.428	17.6279	99.522	25.7755	99.5933	26.86	99.4342	25.6547	99.1513	26.3797	99.2779	7.52693	100.438
13.9542	157.513	17.6278	99.5214	25.7754	99.5926	26.8599	99.4338	25.6546	99.151	26.3796	99.2774	7.52673	100.436
13.9625	157.594	17.6276	99.5206	25.7753	99.5923	26.8598	99.4337	25.6546	99.1508	26.3795	99.277	7.5267	100.435
13.9708	157.677	17.6276	99.5201	25.7753	99.5922	26.8598	99.4336	25.6544	99.1504	26.3793	99.2764	7.5269	100.438
13.9792	157.76	17.6275	99.5198	25.7752	99.5919	26.8596	99.433	25.6544	99.15	26.3791	99.2757	7.52709	100.44
13.9875	157.841	17.6275	99.5199	25.7752	99.5919	26.8595	99.4325	25.6543	99.1497	26.379	99.2752	7.52688	100.438
13.9958	157.926	17.6275	99.5199	25.7752	99.5919	26.8594	99.4321	25.6542	99.1493	26.3788	99.2745	7.52682	100.437
14.0042	158.01	17.6275	99.5199	25.7752	99.5919	26.8593	99.4319	25.6541	99.1489	26.3786	99.2738	7.52697	100.439
14.0125	158.093	17.6275	99.52	25.7751	99.5916	26.8592	99.4315	25.654	99.1488	26.3785	99.2733	7.52703	100.44
14.0208	158.176	17.6276	99.5202	25.7751	99.5914	26.8591	99.431	25.6539	99.1485	26.3784	99.2729	7.52689	100.438
14.0292	158.262	17.6277	99.5211	25.7751	99.5916	26.8591	99.4308	25.6539	99.1483	26.3783	99.2726	7.52684	100.437
14.0375	158.346	17.6279	99.5222	25.7752	99.5918	26.8591	99.4308	25.6538	99.148	26.3782	99.2723	7.52688	100.438
14.0458	158.43	17.628	99.5226	25.7751	99.5914	26.859	99.4305	25.6537	99.1476	26.3781	99.2719	7.52688	100.438
14.0542	158.514	17.628	99.5225	25.775	99.591	26.8588	99.4299	25.6536	99.1473	26.378	99.2715	7.52677	100.436
14.0625	158.598	17.6279	99.522	25.775	99.5911	26.8587	99.4295	25.6535	99.1468	26.3778	99.2708	7.52663	100.434
14.0708	158.68	17.6277	99.5209	25.775	99.5912	26.8586	99.4291	25.6534	99.1465	26.3777	99.2702	7.52669	100.435
14.0792	158.762	17.6274	99.5194	25.7749	99.5908	26.8585	99.4286	25.6534	99.1462	26.3775	99.2694	7.52655	100.433
14.0875	158.845	17.6273	99.5185	25.7748	99.5906	26.8583	99.428	25.6533	99.1459	26.3773	99.2688	7.52629	100.43
14.0958	158.928	17.6272	99.5181	25.7748	99.5905	26.8582	99.4276	25.6532	99.1454	26.3773	99.2686	7.52627	100.429
14.1042	159.009	17.6272	99.5181	25.7749	99.591	26.8581	99.4273	25.6531	99.1451	26.3772	99.2682	7.5263	100.43
14.1125	159.094	17.6272	99.5182	25.7749	99.5908	26.8579	99.4267	25.653	99.1448	26.377	99.2677	7.52624	100.429
14.1208	159.179	17.6271	99.5177	25.7748	99.5904	26.8578	99.4263	25.6529	99.1446	26.3769	99.2671	7.52619	100.429
14.1292	159.261	17.6271	99.5175	25.7747	99.59	26.8577	99.426	25.6528	99.1441	26.3767	99.2665	7.5262	100.429
14.1375	159.346	17.6272	99.5179	25.7747	99.5899	26.8576	99.4253	25.6528	99.1439	26.3766	99.2659	7.52626	100.429
14.1458	159.426	17.6272	99.5179	25.7746	99.5895	26.8574	99.4248	25.6527	99.1436	26.3764	99.2655	7.52629	100.43
14.1542	159.514	17.6273	99.5186	25.7744	99.589	26.8574	99.4245	25.6526	99.1434	26.3763	99.2649	7.52615	100.428
14.1625	159.598	17.6273	99.5186	25.7745	99.5891	26.8573	99.4242	25.6525	99.1428	26.3761	99.2643	7.52611	100.427
14.1708	159.681	17.6271	99.5177	25.7745	99.5894	26.8572	99.4239	25.6524	99.1425	26.3759	99.2635	7.52612	100.428
14.1792	159.763	17.627	99.5168	25.7745	99.5892	26.8571	99.4237	25.6523	99.1422	26.3758	99.2629	7.52616	100.428
14.1875	159.847	17.6269	99.5162	25.7744	99.5888	26.857	99.4233	25.6523	99.142	26.3757	99.2626	7.52599	100.426
14.1958	159.929	17.6268	99.5158	25.7743	99.5885	26.8569	99.4228	25.6522	99.1416	26.3755	99.2621	7.52589	100.424
14.2042	160.013	17.6268	99.5159	25.7742	99.5883	26.8568	99.4223	25.6521	99.1415	26.3753	99.2614	7.52588	100.424
14.2125	160.096	17.6267	99.5154	25.7742	99.588	26.8567	99.4221	25.6521	99.1412	26.3752	99.2609	7.52599	100.426
14.2208	160.179	17.6267	99.5153	25.7741	99.5876	26.8566	99.4217	25.652	99.1408	26.3751	99.2606	7.52604	100.426
14.2292	160.264	17.6267	99.515	25.774	99.5873	26.8564	99.4211	25.6518	99.1403	26.3749	99.2598	7.52607	100.427
14.2375	160.346	17.6266	99.5149	25.7739	99.5869	26.8563	99.4205	25.6518	99.1402	26.3747	99.2591	7.52602	100.426
14.2458	160.427	17.6266	99.5144	25.7737	99.5864	26.8561	99.4199	25.6518	99.1401	26.3746	99.2588	7.52609	100.427
14.2542	160.511	17.6264	99.5136	25.7737	99.5861	26.856	99.4196	25.6518	99.14	26.3745	99.2583	7.52616	100.428
14.2625	160.593	17.6263	99.5132	25.7736	99.586	26.856	99.4194	25.6517	99.1398	26.3744	99.2578	7.52596	100.425
14.2708	160.678	17.6264	99.5135	25.7736	99.5858	26.8559	99.4191	25.6516	99.1394	26.3742	99.2569	7.52588	100.424
14.2792	160.761	17.6263	99.5133	25.7735	99.5856	26.8558	99.4186	25.6515	99.1391	26.374	99.2562	7.526	100.426
14.2875	160.845	17.6263	99.5129	25.7735	99.5853	26.8556	99.4181	25.6514	99.1388	26.3738	99.2557	7.52588	100.424
14.2958	160.927	17.6263	99.5129	25.7735	99.5853	26.8556	99.4179	25.6513	99.1384	26.3736	99.255	7.52568	100.422
14.3042	161.011	17.6263	99.5129	25.7735	99.5852	26.8555	99.4175	25.6512	99.138	26.3734	99.2542	7.52568	100.422
14.3125	161.093	17.6262	99.5122	25.7733	99.5846	26.8553	99.417	25.6511	99.1376	26.3733	99.2536	7.52562	100.421
14.3208	161.177	17.6261	99.512	25.7732	99.5841	26.8552	99.4164	25.651	99.1369	26.3732	99.2532	7.5255	100.419
14.3292	161.261	17.6262	99.5123	25.7732	99.5843	26.8551	99.4163	25.6508	99.1364	26.373	99.2527	7.52534	100.417
14.3375	161.342	17.6261	99.5121	25.7732	99.5843	26.855	99.4157	25.6507	99.136	26.3728	99.2519	7.52543	100.418
14.3458	161.428	17.6261	99.512	25.7731	99.5839	26.8549	99.4153	25.6506	99.1357	26.3727	99.2515	7.52564	100.421
14.3542	161.511	17.6261	99.5119	25.773	99.5834	26.8547	99.4149	25.6505	99.1354	26.3726	99.251	7.52573	100.422
14.3625	161.594	17.6261	99.5116	25.773	99.5836	26.8546	99.4145	25.6504	99.135	26.3724	99.2504	7.52563	100.421
14.3708	161.676	17.626	99.5111	25.773	99.5836	26.8545	99.4141	25.6504	99.1346	26.3723	99.2498	7.52557	100.42
14.3792	161.76	17.626	99.5111	25.773	99.5835	26.8545	99.4138	25.6503	99.1345	26.3722	99.2494	7.52568	100.422
14.3875	161.843	17.626	99.5114	25.7729	99.583	26.8544	99.4134	25.6502	99.1342	26.372	99.2489	7.52565	100.421
14.3958	161.929	17.626	99.5113	25.7729	99.583	26.8543	99.4132	25.6501	99.1338	26.3719	99.2484	7.5254	100.418
14.4042	162.011	17.6259	99.5107	25.7728	99.5828	26.8543	99.4132	25.6501	99.1334	26.3718	99.248	7.52549	100.419
14.4125	162.093	17.6258	99.5101	25.7728	99.5825	26.8542	99.4127	25.65	99.1331	26.3717	99.2476	7.52569	100.422
14.4208	162.177	17.6258	99.51	25.7728	99.5825	26.854	99.4122	25.6498	99.1326	26.3716	99.2472	7.52566	100.421
14.4292	162.261	17.6258	99.51	25.7728	99.5827	26.854	99.4119	25.6498	99.1323	26.3714	99.2466	7.5255	100.419
14.4375	162.342	17.6257	99.5096	25.7728	99.5826	26.8538	99.4115	25.6497	99.1319	26.3712	99.246	7.52554	100.42
14.4458	162.427	17.6256	99.509	25.7727	99.5822	26.8537	99.4109	25.6496	99.1317	26.3711	99.2454	7.52567	100.422
14.4542	162.509	17.6255	99.5086	25.7727	99.5822	26.8536	99.4106	25.6496	99.1316	26.3709	99.2447	7.52569	100.422
14.4625	162.592	17.6255	99.5084	25.7727	99.5822	26.8535	99.4104	25.6495	99.1314	26.3707	99.244	7.52561	100.421
14.4708	162.676	17.6254	99.5076	25.7725	99.5815	26.8534	99.4101	25.6494	99.1311	26.3706	99.2434	7.52578	100.423
14.4792	162.758	17.6253	99.5071	25.7723	99.5806	26.8533	99.4097	25.6494	99.1308	26.3705	99.243	7.52586	100.424
14.4875	162.842	17.6253	99.5072	25.7722	99.5805	26.8532	99.4091	25.6492	99.1303	26.3703	99.2426	7.52559	100.42
14.4958	162.922	17.6252	99.507	25.7722	99.5805	26.8531	99.4087	25.6491	99.1298	26.3702	99.242	7.52521	100.415
14.5042	163.007	17.6252	99.5067	25.7722	99.5802	26.8529	99.4081	25.6491	99.1297	26.37	99.2414	7.52512	100.414
14.5125	163.09	17.6252	99.5066	25.7721	99.58	26.8528	99.4077	25.6491	99.1297	26.3699	99.2408	7.52506	100.413
14.5208	163.172	17.6251	99.5059	25.772	99.5798	26.8528	99.4075	25.6489	99.1291	26.3698	99.2405	7.52503	100.413
14.5292	163.255	17.625	99.5057	25.7721	99.58	26.8527	99.4072	25.6488	99.1286	26.3696	99.2398	7.52486	100.411
14.5375	163.34	17.625	99.5057	25.7721	99.5798	26.8526	99.4068	25.6487	99.1283	26.3694	99.2388	7.52494	100.412
14.5458	163.422	17.6249	99.5054	25.7719	99.5793	26.8524	99.4062	25.6486	99.1279	26.3692	99.2381	7.52514	100.414
14.5542	163.504	17.625	99.5054	25.7719	99.579	26.8523	99.4059	25.6485	99.1276	26.369	99.2375	7.52512	100.414
14.5625	163.586	17.6248	99.5048	25.7718	99.5788	26.8523	99.4057	25.6485	99.1274	26.3689	99.237	7.52515	100.415
14.5708	163.669	17.6247	99.5041	25.7717	99.5786	26.8522	99.4054	25.6484	99.1269	26.3687	99.2364	7.52564	100.421
14.5792	163.751	17.6246	99.5036	25.7716	99.5782	26.8521	99.4049	25.6483	99.1267	26.3686	99.2359	7.526	100.426
14.5875	163.835	17.6246	99.5036	25.7716	99.5781	26.8519	99.4044	25.6481	99.126	26.3684	99.2353	7.52586	100.424
14.5958	163.918	17.6246	99.5036	25.7716	99.5779	26.8518	99.404	25.648	99.1257	26.3683	99.2348	7.5257	100.422
14.6042	164	17.6246	99.5032	25.7715	99.5775	26.8517	99.4034	25.6479	99.1252	26.3681	99.234	7.52568	100.422
14.6125	164.084	17.6246	99.5034	25.7713	99.5769	26.8514	99.4026	25.6478	99.1249	26.3679	99.2334	7.52563	100.421
14.6208	164.167	17.6245	99.5031	25.7713	99.5768	26.8513	99.402	25.6477	99.1244	26.3678	99.2328	7.52548	100.419
14.6292	164.251	17.6245	99.5027	25.7712	99.5767	26.8512	99.4016	25.6475	99.1237	26.3677	99.2326	7.52526	100.416
14.6375	164.332	17.6245	99.5026	25.7711	99.5762	26.851	99.4011	25.6474	99.123	26.3675	99.232	7.52528	100.416
14.6458	164.417	17.6244	99.5024	25.771	99.5758	26.8509	99.4007	25.6472	99.1226	26.3674	99.2314	7.52531	100.417
14.6542	164.5	17.6244	99.5026	25.7709	99.5756	26.8509	99.4005	25.6472	99.1223	26.3673	99.2311	7.52522	100.416
14.6625	164.583	17.6244	99.5026	25.7708	99.5751	26.8507	99.3999	25.6471	99.1221	26.3671	99.2304	7.52501	100.413
14.6708	164.667	17.6245	99.5027	25.7707	99.5745	26.8506	99.3994	25.6471	99.1219	26.3669	99.2297	7.5251	100.414
14.6792	164.751	17.6244	99.5025	25.7706	99.5741	26.8504	99.3987	25.6471	99.1218	26.3667	99.229	7.52505	100.413
14.6875	164.833	17.6245	99.5028	25.7705	99.574	26.8503	99.3985	25.6469	99.1214	26.3666	99.2286	7.5249	100.411
14.6958	164.915	17.6245	99.5026	25.7706	99.574	26.8502	99.398	25.6469	99.1214	26.3666	99.2283	7.5248	100.41
14.7042	164.999	17.6244	99.5023	25.7705	99.5738	26.8501	99.3977	25.6468	99.121	26.3664	99.2277	7.52478	100.41
14.7125	165.08	17.6243	99.502	25.7704	99.5735	26.85	99.3973	25.6467	99.1206	26.3662	99.227	7.52468	100.408
14.7208	165.165	17.6243	99.5018	25.7705	99.5737	26.8499	99.3968	25.6466	99.1201	26.3661	99.2266	7.52463	100.408
14.7292	165.251	17.6243	99.5015	25.7705	99.5737	26.8498	99.3967	25.6465	99.1197	26.366	99.2261	7.52449	100.406
14.7375	165.332	17.6242	99.5011	25.7703	99.5732	26.8498	99.3964	25.6464	99.1192	26.3658	99.2253	7.52457	100.407
14.7458	165.415	17.6241	99.5007	25.7703	99.573	26.8497	99.3962	25.6463	99.1189	26.3656	99.2247	7.52473	100.409
14.7542	165.499	17.6241	99.5006	25.7703	99.5729	26.8496	99.3958	25.6462	99.1184	26.3655	99.2243	7.5248	100.41
14.7625	165.582	17.6241	99.5004	25.7702	99.5727	26.8495	99.3955	25.6461	99.1181	26.3653	99.2237	7.52481	100.41
14.7708	165.666	17.624	99.5	25.7702	99.5726	26.8495	99.3955	25.646	99.1178	26.3652	99.2232	7.52485	100.411
14.7792	165.749	17.624	99.4999	25.7701	99.5724	26.8494	99.3951	25.6459	99.1175	26.3651	99.2227	7.52485	100.411
14.7875	165.832	17.624	99.4999	25.7702	99.5727	26.8492	99.3942	25.6459	99.1174	26.3649	99.2222	7.52477	100.41
14.7958	165.915	17.6239	99.4995	25.7703	99.573	26.849	99.3935	25.6459	99.1172	26.3647	99.2213	7.52447	100.406
14.8042	165.999	17.6239	99.4995	25.7702	99.5725	26.8489	99.3931	25.6458	99.1169	26.3645	99.2206	7.52426	100.403
14.8125	166.081	17.624	99.4998	25.7702	99.5726	26.8487	99.3926	25.6457	99.1166	26.3643	99.22	7.52414	100.401
14.8208	166.164	17.624	99.5001	25.7702	99.5727	26.8486	99.3921	25.6456	99.1162	26.3643	99.2197	7.52396	100.399
14.8292	166.249	17.6239	99.4997	25.7701	99.5723	26.8485	99.3917	25.6455	99.116	26.3641	99.219	7.52389	100.398
14.8375	166.332	17.6239	99.4992	25.77	99.5719	26.8485	99.3916	25.6455	99.1157	26.3639	99.2183	7.52366	100.395
14.8458	166.415	17.6238	99.4989	25.77	99.5718	26.8484	99.3913	25.6453	99.1152	26.3637	99.2177	7.52337	100.391
14.8542	166.498	17.6238	99.4989	25.77	99.5719	26.8483	99.391	25.6452	99.1148	26.3637	99.2175	7.52323	100.389
14.8625	166.583	17.6238	99.4986	25.7699	99.5715	26.8482	99.3907	25.6452	99.1145	26.3635	99.2167	7.5231	100.387
14.8708	166.665	17.6236	99.498	25.7697	99.5708	26.8481	99.3903	25.645	99.114	26.3633	99.2159	7.52308	100.387
14.8792	166.748	17.6236	99.4976	25.7697	99.5706	26.848	99.39	25.6449	99.1135	26.3631	99.2152	7.52317	100.388
14.8875	166.831	17.6237	99.4982	25.7697	99.5706	26.8479	99.3893	25.6448	99.1133	26.3629	99.2145	7.52338	100.391
14.8958	166.915	17.6236	99.4975	25.7697	99.5706	26.8478	99.3891	25.6447	99.1128	26.3628	99.214	7.52351	100.393
14.9042	167	17.6235	99.4971	25.7696	99.5703	26.8477	99.3889	25.6446	99.1122	26.3626	99.2134	7.52365	100.395
14.9125	167.082	17.6235	99.4974	25.7696	99.5705	26.8476	99.3885	25.6445	99.1119	26.3625	99.2129	7.52369	100.395
14.9208	167.165	17.6236	99.4976	25.7697	99.5707	26.8475	99.3882	25.6444	99.1117	26.3623	99.2122	7.52371	100.395
14.9292	167.248	17.6235	99.4973	25.7696	99.5703	26.8476	99.3884	25.6443	99.1113	26.3621	99.2116	7.52366	100.395
14.9375	167.331	17.6234	99.4967	25.7695	99.5698	26.8476	99.3884	25.6442	99.1109	26.362	99.211	7.52354	100.393
14.9458	167.415	17.6234	99.4967	25.7695	99.5699	26.8474	99.3877	25.6441	99.1105	26.3618	99.2105	7.52341	100.391
14.9542	167.499	17.6235	99.4972	25.7695	99.5701	26.8473	99.3871	25.6439	99.1098	26.3617	99.2099	7.52342	100.391
14.9625	167.582	17.6235	99.4971	25.7695	99.5699	26.8471	99.3865	25.6438	99.1093	26.3614	99.2091	7.52351	100.393
14.9708	167.667	17.6235	99.4972	25.7694	99.5697	26.8469	99.3857	25.6437	99.109	26.3613	99.2084	7.52358	100.394
14.9792	167.75	17.6236	99.4976	25.7694	99.5696	26.8467	99.3849	25.6436	99.1087	26.3611	99.2078	7.5237	100.395
14.9875	167.835	17.6235	99.4972	25.7694	99.5695	26.8465	99.3844	25.6436	99.1083	26.3609	99.2072	7.52376	100.396
14.9958	167.917	17.6234	99.4967	25.7693	99.569	26.8465	99.3843	25.6435	99.1081	26.3607	99.2064	7.52405	100.4
15.0042	168	17.6233	99.4963	25.7691	99.5684	26.8464	99.3839	25.6434	99.1076	26.3605	99.2057	7.52431	100.403
15.0125	168.085	17.6233	99.4963	25.7692	99.5688	26.8463	99.3834	25.6432	99.1071	26.3604	99.2051	7.52443	100.405
15.0208	168.166	17.6233	99.4962	25.7693	99.5691	26.8462	99.3832	25.6431	99.1066	26.3602	99.2045	7.52452	100.406
15.0292	168.249	17.6233	99.4959	25.7692	99.5686	26.8461	99.383	25.643	99.1062	26.3601	99.204	7.52469	100.408
15.0375	168.333	17.6232	99.4955	25.769	99.568	26.8461	99.3827	25.6429	99.1059	26.3599	99.2034	7.52473	100.409
15.0458	168.418	17.6231	99.4952	25.769	99.5682	26.8459	99.3821	25.6428	99.1056	26.3598	99.2028	7.52462	100.408
15.0542	168.499	17.6231	99.4949	25.7691	99.5684	26.8458	99.3816	25.6428	99.1056	26.3596	99.2022	7.52463	100.408
15.0625	168.582	17.623	99.4944	25.7689	99.5677	26.8456	99.3812	25.6428	99.1053	26.3595	99.2017	7.52474	100.409
15.0708	168.665	17.623	99.4941	25.7688	99.5671	26.8455	99.3806	25.6426	99.1046	26.3593	99.201	7.52477	100.41
15.0792	168.748	17.6229	99.4939	25.7687	99.567	26.8454	99.3803	25.6425	99.1044	26.3591	99.2003	7.52461	100.407
15.0875	168.832	17.6228	99.4935	25.7687	99.567	26.8453	99.3801	25.6425	99.1042	26.3589	99.1995	7.52466	100.408
15.0958	168.913	17.6227	99.4928	25.7687	99.5667	26.8452	99.3796	25.6423	99.1035	26.3588	99.1991	7.52494	100.412
15.1042	168.998	17.6227	99.4927	25.7685	99.5662	26.8451	99.3792	25.6422	99.103	26.3586	99.1985	7.52512	100.414
15.1125	169.081	17.6227	99.4927	25.7686	99.5664	26.8449	99.3786	25.6421	99.1025	26.3585	99.1979	7.52512	100.414
15.1208	169.165	17.6227	99.4925	25.7687	99.5667	26.8449	99.3782	25.642	99.1023	26.3584	99.1975	7.52518	100.415
15.1292	169.245	17.6227	99.4924	25.7685	99.5662	26.8447	99.3778	25.6419	99.102	26.3582	99.1969	7.52533	100.417
15.1375	169.33	17.6226	99.4922	25.7684	99.5656	26.8446	99.3771	25.6418	99.1017	26.358	99.1963	7.52533	100.417
15.1458	169.412	17.6225	99.4913	25.7684	99.5657	26.8444	99.3766	25.6417	99.1013	26.3579	99.1956	7.52502	100.413
15.1542	169.495	17.6221	99.4895	25.7683	99.5654	26.8443	99.3763	25.6417	99.101	26.3577	99.1952	7.52478	100.41
15.1625	169.578	17.622	99.4887	25.7682	99.5649	26.8442	99.3757	25.6415	99.1005	26.3576	99.1946	7.52477	100.41
15.1708	169.661	17.6219	99.4883	25.768	99.5643	26.8439	99.3749	25.6414	99.1001	26.3574	99.1938	7.52465	100.408
15.1792	169.742	17.6219	99.4882	25.768	99.5643	26.8438	99.3743	25.6413	99.0996	26.3572	99.1931	7.52439	100.404
15.1875	169.826	17.6219	99.4881	25.7681	99.5646	26.8438	99.3743	25.6412	99.0994	26.357	99.1924	7.52429	100.403
15.1958	169.909	17.6219	99.488	25.768	99.5642	26.8437	99.374	25.6412	99.0993	26.3568	99.1916	7.52441	100.405
15.2042	169.991	17.6219	99.4879	25.7678	99.5636	26.8436	99.3737	25.6411	99.0988	26.3566	99.1909	7.52435	100.404
15.2125	170.078	17.6219	99.4879	25.7679	99.5637	26.8434	99.373	25.6409	99.0981	26.3565	99.1904	7.52419	100.402
15.2208	170.161	17.6218	99.4878	25.7679	99.5639	26.8433	99.3724	25.6408	99.0976	26.3564	99.19	7.52394	100.398
15.2292	170.244	17.6217	99.4869	25.7679	99.5638	26.8432	99.3719	25.6407	99.0973	26.3563	99.1896	7.52401	100.399
15.2375	170.327	17.6216	99.4864	25.7678	99.5634	26.8429	99.371	25.6406	99.0967	26.3561	99.1888	7.524	100.399
15.2458	170.411	17.6216	99.4865	25.7679	99.5636	26.8428	99.3706	25.6404	99.0961	26.3558	99.188	7.52384	100.397
15.2542	170.495	17.6215	99.4861	25.7679	99.5636	26.8427	99.3702	25.6404	99.0959	26.3557	99.1874	7.52387	100.398
15.2625	170.577	17.6214	99.4855	25.7677	99.563	26.8426	99.3697	25.6403	99.0957	26.3554	99.1864	7.52403	100.4
15.2708	170.66	17.6215	99.4857	25.7676	99.5625	26.8425	99.3696	25.6401	99.0951	26.3552	99.1857	7.52408	100.4
15.2792	170.743	17.6215	99.4857	25.7675	99.5622	26.8424	99.3692	25.64	99.0948	26.3551	99.1851	7.52398	100.399
15.2875	170.825	17.6214	99.4853	25.7675	99.5622	26.8423	99.3687	25.6399	99.0944	26.3549	99.1845	7.52389	100.398
15.2958	170.91	17.6213	99.4847	25.7672	99.5611	26.8422	99.3683	25.6397	99.0936	26.3547	99.1838	7.52385	100.397
15.3042	170.994	17.6212	99.4845	25.767	99.5604	26.8421	99.3681	25.6395	99.0928	26.3545	99.1831	7.52391	100.398
15.3125	171.077	17.6213	99.4846	25.767	99.5603	26.842	99.3677	25.6393	99.092	26.3543	99.1822	7.52368	100.395
15.3208	171.164	17.6213	99.4848	25.767	99.5601	26.8419	99.3672	25.6393	99.0917	26.3541	99.1816	7.52358	100.394
15.3292	171.247	17.6212	99.4844	25.7668	99.5594	26.8417	99.3666	25.6391	99.0911	26.354	99.1809	7.52356	100.393
15.3375	171.329	17.6212	99.4844	25.7667	99.559	26.8416	99.366	25.639	99.0908	26.3539	99.1805	7.5234	100.391
15.3458	171.411	17.6213	99.4845	25.7667	99.5591	26.8414	99.3656	25.6389	99.0904	26.3537	99.1799	7.52314	100.388
15.3542	171.499	17.6212	99.4842	25.7667	99.5591	26.8413	99.3652	25.6389	99.0902	26.3535	99.1793	7.52295	100.385
15.3625	171.583	17.6211	99.4836	25.7667	99.559	26.8412	99.3649	25.6388	99.0898	26.3533	99.1786	7.52279	100.383
15.3708	171.666	17.6211	99.4837	25.7666	99.5587	26.8411	99.3645	25.6385	99.0888	26.3531	99.1778	7.52266	100.381
15.3792	171.75	17.6211	99.4838	25.7666	99.5586	26.841	99.364	25.6383	99.0881	26.3529	99.1768	7.52272	100.382
15.3875	171.834	17.6212	99.4844	25.7665	99.5585	26.8409	99.3637	25.6381	99.0874	26.3527	99.1762	7.52272	100.382
15.3958	171.919	17.6213	99.4845	25.7665	99.5584	26.8407	99.363	25.638	99.0869	26.3526	99.1757	7.52269	100.382
15.4042	172.003	17.6213	99.4846	25.7664	99.5579	26.8406	99.3625	25.638	99.0868	26.3524	99.175	7.52268	100.382
15.4125	172.087	17.6212	99.4844	25.7664	99.5581	26.8405	99.3619	25.6379	99.0866	26.3523	99.1747	7.52268	100.382
15.4208	172.173	17.6212	99.484	25.7665	99.5582	26.8403	99.3615	25.6379	99.0864	26.3522	99.1741	7.52283	100.384
15.4292	172.258	17.621	99.4832	25.7663	99.5578	26.8402	99.3609	25.6377	99.0858	26.352	99.1737	7.52306	100.387
15.4375	172.343	17.621	99.483	25.7662	99.5574	26.84	99.3603	25.6376	99.0855	26.3519	99.1733	7.52308	100.387
15.4458	172.427	17.621	99.4829	25.7662	99.5574	26.8398	99.3595	25.6375	99.085	26.3517	99.1726	7.52307	100.387
15.4542	172.509	17.6207	99.4812	25.7662	99.5573	26.8397	99.359	25.6374	99.0844	26.3516	99.172	7.5232	100.389
15.4625	172.591	17.6204	99.4795	25.766	99.5564	26.8395	99.3586	25.6373	99.084	26.3514	99.1713	7.52317	100.388
15.4708	172.676	17.6203	99.4791	25.7659	99.556	26.8393	99.3577	25.6372	99.0836	26.3513	99.1708	7.52311	100.387
15.4792	172.76	17.6204	99.4796	25.766	99.5564	26.8392	99.3572	25.637	99.0831	26.3511	99.1703	7.52322	100.389
15.4875	172.846	17.6204	99.4796	25.7659	99.5561	26.839	99.3566	25.6369	99.0827	26.351	99.1698	7.52323	100.389
15.4958	172.929	17.6203	99.4792	25.7656	99.555	26.839	99.3564	25.6368	99.0824	26.3508	99.1691	7.52334	100.39
15.5042	173.014	17.6203	99.4792	25.7656	99.5547	26.8388	99.356	25.6368	99.0821	26.3507	99.1687	7.52339	100.391
15.5125	173.098	17.6203	99.4791	25.7656	99.5547	26.8388	99.3557	25.6367	99.0819	26.3506	99.1683	7.52329	100.39
15.5208	173.181	17.6201	99.4781	25.7655	99.5546	26.8386	99.3549	25.6366	99.0813	26.3505	99.1678	7.52338	100.391
15.5292	173.266	17.62	99.4774	25.7655	99.5543	26.8384	99.3543	25.6365	99.0809	26.3504	99.1675	7.52351	100.393
15.5375	173.35	17.6201	99.4779	25.7653	99.5537	26.8383	99.354	25.6364	99.0805	26.3502	99.1668	7.52358	100.394
15.5458	173.435	17.6201	99.478	25.7652	99.5535	26.8382	99.3537	25.6363	99.0802	26.35	99.166	7.52363	100.394
15.5542	173.519	17.62	99.4775	25.7652	99.5533	26.8382	99.3535	25.6362	99.0797	26.3498	99.1651	7.52371	100.395
15.5625	173.601	17.6199	99.4771	25.7649	99.5523	26.8381	99.3532	25.636	99.0793	26.3495	99.1642	7.52363	100.394
15.5708	173.687	17.62	99.4774	25.7648	99.5519	26.8379	99.3525	25.636	99.0791	26.3493	99.1635	7.52373	100.396
15.5792	173.772	17.62	99.4774	25.7649	99.5523	26.8378	99.3522	25.6359	99.0785	26.3492	99.163	7.52395	100.399
15.5875	173.858	17.6201	99.478	25.7648	99.5518	26.8377	99.3519	25.6357	99.0778	26.349	99.1623	7.52406	100.4
15.5958	173.942	17.6201	99.4778	25.7646	99.5512	26.8376	99.3515	25.6355	99.0773	26.3489	99.162	7.52391	100.398
15.6042	174.028	17.62	99.4774	25.7646	99.551	26.8375	99.351	25.6354	99.0768	26.3488	99.1616	7.52402	100.4
15.6125	174.11	17.6199	99.4767	25.7645	99.5507	26.8373	99.3504	25.6353	99.0764	26.3486	99.1609	7.5241	100.401
15.6208	174.194	17.6197	99.4758	25.7643	99.5499	26.8372	99.35	25.6352	99.0759	26.3485	99.1603	7.52397	100.399
15.6292	174.28	17.6195	99.4745	25.764	99.5489	26.8371	99.3496	25.635	99.0753	26.3483	99.1598	7.52396	100.399
15.6375	174.362	17.6194	99.4738	25.7639	99.5482	26.837	99.3492	25.6349	99.0749	26.3482	99.1591	7.52401	100.399
15.6458	174.444	17.6193	99.4735	25.7638	99.5481	26.8368	99.3486	25.6348	99.0746	26.348	99.1585	7.52412	100.401
15.6542	174.531	17.6193	99.4733	25.7638	99.548	26.8367	99.348	25.6348	99.0743	26.3479	99.1579	7.5242	100.402
15.6625	174.614	17.6192	99.4727	25.7637	99.5474	26.8365	99.3474	25.6348	99.0743	26.3477	99.1574	7.52426	100.403
15.6708	174.696	17.6189	99.4714	25.7637	99.5475	26.8364	99.3471	25.6347	99.0741	26.3476	99.1568	7.52434	100.404
15.6792	174.78	17.6188	99.4709	25.7638	99.5481	26.8363	99.3467	25.6346	99.0736	26.3474	99.1561	7.52451	100.406
15.6875	174.862	17.6188	99.4706	25.7638	99.5477	26.8362	99.3463	25.6344	99.0731	26.3472	99.1556	7.52451	100.406
15.6958	174.947	17.6187	99.4704	25.7636	99.5472	26.836	99.3456	25.6343	99.0727	26.3471	99.1551	7.52455	100.407
15.7042	175.033	17.6188	99.4706	25.7636	99.5472	26.8359	99.3451	25.6342	99.0722	26.3469	99.1544	7.52457	100.407
15.7125	175.117	17.6188	99.4709	25.7636	99.5472	26.8358	99.3445	25.6342	99.072	26.3467	99.1538	7.52466	100.408
15.7208	175.2	17.6188	99.4705	25.7635	99.5468	26.8357	99.3442	25.634	99.0715	26.3466	99.1533	7.52474	100.409
15.7292	175.286	17.6188	99.4709	25.7634	99.5465	26.8355	99.3438	25.6339	99.0712	26.3465	99.1528	7.52468	100.408
15.7375	175.369	17.6189	99.4713	25.7634	99.5465	26.8355	99.3437	25.6338	99.0708	26.3464	99.1524	7.52456	100.407
15.7458	175.453	17.6188	99.4709	25.7634	99.5466	26.8354	99.3432	25.6337	99.0701	26.3463	99.152	7.52444	100.405
15.7542	175.539	17.6188	99.4709	25.7634	99.5466	26.8353	99.3428	25.6335	99.0697	26.3462	99.1518	7.52435	100.404
15.7625	175.623	17.6188	99.4707	25.7634	99.5463	26.8351	99.3421	25.6335	99.0694	26.346	99.151	7.52463	100.408
15.7708	175.708	17.6187	99.4703	25.7633	99.5462	26.8361	99.3457	25.6334	99.0692	26.3458	99.1504	7.52459	100.407
15.7792	175.791	17.6187	99.47	25.7634	99.5463	26.8352	99.3426	25.6333	99.0686	26.3457	99.1498	7.52454	100.406
15.7875	175.876	17.6186	99.4696	25.7633	99.5459	26.8344	99.3397	25.6331	99.0681	26.3455	99.1493	7.5245	100.406
15.7958	175.96	17.6185	99.4692	25.7632	99.5457	26.8341	99.3385	25.633	99.0676	26.3453	99.1485	7.52455	100.407
15.8042	176.043	17.6185	99.4689	25.7633	99.5459	26.8341	99.3385	25.6329	99.067	26.3452	99.1478	7.52444	100.405
15.8125	176.127	17.6184	99.4684	25.7633	99.546	26.8341	99.3384	25.6328	99.0668	26.3451	99.1476	7.52428	100.403
15.8208	176.211	17.6183	99.4678	25.7631	99.5454	26.8341	99.3386	25.6327	99.0664	26.3449	99.1469	7.52421	100.402
15.8292	176.294	17.6182	99.4673	25.763	99.545	26.8341	99.3384	25.6326	99.066	26.3448	99.1463	7.52424	100.402
15.8375	176.378	17.6182	99.4673	25.763	99.5449	26.834	99.3381	25.6325	99.0656	26.3446	99.1459	7.52431	100.403
15.8458	176.463	17.6181	99.467	25.7629	99.5445	26.8339	99.3377	25.6323	99.0649	26.3445	99.1454	7.52442	100.405
15.8542	176.545	17.6181	99.4666	25.7628	99.5441	26.8338	99.3372	25.6322	99.0644	26.3444	99.1449	7.52453	100.406
15.8625	176.629	17.6181	99.4666	25.7628	99.5441	26.8337	99.3368	25.6321	99.0641	26.3442	99.1443	7.52456	100.407
15.8708	176.712	17.618	99.4664	25.7628	99.5441	26.8335	99.3364	25.632	99.0636	26.344	99.1436	7.52445	100.405
15.8792	176.796	17.618	99.4663	25.7628	99.544	26.8334	99.336	25.6319	99.0634	26.3439	99.143	7.5244	100.405
15.8875	176.881	17.618	99.4659	25.7627	99.5435	26.8333	99.3356	25.6318	99.063	26.3437	99.1424	7.52435	100.404
15.8958	176.965	17.6179	99.4655	25.7626	99.5434	26.8333	99.3355	25.6318	99.0629	26.3436	99.1421	7.52439	100.404
15.9042	177.048	17.6179	99.4658	25.7627	99.5435	26.8332	99.3353	25.6317	99.0627	26.3435	99.1415	7.52438	100.404
15.9125	177.131	17.618	99.4659	25.7626	99.5434	26.8331	99.3348	25.6316	99.062	26.3434	99.1411	7.52424	100.402
15.9208	177.214	17.6179	99.4655	25.7626	99.5431	26.8329	99.3341	25.6315	99.0616	26.3432	99.1404	7.52329	100.39
15.9292	177.299	17.6178	99.4652	25.7626	99.5431	26.8326	99.3329	25.6314	99.0612	26.343	99.1398	7.52279	100.383
15.9375	177.383	17.6178	99.4649	25.7625	99.5429	26.8323	99.3318	25.6313	99.0608	26.3429	99.1395	7.52265	100.381
15.9458	177.466	17.6177	99.4647	25.7624	99.5427	26.833	99.3344	25.6311	99.0603	26.3428	99.139	7.52264	100.381
15.9542	177.549	17.6176	99.4638	25.7623	99.5422	26.8331	99.3348	25.631	99.0598	26.3426	99.1383	7.52264	100.381
15.9625	177.631	17.6174	99.463	25.7622	99.5417	26.8329	99.3341	25.6309	99.0595	26.3425	99.1377	7.52281	100.383
15.9708	177.715	17.6174	99.4628	25.7621	99.5413	26.8327	99.3333	25.6308	99.0591	26.3424	99.1373	7.52284	100.384
15.9792	177.798	17.6174	99.4626	25.762	99.5411	26.8325	99.3326	25.6306	99.0584	26.3422	99.1367	7.52271	100.382
15.9875	177.882	17.6173	99.4621	25.7619	99.5407	26.8324	99.3321	25.6305	99.0579	26.3421	99.1362	7.52306	100.387
15.9958	177.965	17.6172	99.4617	25.7619	99.5404	26.8322	99.3315	25.6304	99.0577	26.3419	99.1356	7.52356	100.393
16.0042	178.049	17.6173	99.462	25.7618	99.5404	26.8321	99.3311	25.6303	99.0573	26.3417	99.1349	7.52359	100.394
16.0125	178.131	17.6172	99.4619	25.7618	99.5401	26.832	99.3307	25.6302	99.0568	26.3416	99.1343	7.52349	100.392
16.0208	178.215	17.6172	99.4617	25.7617	99.5397	26.8318	99.3301	25.6301	99.0564	26.3414	99.1337	7.52343	100.392
16.0292	178.297	17.6172	99.4615	25.7616	99.5395	26.8317	99.3297	25.6301	99.0562	26.3412	99.1331	7.52346	100.392
16.0375	178.379	17.6172	99.4616	25.7616	99.5396	26.8316	99.3293	25.6299	99.0557	26.3411	99.1326	7.52352	100.393
16.0458	178.464	17.6171	99.4613	25.7616	99.5395	26.8315	99.3288	25.6298	99.0553	26.341	99.132	7.52347	100.392
16.0542	178.546	17.617	99.4608	25.7615	99.5389	26.8314	99.3284	25.6298	99.055	26.3408	99.1313	7.5234	100.391
16.0625	178.63	17.617	99.4603	25.7615	99.539	26.8314	99.3284	25.6296	99.0545	26.3406	99.1307	7.52343	100.392
16.0708	178.713	17.6169	99.4597	25.7614	99.5387	26.8314	99.3284	25.6295	99.0541	26.3405	99.1304	7.52339	100.391
16.0792	178.797	17.6168	99.4594	25.7614	99.5385	26.8313	99.3279	25.6294	99.0537	26.3404	99.1298	7.52326	100.389
16.0875	178.879	17.6167	99.459	25.7613	99.5382	26.8311	99.3272	25.6293	99.0532	26.3402	99.1291	7.52315	100.388
16.0958	178.962	17.6167	99.4586	25.7613	99.5384	26.8309	99.3267	25.6292	99.053	26.3401	99.1287	7.52285	100.384
16.1042	179.045	17.6167	99.4586	25.7614	99.5385	26.8308	99.3262	25.6291	99.0524	26.3399	99.128	7.52277	100.383
16.1125	179.128	17.6166	99.4581	25.7613	99.5382	26.8306	99.3255	25.6289	99.0516	26.3398	99.1275	7.52283	100.384
16.1208	179.209	17.6165	99.4577	25.7612	99.5377	26.8305	99.3251	25.6288	99.0512	26.3396	99.1269	7.52276	100.383
16.1292	179.293	17.6165	99.4576	25.7611	99.5376	26.8304	99.3247	25.6287	99.0508	26.3394	99.1263	7.5228	100.383
16.1375	179.375	17.6165	99.4579	25.7611	99.5375	26.8302	99.3241	25.6286	99.0506	26.3393	99.1258	7.52288	100.384
16.1458	179.456	17.6165	99.4574	25.761	99.537	26.8301	99.3237	25.6286	99.0503	26.3391	99.1252	7.52272	100.382
16.1542	179.541	17.6163	99.4567	25.7609	99.5366	26.8299	99.323	25.6285	99.05	26.339	99.1246	7.52265	100.381
16.1625	179.624	17.6163	99.4567	25.7608	99.5365	26.8298	99.3224	25.6284	99.0496	26.3389	99.1242	7.52272	100.382
16.1708	179.705	17.6163	99.4566	25.7609	99.5366	26.8297	99.322	25.6283	99.0494	26.3388	99.1237	7.52281	100.383
16.1792	179.786	17.6162	99.4561	25.7607	99.5359	26.8296	99.3216	25.6281	99.0487	26.3386	99.1232	7.523	100.386
16.1875	179.869	17.6162	99.4561	25.7605	99.5351	26.8294	99.3211	25.628	99.0483	26.3385	99.1228	7.52307	100.387
16.1958	179.956	17.6162	99.4561	25.7604	99.5349	26.8293	99.3208	25.6279	99.0478	26.3385	99.1226	7.52303	100.386
16.2042	180.037	17.6162	99.4561	25.7605	99.535	26.8292	99.3204	25.6278	99.0474	26.3383	99.1222	7.52323	100.389
16.2125	180.121	17.6161	99.4556	25.7604	99.5347	26.8291	99.3201	25.6277	99.0471	26.3382	99.1216	7.5233	100.39
16.2208	180.204	17.6161	99.4553	25.7602	99.5341	26.829	99.3195	25.6276	99.0468	26.338	99.1208	7.52327	100.389
16.2292	180.287	17.6161	99.4553	25.7602	99.5339	26.8289	99.3193	25.6275	99.0463	26.3378	99.1203	7.52332	100.39
16.2375	180.37	17.616	99.455	25.7601	99.5338	26.8289	99.3191	25.6274	99.0459	26.3377	99.1197	7.52363	100.394
16.2458	180.451	17.616	99.4549	25.7601	99.5335	26.8287	99.3186	25.6273	99.0454	26.3376	99.1194	7.52413	100.401
16.2542	180.534	17.6159	99.4545	25.7599	99.533	26.8296	99.3218	25.6272	99.045	26.3374	99.1185	7.52435	100.404
16.2625	180.615	17.6159	99.4541	25.7599	99.5328	26.8288	99.3189	25.627	99.0444	26.3372	99.118	7.52419	100.402
16.2708	180.7	17.6158	99.4539	25.7599	99.5329	26.828	99.316	25.6269	99.0441	26.3371	99.1174	7.52419	100.402
16.2792	180.782	17.6157	99.453	25.7599	99.5329	26.8278	99.3149	25.6268	99.0436	26.3369	99.1168	7.52417	100.402
16.2875	180.866	17.6156	99.4524	25.7598	99.5325	26.8277	99.3146	25.6267	99.043	26.3367	99.1161	7.52399	100.399
16.2958	180.95	17.6155	99.4521	25.7598	99.5325	26.8277	99.3146	25.6265	99.0425	26.3366	99.1157	7.52394	100.398
[truncated: 6,302 more rows]
